# Supplementary material for: Late-life dietary folate restriction reduces biosynthesis without compromising healthspan in mice
Source: Life Sci Alliance. 2024 Jul 23;7(10):e202402868. doi: 10.26508/lsa.202402868 (PMC11266815; doi:10.26508/lsa.202402868)
Supplement: Supplementary file 1 [file LSA-2024-02868_SdataF1.zip › LSA-2024-02868_SdataF1.ods]

## Sheet: Figure1C
time	status	treatment
0	0	mtx_0
0	0	mtx_0
0	0	mtx_0
0	0	mtx_0
0	0	mtx_0
0	0	mtx_0
0	0	mtx_0
0	0	mtx_0
0	0	mtx_0
0	0	mtx_0
0	0	mtx_0
0	0	mtx_0
0	0	mtx_0
0	0	mtx_0
0	0	mtx_0
0	0	mtx_0
0	0	mtx_0
0	0	mtx_0
0	0	mtx_0
0	0	mtx_0
0	0	mtx_0
0	0	mtx_0
0	0	mtx_0
0	0	mtx_0
0	0	mtx_0
0	0	mtx_0
0	0	mtx_0
0	0	mtx_0
0	0	mtx_0
0	0	mtx_0
0	0	mtx_0
0	0	mtx_0
0	0	mtx_0
0	0	mtx_0
0	0	mtx_0
0	0	mtx_0
0	0	mtx_0
0	0	mtx_0
0	0	mtx_0
0	0	mtx_0
0	0	mtx_0
0	0	mtx_0
0	0	mtx_0
0	0	mtx_0
0	0	mtx_0
0	0	mtx_0
0	0	mtx_0
0	0	mtx_0
0	0	mtx_0
0	0	mtx_0
0	0	mtx_0
0	0	mtx_0
0	0	mtx_0
0	0	mtx_0
0	0	mtx_0
0	0	mtx_0
0	0	mtx_0
0	0	mtx_0
0	0	mtx_0
0	0	mtx_0
0	0	mtx_0
0	0	mtx_0
0	0	mtx_0
0	0	mtx_0
0	0	mtx_0
0	0	mtx_0
0	0	mtx_0
0	0	mtx_0
0	0	mtx_0
0	0	mtx_0
0	0	mtx_0
0	0	mtx_0
0	0	mtx_0
0	0	mtx_0
0	0	mtx_0
0	0	mtx_0
0	0	mtx_0
0	0	mtx_0
0	0	mtx_0
0	0	mtx_0
0	0	mtx_0
0	0	mtx_0
0	0	mtx_0
0	0	mtx_0
0	0	mtx_0
0	0	mtx_0
0	0	mtx_0
0	0	mtx_0
0	0	mtx_0
0	0	mtx_0
0	0	mtx_0
0	0	mtx_0
0	0	mtx_0
0	0	mtx_0
0	0	mtx_0
0	0	mtx_0
0	0	mtx_0
0	0	mtx_0
0	0	mtx_0
0	0	mtx_0
0	0	mtx_0
0	0	mtx_0
0	0	mtx_0
0	0	mtx_0
0	0	mtx_0
0	0	mtx_0
0	0	mtx_0
0	0	mtx_0
0	0	mtx_0
0	0	mtx_0
0	0	mtx_0
0	0	mtx_0
0	0	mtx_0
0	0	mtx_0
0	0	mtx_0
0	0	mtx_0
0	0	mtx_0
0	0	mtx_0
0	0	mtx_0
0	0	mtx_0
0	0	mtx_0
0	0	mtx_0
0	0	mtx_0
0	0	mtx_0
0	0	mtx_0
0	0	mtx_0
0	0	mtx_0
0	0	mtx_0
0	0	mtx_0
0	0	mtx_0
0	0	mtx_0
0	0	mtx_0
0	0	mtx_0
0	0	mtx_0
0	0	mtx_0
0	0	mtx_0
0	0	mtx_0
0	0	mtx_0
0	0	mtx_0
0	0	mtx_0
0	0	mtx_0
0	0	mtx_0
0	0	mtx_0
0	0	mtx_0
0	0	mtx_0
0	0	mtx_0
0	0	mtx_0
0	0	mtx_0
0	0	mtx_0
0	0	mtx_0
0	0	mtx_0
0	0	mtx_0
0	0	mtx_0
0	0	mtx_0
0	0	mtx_0
0	0	mtx_0
0	0	mtx_0
0	0	mtx_0
0	0	mtx_0
0	0	mtx_0
0	0	mtx_0
0	0	mtx_0
0	0	mtx_0
0	0	mtx_0
0	0	mtx_0
0	0	mtx_0
0	0	mtx_0
0	0	mtx_0
0	0	mtx_0
0	0	mtx_0
0	0	mtx_0
0	0	mtx_0
0	0	mtx_0
0	0	mtx_0
0	0	mtx_0
0	0	mtx_0
0	0	mtx_0
0	0	mtx_0
0	0	mtx_0
0	0	mtx_0
0	0	mtx_0
0	0	mtx_0
0	0	mtx_0
0	0	mtx_0
0	0	mtx_0
0	0	mtx_0
0	0	mtx_0
0	0	mtx_0
0	0	mtx_0
0	0	mtx_0
0	0	mtx_0
0	0	mtx_0
0	0	mtx_0
0	0	mtx_0
0	0	mtx_0
0	0	mtx_0
0	0	mtx_0
0	0	mtx_0
0	0	mtx_0
0	0	mtx_0
0	0	mtx_0
0	0	mtx_0
0	0	mtx_0
0	0	mtx_0
0	0	mtx_0
0	0	mtx_0
0	0	mtx_0
0	0	mtx_0
0	0	mtx_0
0	0	mtx_0
0	0	mtx_0
0	0	mtx_0
0	0	mtx_0
0	0	mtx_0
0	0	mtx_0
0	0	mtx_0
0	0	mtx_0
0	0	mtx_0
0	0	mtx_0
0	0	mtx_0
0	0	mtx_0
0	0	mtx_0
0	0	mtx_0
0	0	mtx_0
0	0	mtx_0
0	0	mtx_0
0	0	mtx_0
0	0	mtx_0
0	0	mtx_0
0	0	mtx_0
0	0	mtx_0
0	0	mtx_0
0	0	mtx_0
0	0	mtx_0
0	0	mtx_0
0	0	mtx_0
0	0	mtx_0
0	0	mtx_0
0	0	mtx_0
0	0	mtx_0
0	0	mtx_0
0	0	mtx_0
0	0	mtx_0
0	0	mtx_0
0	0	mtx_0
0	0	mtx_0
0	0	mtx_0
0	0	mtx_0
0	0	mtx_0
0	0	mtx_0
0	0	mtx_0
0	0	mtx_0
0	0	mtx_0
0	0	mtx_0
0	0	mtx_0
0	0	mtx_0
0	0	mtx_0
0	0	mtx_0
0	0	mtx_0
0	0	mtx_0
0	0	mtx_0
0	0	mtx_0
0	0	mtx_0
0	0	mtx_0
0	0	mtx_0
0	0	mtx_0
0	0	mtx_0
0	0	mtx_0
0	0	mtx_0
0	0	mtx_0
0	0	mtx_0
0	0	mtx_0
0	0	mtx_0
0	0	mtx_0
0	0	mtx_0
0	0	mtx_0
0	0	mtx_0
0	0	mtx_0
0	0	mtx_0
0	0	mtx_0
0	0	mtx_0
0	0	mtx_0
0	0	mtx_0
0	0	mtx_0
0	0	mtx_0
0	0	mtx_0
0	0	mtx_0
0	0	mtx_0
0	0	mtx_0
0	0	mtx_0
0	0	mtx_0
0	0	mtx_0
0	0	mtx_0
0	0	mtx_0
0	0	mtx_0
0	0	mtx_0
0	0	mtx_0
0	0	mtx_0
0	0	mtx_0
0	0	mtx_0
0	0	mtx_0
0	0	mtx_0
0	0	mtx_0
0	0	mtx_0
0	0	mtx_0
0	0	mtx_0
0	0	mtx_0
0	0	mtx_0
0	0	mtx_0
0	0	mtx_0
0	0	mtx_0
0	0	mtx_0
0	0	mtx_0
0	0	mtx_0
0	0	mtx_0
0	0	mtx_0
0	0	mtx_0
0	0	mtx_0
0	0	mtx_0
0	0	mtx_0
0	0	mtx_0
0	0	mtx_0
0	0	mtx_0
0	0	mtx_0
0	0	mtx_0
0	0	mtx_0
0	0	mtx_0
0	0	mtx_0
0	0	mtx_0
0	0	mtx_0
0	0	mtx_0
0	0	mtx_0
0	0	mtx_0
0	0	mtx_0
0	0	mtx_0
0	0	mtx_0
0	0	mtx_0
0	0	mtx_0
0	0	mtx_0
0	0	mtx_0
0	0	mtx_0
0	0	mtx_0
0	0	mtx_0
0	0	mtx_0
0	0	mtx_0
0	0	mtx_0
0	0	mtx_0
0	0	mtx_0
0	0	mtx_0
0	0	mtx_0
0	0	mtx_0
0	0	mtx_0
0	0	mtx_0
0	0	mtx_0
0	0	mtx_0
0	0	mtx_0
0	0	mtx_0
0	0	mtx_0
0	0	mtx_0
0	0	mtx_0
0	0	mtx_0
0	0	mtx_0
0	0	mtx_0
0	0	mtx_0
0	0	mtx_0
2	0	mtx_0
2	0	mtx_0
2	0	mtx_0
2	0	mtx_0
2	0	mtx_0
2	0	mtx_0
2	0	mtx_0
2	0	mtx_0
2	0	mtx_0
2	0	mtx_0
2	0	mtx_0
2	0	mtx_0
2	0	mtx_0
2	0	mtx_0
2	0	mtx_0
2	0	mtx_0
2	0	mtx_0
2	0	mtx_0
2	0	mtx_0
2	0	mtx_0
2	0	mtx_0
2	0	mtx_0
2	0	mtx_0
2	0	mtx_0
2	0	mtx_0
2	0	mtx_0
2	0	mtx_0
2	0	mtx_0
2	0	mtx_0
2	0	mtx_0
2	0	mtx_0
2	0	mtx_0
2	0	mtx_0
2	0	mtx_0
2	0	mtx_0
2	0	mtx_0
2	0	mtx_0
2	0	mtx_0
2	0	mtx_0
2	0	mtx_0
2	0	mtx_0
2	0	mtx_0
2	0	mtx_0
2	0	mtx_0
2	0	mtx_0
2	0	mtx_0
2	0	mtx_0
2	0	mtx_0
2	0	mtx_0
2	0	mtx_0
2	0	mtx_0
2	0	mtx_0
2	0	mtx_0
2	0	mtx_0
2	0	mtx_0
2	0	mtx_0
2	0	mtx_0
2	0	mtx_0
2	0	mtx_0
2	0	mtx_0
2	0	mtx_0
2	0	mtx_0
2	0	mtx_0
2	0	mtx_0
2	0	mtx_0
2	0	mtx_0
2	0	mtx_0
2	0	mtx_0
2	0	mtx_0
2	0	mtx_0
2	0	mtx_0
2	0	mtx_0
2	0	mtx_0
2	0	mtx_0
2	0	mtx_0
2	0	mtx_0
2	0	mtx_0
2	0	mtx_0
2	0	mtx_0
2	0	mtx_0
2	0	mtx_0
2	0	mtx_0
2	0	mtx_0
2	0	mtx_0
2	0	mtx_0
2	0	mtx_0
2	0	mtx_0
2	0	mtx_0
2	0	mtx_0
2	0	mtx_0
2	0	mtx_0
2	0	mtx_0
2	0	mtx_0
2	0	mtx_0
2	0	mtx_0
2	0	mtx_0
2	0	mtx_0
2	0	mtx_0
2	0	mtx_0
2	0	mtx_0
2	0	mtx_0
2	0	mtx_0
2	0	mtx_0
2	0	mtx_0
2	0	mtx_0
2	0	mtx_0
2	0	mtx_0
2	0	mtx_0
2	0	mtx_0
2	0	mtx_0
2	0	mtx_0
2	0	mtx_0
2	0	mtx_0
2	0	mtx_0
2	0	mtx_0
2	0	mtx_0
2	0	mtx_0
2	0	mtx_0
3	0	mtx_0
3	0	mtx_0
3	0	mtx_0
3	0	mtx_0
3	0	mtx_0
3	0	mtx_0
3	0	mtx_0
3	0	mtx_0
3	0	mtx_0
3	0	mtx_0
3	0	mtx_0
3	0	mtx_0
3	0	mtx_0
3	0	mtx_0
3	0	mtx_0
3	0	mtx_0
3	0	mtx_0
3	0	mtx_0
3	0	mtx_0
3	0	mtx_0
3	0	mtx_0
3	0	mtx_0
3	0	mtx_0
3	0	mtx_0
3	0	mtx_0
3	0	mtx_0
3	0	mtx_0
3	0	mtx_0
3	0	mtx_0
3	0	mtx_0
3	0	mtx_0
3	0	mtx_0
3	0	mtx_0
3	0	mtx_0
3	0	mtx_0
3	0	mtx_0
3	0	mtx_0
3	0	mtx_0
3	0	mtx_0
3	0	mtx_0
3	0	mtx_0
3	0	mtx_0
3	0	mtx_0
3	0	mtx_0
3	0	mtx_0
3	0	mtx_0
3	0	mtx_0
3	0	mtx_0
3	0	mtx_0
3	0	mtx_0
3	0	mtx_0
3	0	mtx_0
3	0	mtx_0
3	0	mtx_0
3	0	mtx_0
3	0	mtx_0
3	0	mtx_0
3	0	mtx_0
3	0	mtx_0
3	0	mtx_0
3	0	mtx_0
3	0	mtx_0
3	0	mtx_0
3	0	mtx_0
3	0	mtx_0
3	0	mtx_0
3	0	mtx_0
3	0	mtx_0
3	0	mtx_0
3	0	mtx_0
3	0	mtx_0
3	0	mtx_0
3	0	mtx_0
3	0	mtx_0
3	0	mtx_0
3	0	mtx_0
3	0	mtx_0
3	0	mtx_0
3	0	mtx_0
3	0	mtx_0
3	0	mtx_0
3	0	mtx_0
3	0	mtx_0
3	0	mtx_0
3	0	mtx_0
3	0	mtx_0
3	0	mtx_0
3	0	mtx_0
3	0	mtx_0
3	0	mtx_0
3	0	mtx_0
3	0	mtx_0
3	0	mtx_0
3	0	mtx_0
3	0	mtx_0
3	0	mtx_0
3	0	mtx_0
3	0	mtx_0
3	0	mtx_0
3	0	mtx_0
3	0	mtx_0
3	0	mtx_0
3	0	mtx_0
3	0	mtx_0
3	0	mtx_0
3	0	mtx_0
3	0	mtx_0
3	0	mtx_0
3	0	mtx_0
3	0	mtx_0
3	0	mtx_0
3	0	mtx_0
3	0	mtx_0
3	0	mtx_0
3	0	mtx_0
3	0	mtx_0
3	0	mtx_0
3	0	mtx_0
3	0	mtx_0
3	0	mtx_0
3	0	mtx_0
3	0	mtx_0
3	0	mtx_0
3	0	mtx_0
3	0	mtx_0
3	0	mtx_0
3	0	mtx_0
3	0	mtx_0
3	0	mtx_0
3	0	mtx_0
3	0	mtx_0
3	0	mtx_0
3	0	mtx_0
3	0	mtx_0
3	0	mtx_0
3	0	mtx_0
3	0	mtx_0
3	0	mtx_0
3	0	mtx_0
3	0	mtx_0
3	0	mtx_0
3	0	mtx_0
3	0	mtx_0
3	0	mtx_0
3	0	mtx_0
3	0	mtx_0
3	0	mtx_0
3	0	mtx_0
3	0	mtx_0
3	0	mtx_0
3	0	mtx_0
3	0	mtx_0
3	0	mtx_0
3	0	mtx_0
3	0	mtx_0
3	0	mtx_0
3	0	mtx_0
3	0	mtx_0
3	0	mtx_0
3	0	mtx_0
3	0	mtx_0
3	0	mtx_0
3	0	mtx_0
3	0	mtx_0
3	0	mtx_0
3	0	mtx_0
3	0	mtx_0
3	0	mtx_0
3	0	mtx_0
3	0	mtx_0
3	0	mtx_0
3	0	mtx_0
3	0	mtx_0
3	0	mtx_0
3	0	mtx_0
3	0	mtx_0
3	0	mtx_0
3	0	mtx_0
3	0	mtx_0
3	0	mtx_0
3	0	mtx_0
3	0	mtx_0
3	0	mtx_0
3	0	mtx_0
3	0	mtx_0
3	0	mtx_0
3	0	mtx_0
3	0	mtx_0
3	0	mtx_0
3	0	mtx_0
3	0	mtx_0
3	0	mtx_0
3	0	mtx_0
3	0	mtx_0
3	0	mtx_0
3	0	mtx_0
3	0	mtx_0
3	0	mtx_0
3	0	mtx_0
3	0	mtx_0
3	0	mtx_0
3	0	mtx_0
3	0	mtx_0
3	0	mtx_0
3	0	mtx_0
3	0	mtx_0
3	0	mtx_0
3	0	mtx_0
3	0	mtx_0
3	0	mtx_0
3	0	mtx_0
3	0	mtx_0
3	0	mtx_0
3	0	mtx_0
3	0	mtx_0
3	0	mtx_0
3	0	mtx_0
3	0	mtx_0
3	0	mtx_0
3	0	mtx_0
3	0	mtx_0
3	0	mtx_0
3	0	mtx_0
3	0	mtx_0
3	0	mtx_0
3	0	mtx_0
3	0	mtx_0
3	0	mtx_0
3	0	mtx_0
3	0	mtx_0
3	0	mtx_0
3	0	mtx_0
3	0	mtx_0
3	0	mtx_0
3	0	mtx_0
3	0	mtx_0
3	0	mtx_0
3	0	mtx_0
3	0	mtx_0
3	0	mtx_0
3	0	mtx_0
3	0	mtx_0
3	0	mtx_0
3	0	mtx_0
3	0	mtx_0
3	0	mtx_0
3	0	mtx_0
3	0	mtx_0
3	0	mtx_0
3	0	mtx_0
3	0	mtx_0
3	0	mtx_0
3	0	mtx_0
3	0	mtx_0
3	0	mtx_0
3	0	mtx_0
3	0	mtx_0
3	0	mtx_0
3	0	mtx_0
3	0	mtx_0
3	0	mtx_0
3	0	mtx_0
3	0	mtx_0
3	0	mtx_0
3	0	mtx_0
3	0	mtx_0
3	0	mtx_0
3	0	mtx_0
3	0	mtx_0
3	0	mtx_0
3	0	mtx_0
3	0	mtx_0
3	0	mtx_0
3	0	mtx_0
3	0	mtx_0
3	0	mtx_0
3	0	mtx_0
3	0	mtx_0
3	0	mtx_0
3	0	mtx_0
3	0	mtx_0
3	0	mtx_0
3	0	mtx_0
3	0	mtx_0
3	0	mtx_0
3	0	mtx_0
3	0	mtx_0
3	0	mtx_0
3	0	mtx_0
3	0	mtx_0
3	0	mtx_0
3	0	mtx_0
3	0	mtx_0
3	0	mtx_0
3	0	mtx_0
3	0	mtx_0
3	0	mtx_0
3	0	mtx_0
3	0	mtx_0
3	0	mtx_0
3	0	mtx_0
3	0	mtx_0
3	0	mtx_0
3	0	mtx_0
3	0	mtx_0
3	0	mtx_0
3	0	mtx_0
3	0	mtx_0
3	0	mtx_0
3	0	mtx_0
4	0	mtx_0
4	0	mtx_0
4	0	mtx_0
4	0	mtx_0
4	0	mtx_0
4	0	mtx_0
4	0	mtx_0
4	0	mtx_0
4	0	mtx_0
4	0	mtx_0
4	0	mtx_0
4	0	mtx_0
4	0	mtx_0
4	0	mtx_0
4	0	mtx_0
4	0	mtx_0
4	0	mtx_0
4	0	mtx_0
4	0	mtx_0
4	0	mtx_0
4	0	mtx_0
4	0	mtx_0
4	0	mtx_0
4	0	mtx_0
4	0	mtx_0
4	0	mtx_0
4	0	mtx_0
4	0	mtx_0
4	0	mtx_0
4	0	mtx_0
4	0	mtx_0
4	0	mtx_0
4	0	mtx_0
4	0	mtx_0
4	0	mtx_0
4	0	mtx_0
4	0	mtx_0
4	0	mtx_0
4	0	mtx_0
4	0	mtx_0
4	0	mtx_0
4	0	mtx_0
4	0	mtx_0
4	0	mtx_0
4	0	mtx_0
4	0	mtx_0
4	0	mtx_0
4	0	mtx_0
4	0	mtx_0
4	0	mtx_0
5	0	mtx_0
5	0	mtx_0
5	0	mtx_0
5	0	mtx_0
5	0	mtx_0
5	0	mtx_0
5	0	mtx_0
5	0	mtx_0
5	0	mtx_0
5	0	mtx_0
5	0	mtx_0
5	0	mtx_0
5	0	mtx_0
5	0	mtx_0
5	0	mtx_0
5	0	mtx_0
5	0	mtx_0
5	0	mtx_0
5	0	mtx_0
5	0	mtx_0
5	0	mtx_0
5	0	mtx_0
5	0	mtx_0
5	0	mtx_0
5	0	mtx_0
5	0	mtx_0
5	0	mtx_0
5	0	mtx_0
5	0	mtx_0
5	0	mtx_0
5	0	mtx_0
5	0	mtx_0
5	0	mtx_0
5	0	mtx_0
5	0	mtx_0
5	0	mtx_0
5	0	mtx_0
5	0	mtx_0
5	0	mtx_0
5	0	mtx_0
5	0	mtx_0
5	0	mtx_0
5	0	mtx_0
5	0	mtx_0
5	0	mtx_0
5	0	mtx_0
5	0	mtx_0
5	0	mtx_0
5	0	mtx_0
5	0	mtx_0
5	0	mtx_0
5	0	mtx_0
5	0	mtx_0
5	0	mtx_0
5	0	mtx_0
5	0	mtx_0
5	0	mtx_0
5	0	mtx_0
5	0	mtx_0
5	0	mtx_0
5	0	mtx_0
5	0	mtx_0
5	0	mtx_0
5	0	mtx_0
5	0	mtx_0
5	0	mtx_0
5	0	mtx_0
5	0	mtx_0
5	0	mtx_0
5	0	mtx_0
5	0	mtx_0
5	0	mtx_0
5	0	mtx_0
5	0	mtx_0
5	0	mtx_0
5	0	mtx_0
5	0	mtx_0
5	0	mtx_0
5	0	mtx_0
5	0	mtx_0
5	0	mtx_0
5	0	mtx_0
5	0	mtx_0
5	0	mtx_0
5	0	mtx_0
5	0	mtx_0
5	0	mtx_0
5	0	mtx_0
5	0	mtx_0
5	0	mtx_0
5	0	mtx_0
5	0	mtx_0
5	0	mtx_0
5	0	mtx_0
5	0	mtx_0
5	0	mtx_0
5	0	mtx_0
5	0	mtx_0
5	0	mtx_0
5	0	mtx_0
5	0	mtx_0
5	0	mtx_0
5	0	mtx_0
5	0	mtx_0
5	0	mtx_0
5	0	mtx_0
5	0	mtx_0
5	0	mtx_0
5	0	mtx_0
5	0	mtx_0
5	0	mtx_0
5	0	mtx_0
5	0	mtx_0
5	0	mtx_0
5	0	mtx_0
5	0	mtx_0
5	0	mtx_0
5	0	mtx_0
5	0	mtx_0
5	0	mtx_0
5	0	mtx_0
5	0	mtx_0
5	0	mtx_0
5	0	mtx_0
5	0	mtx_0
5	0	mtx_0
5	0	mtx_0
5	0	mtx_0
5	0	mtx_0
5	0	mtx_0
5	0	mtx_0
5	0	mtx_0
5	0	mtx_0
5	0	mtx_0
5	0	mtx_0
5	0	mtx_0
5	0	mtx_0
5	0	mtx_0
5	0	mtx_0
5	0	mtx_0
5	0	mtx_0
5	0	mtx_0
5	0	mtx_0
5	0	mtx_0
5	0	mtx_0
5	0	mtx_0
5	0	mtx_0
5	0	mtx_0
5	0	mtx_0
5	0	mtx_0
5	0	mtx_0
5	0	mtx_0
5	0	mtx_0
5	0	mtx_0
5	0	mtx_0
5	0	mtx_0
5	0	mtx_0
5	0	mtx_0
5	0	mtx_0
5	0	mtx_0
5	0	mtx_0
5	0	mtx_0
5	0	mtx_0
5	0	mtx_0
5	0	mtx_0
5	0	mtx_0
5	0	mtx_0
5	0	mtx_0
5	0	mtx_0
5	0	mtx_0
5	0	mtx_0
5	0	mtx_0
5	0	mtx_0
5	0	mtx_0
5	0	mtx_0
5	0	mtx_0
5	0	mtx_0
5	0	mtx_0
5	0	mtx_0
5	0	mtx_0
5	0	mtx_0
5	0	mtx_0
5	0	mtx_0
5	0	mtx_0
5	0	mtx_0
5	0	mtx_0
5	0	mtx_0
5	0	mtx_0
5	0	mtx_0
5	0	mtx_0
5	0	mtx_0
5	0	mtx_0
5	0	mtx_0
5	0	mtx_0
5	0	mtx_0
5	0	mtx_0
5	0	mtx_0
5	0	mtx_0
5	0	mtx_0
5	0	mtx_0
5	0	mtx_0
5	0	mtx_0
5	0	mtx_0
5	0	mtx_0
5	0	mtx_0
5	0	mtx_0
5	0	mtx_0
5	0	mtx_0
5	0	mtx_0
5	0	mtx_0
5	0	mtx_0
5	0	mtx_0
5	0	mtx_0
5	0	mtx_0
5	0	mtx_0
5	0	mtx_0
5	0	mtx_0
5	0	mtx_0
5	0	mtx_0
5	0	mtx_0
5	0	mtx_0
5	0	mtx_0
5	0	mtx_0
5	0	mtx_0
5	0	mtx_0
5	0	mtx_0
5	0	mtx_0
5	0	mtx_0
5	0	mtx_0
5	0	mtx_0
5	0	mtx_0
5	0	mtx_0
5	0	mtx_0
5	0	mtx_0
5	0	mtx_0
5	0	mtx_0
5	0	mtx_0
5	0	mtx_0
5	0	mtx_0
5	0	mtx_0
5	0	mtx_0
5	0	mtx_0
5	0	mtx_0
5	0	mtx_0
5	0	mtx_0
5	0	mtx_0
5	0	mtx_0
5	0	mtx_0
5	0	mtx_0
5	0	mtx_0
5	0	mtx_0
5	0	mtx_0
5	0	mtx_0
5	0	mtx_0
5	0	mtx_0
5	0	mtx_0
5	0	mtx_0
5	0	mtx_0
5	0	mtx_0
5	0	mtx_0
5	0	mtx_0
5	0	mtx_0
5	0	mtx_0
5	0	mtx_0
5	0	mtx_0
5	0	mtx_0
5	0	mtx_0
5	0	mtx_0
5	0	mtx_0
5	0	mtx_0
5	0	mtx_0
5	0	mtx_0
5	0	mtx_0
5	0	mtx_0
5	0	mtx_0
5	0	mtx_0
5	0	mtx_0
5	0	mtx_0
5	0	mtx_0
5	0	mtx_0
5	0	mtx_0
5	0	mtx_0
5	0	mtx_0
5	0	mtx_0
5	0	mtx_0
5	0	mtx_0
5	0	mtx_0
5	0	mtx_0
5	0	mtx_0
5	0	mtx_0
5	0	mtx_0
5	0	mtx_0
5	0	mtx_0
5	0	mtx_0
5	0	mtx_0
5	0	mtx_0
6	0	mtx_0
6	0	mtx_0
6	0	mtx_0
6	0	mtx_0
6	0	mtx_0
6	0	mtx_0
6	0	mtx_0
6	0	mtx_0
6	0	mtx_0
6	0	mtx_0
6	0	mtx_0
6	0	mtx_0
6	0	mtx_0
6	0	mtx_0
6	0	mtx_0
6	0	mtx_0
6	0	mtx_0
6	0	mtx_0
6	0	mtx_0
6	0	mtx_0
6	0	mtx_0
6	0	mtx_0
6	0	mtx_0
6	0	mtx_0
6	0	mtx_0
6	0	mtx_0
6	0	mtx_0
6	0	mtx_0
6	0	mtx_0
6	0	mtx_0
6	0	mtx_0
6	0	mtx_0
6	0	mtx_0
6	0	mtx_0
6	0	mtx_0
6	0	mtx_0
6	0	mtx_0
6	0	mtx_0
6	0	mtx_0
6	0	mtx_0
6	0	mtx_0
6	0	mtx_0
6	0	mtx_0
6	0	mtx_0
6	0	mtx_0
6	0	mtx_0
6	0	mtx_0
6	0	mtx_0
6	0	mtx_0
6	0	mtx_0
7	0	mtx_0
7	0	mtx_0
7	0	mtx_0
7	0	mtx_0
7	0	mtx_0
7	0	mtx_0
7	0	mtx_0
7	0	mtx_0
7	0	mtx_0
7	0	mtx_0
7	0	mtx_0
7	0	mtx_0
7	0	mtx_0
7	0	mtx_0
7	0	mtx_0
7	0	mtx_0
7	0	mtx_0
7	0	mtx_0
7	0	mtx_0
7	0	mtx_0
7	0	mtx_0
7	0	mtx_0
7	0	mtx_0
7	0	mtx_0
7	0	mtx_0
7	0	mtx_0
7	0	mtx_0
7	0	mtx_0
7	0	mtx_0
7	0	mtx_0
7	0	mtx_0
7	0	mtx_0
7	0	mtx_0
7	0	mtx_0
7	0	mtx_0
7	0	mtx_0
7	0	mtx_0
7	0	mtx_0
7	0	mtx_0
7	0	mtx_0
7	0	mtx_0
7	0	mtx_0
7	0	mtx_0
7	0	mtx_0
7	0	mtx_0
7	0	mtx_0
7	0	mtx_0
7	0	mtx_0
7	0	mtx_0
7	0	mtx_0
7	0	mtx_0
7	0	mtx_0
7	0	mtx_0
7	0	mtx_0
7	0	mtx_0
7	0	mtx_0
7	0	mtx_0
7	0	mtx_0
7	0	mtx_0
7	0	mtx_0
7	0	mtx_0
7	0	mtx_0
7	0	mtx_0
7	0	mtx_0
7	0	mtx_0
7	0	mtx_0
7	0	mtx_0
7	0	mtx_0
7	0	mtx_0
7	0	mtx_0
7	0	mtx_0
7	0	mtx_0
7	0	mtx_0
7	0	mtx_0
7	0	mtx_0
7	0	mtx_0
7	0	mtx_0
7	0	mtx_0
7	0	mtx_0
7	0	mtx_0
7	0	mtx_0
7	0	mtx_0
7	0	mtx_0
7	0	mtx_0
7	0	mtx_0
7	0	mtx_0
7	0	mtx_0
7	0	mtx_0
7	0	mtx_0
7	0	mtx_0
7	0	mtx_0
7	0	mtx_0
7	0	mtx_0
7	0	mtx_0
7	0	mtx_0
7	0	mtx_0
7	0	mtx_0
7	0	mtx_0
7	0	mtx_0
7	0	mtx_0
7	0	mtx_0
7	0	mtx_0
7	0	mtx_0
7	0	mtx_0
7	0	mtx_0
7	0	mtx_0
7	0	mtx_0
7	0	mtx_0
7	0	mtx_0
7	0	mtx_0
7	0	mtx_0
7	0	mtx_0
7	0	mtx_0
7	0	mtx_0
7	0	mtx_0
7	0	mtx_0
7	0	mtx_0
7	0	mtx_0
7	0	mtx_0
7	0	mtx_0
7	0	mtx_0
7	0	mtx_0
7	0	mtx_0
7	0	mtx_0
7	0	mtx_0
7	0	mtx_0
7	0	mtx_0
7	0	mtx_0
7	0	mtx_0
7	0	mtx_0
7	0	mtx_0
7	0	mtx_0
7	0	mtx_0
7	0	mtx_0
7	0	mtx_0
7	0	mtx_0
7	0	mtx_0
7	0	mtx_0
7	0	mtx_0
7	0	mtx_0
7	0	mtx_0
7	0	mtx_0
7	0	mtx_0
7	0	mtx_0
7	0	mtx_0
7	0	mtx_0
7	0	mtx_0
7	0	mtx_0
7	0	mtx_0
7	0	mtx_0
7	0	mtx_0
7	0	mtx_0
7	0	mtx_0
7	0	mtx_0
7	0	mtx_0
7	0	mtx_0
7	0	mtx_0
7	0	mtx_0
7	0	mtx_0
7	0	mtx_0
7	0	mtx_0
7	0	mtx_0
7	0	mtx_0
7	0	mtx_0
7	0	mtx_0
7	0	mtx_0
7	0	mtx_0
7	0	mtx_0
7	0	mtx_0
7	0	mtx_0
7	0	mtx_0
7	0	mtx_0
7	0	mtx_0
7	0	mtx_0
7	0	mtx_0
7	0	mtx_0
7	0	mtx_0
7	0	mtx_0
7	0	mtx_0
7	0	mtx_0
7	0	mtx_0
7	0	mtx_0
7	0	mtx_0
7	0	mtx_0
7	0	mtx_0
7	0	mtx_0
7	0	mtx_0
7	0	mtx_0
7	0	mtx_0
7	0	mtx_0
7	0	mtx_0
7	0	mtx_0
7	0	mtx_0
7	0	mtx_0
7	0	mtx_0
7	0	mtx_0
7	0	mtx_0
7	0	mtx_0
7	0	mtx_0
7	0	mtx_0
7	0	mtx_0
7	0	mtx_0
7	0	mtx_0
7	0	mtx_0
7	0	mtx_0
7	0	mtx_0
7	0	mtx_0
7	0	mtx_0
7	0	mtx_0
7	0	mtx_0
7	0	mtx_0
7	0	mtx_0
7	0	mtx_0
7	0	mtx_0
7	0	mtx_0
7	0	mtx_0
7	0	mtx_0
7	0	mtx_0
7	0	mtx_0
7	0	mtx_0
7	0	mtx_0
7	0	mtx_0
7	0	mtx_0
7	0	mtx_0
7	0	mtx_0
7	0	mtx_0
7	0	mtx_0
7	0	mtx_0
7	0	mtx_0
7	0	mtx_0
7	0	mtx_0
7	0	mtx_0
7	0	mtx_0
7	0	mtx_0
7	0	mtx_0
7	0	mtx_0
7	0	mtx_0
7	0	mtx_0
7	0	mtx_0
7	0	mtx_0
7	0	mtx_0
7	0	mtx_0
7	0	mtx_0
7	0	mtx_0
7	0	mtx_0
7	0	mtx_0
7	0	mtx_0
7	0	mtx_0
7	0	mtx_0
7	0	mtx_0
7	0	mtx_0
7	0	mtx_0
7	0	mtx_0
7	0	mtx_0
7	0	mtx_0
7	0	mtx_0
7	0	mtx_0
7	0	mtx_0
7	0	mtx_0
8	0	mtx_0
8	0	mtx_0
8	0	mtx_0
8	0	mtx_0
8	0	mtx_0
8	0	mtx_0
8	0	mtx_0
8	0	mtx_0
8	0	mtx_0
8	0	mtx_0
8	0	mtx_0
8	0	mtx_0
8	0	mtx_0
8	0	mtx_0
8	0	mtx_0
8	0	mtx_0
8	0	mtx_0
8	0	mtx_0
8	0	mtx_0
8	0	mtx_0
8	0	mtx_0
8	0	mtx_0
8	0	mtx_0
8	0	mtx_0
8	0	mtx_0
8	0	mtx_0
8	0	mtx_0
8	0	mtx_0
8	0	mtx_0
8	0	mtx_0
8	0	mtx_0
8	0	mtx_0
8	0	mtx_0
8	0	mtx_0
8	0	mtx_0
8	0	mtx_0
8	0	mtx_0
8	0	mtx_0
8	0	mtx_0
8	0	mtx_0
8	0	mtx_0
8	0	mtx_0
8	0	mtx_0
8	0	mtx_0
8	0	mtx_0
8	0	mtx_0
8	0	mtx_0
9	0	mtx_0
9	0	mtx_0
9	0	mtx_0
9	0	mtx_0
9	0	mtx_0
9	0	mtx_0
9	0	mtx_0
9	0	mtx_0
9	0	mtx_0
9	0	mtx_0
9	0	mtx_0
9	0	mtx_0
9	0	mtx_0
9	0	mtx_0
9	0	mtx_0
9	0	mtx_0
9	0	mtx_0
9	0	mtx_0
9	0	mtx_0
9	0	mtx_0
9	0	mtx_0
9	0	mtx_0
9	0	mtx_0
9	0	mtx_0
9	0	mtx_0
9	0	mtx_0
9	0	mtx_0
9	0	mtx_0
9	0	mtx_0
9	0	mtx_0
9	0	mtx_0
9	0	mtx_0
9	0	mtx_0
9	0	mtx_0
9	0	mtx_0
9	0	mtx_0
9	0	mtx_0
9	0	mtx_0
9	0	mtx_0
9	0	mtx_0
9	0	mtx_0
9	0	mtx_0
9	0	mtx_0
9	0	mtx_0
9	0	mtx_0
9	0	mtx_0
9	0	mtx_0
9	0	mtx_0
9	0	mtx_0
9	0	mtx_0
9	0	mtx_0
9	0	mtx_0
9	0	mtx_0
9	0	mtx_0
9	0	mtx_0
9	0	mtx_0
9	0	mtx_0
9	0	mtx_0
9	0	mtx_0
9	0	mtx_0
9	0	mtx_0
9	0	mtx_0
9	0	mtx_0
9	0	mtx_0
9	0	mtx_0
9	0	mtx_0
9	0	mtx_0
9	0	mtx_0
9	0	mtx_0
9	0	mtx_0
9	0	mtx_0
9	0	mtx_0
9	0	mtx_0
9	0	mtx_0
9	0	mtx_0
9	0	mtx_0
9	0	mtx_0
9	0	mtx_0
9	0	mtx_0
9	0	mtx_0
9	0	mtx_0
9	0	mtx_0
9	0	mtx_0
9	0	mtx_0
9	0	mtx_0
9	0	mtx_0
9	0	mtx_0
9	0	mtx_0
9	0	mtx_0
9	0	mtx_0
9	0	mtx_0
9	0	mtx_0
9	0	mtx_0
9	0	mtx_0
10	0	mtx_0
10	0	mtx_0
10	0	mtx_0
10	0	mtx_0
10	0	mtx_0
10	0	mtx_0
10	0	mtx_0
10	0	mtx_0
10	0	mtx_0
10	0	mtx_0
10	0	mtx_0
10	0	mtx_0
10	0	mtx_0
10	0	mtx_0
10	0	mtx_0
10	0	mtx_0
10	0	mtx_0
10	0	mtx_0
10	0	mtx_0
10	0	mtx_0
10	0	mtx_0
10	0	mtx_0
10	0	mtx_0
10	0	mtx_0
10	0	mtx_0
10	0	mtx_0
10	0	mtx_0
10	0	mtx_0
10	0	mtx_0
10	0	mtx_0
10	0	mtx_0
10	0	mtx_0
10	0	mtx_0
10	0	mtx_0
10	0	mtx_0
10	0	mtx_0
10	0	mtx_0
10	0	mtx_0
10	0	mtx_0
10	0	mtx_0
10	0	mtx_0
10	0	mtx_0
10	0	mtx_0
10	0	mtx_0
10	0	mtx_0
10	0	mtx_0
10	0	mtx_0
10	0	mtx_0
10	0	mtx_0
10	0	mtx_0
10	0	mtx_0
10	0	mtx_0
10	0	mtx_0
10	0	mtx_0
10	0	mtx_0
10	0	mtx_0
10	0	mtx_0
10	0	mtx_0
10	0	mtx_0
10	0	mtx_0
10	0	mtx_0
10	0	mtx_0
10	0	mtx_0
10	0	mtx_0
10	0	mtx_0
10	0	mtx_0
10	0	mtx_0
10	0	mtx_0
10	0	mtx_0
10	0	mtx_0
10	0	mtx_0
10	0	mtx_0
10	0	mtx_0
10	0	mtx_0
10	0	mtx_0
10	0	mtx_0
10	0	mtx_0
10	0	mtx_0
10	0	mtx_0
10	0	mtx_0
10	0	mtx_0
10	0	mtx_0
10	0	mtx_0
10	0	mtx_0
10	0	mtx_0
10	0	mtx_0
10	0	mtx_0
10	0	mtx_0
10	0	mtx_0
10	0	mtx_0
10	0	mtx_0
10	0	mtx_0
10	0	mtx_0
10	0	mtx_0
10	0	mtx_0
10	0	mtx_0
10	0	mtx_0
10	0	mtx_0
10	0	mtx_0
10	0	mtx_0
10	0	mtx_0
10	0	mtx_0
10	0	mtx_0
10	0	mtx_0
10	0	mtx_0
10	0	mtx_0
10	0	mtx_0
10	0	mtx_0
10	0	mtx_0
10	0	mtx_0
10	0	mtx_0
10	0	mtx_0
10	0	mtx_0
10	0	mtx_0
10	0	mtx_0
10	0	mtx_0
10	0	mtx_0
10	0	mtx_0
10	0	mtx_0
10	0	mtx_0
10	0	mtx_0
10	0	mtx_0
10	0	mtx_0
10	0	mtx_0
10	0	mtx_0
10	0	mtx_0
10	0	mtx_0
10	0	mtx_0
10	0	mtx_0
10	0	mtx_0
10	0	mtx_0
10	0	mtx_0
10	0	mtx_0
10	0	mtx_0
10	0	mtx_0
10	0	mtx_0
10	0	mtx_0
10	0	mtx_0
10	0	mtx_0
10	0	mtx_0
10	0	mtx_0
10	0	mtx_0
10	0	mtx_0
10	0	mtx_0
10	0	mtx_0
10	0	mtx_0
10	0	mtx_0
10	0	mtx_0
10	0	mtx_0
10	0	mtx_0
10	0	mtx_0
10	0	mtx_0
10	0	mtx_0
10	0	mtx_0
10	0	mtx_0
10	0	mtx_0
10	0	mtx_0
10	0	mtx_0
10	0	mtx_0
10	0	mtx_0
10	0	mtx_0
10	0	mtx_0
10	0	mtx_0
10	0	mtx_0
10	0	mtx_0
10	0	mtx_0
10	0	mtx_0
10	0	mtx_0
10	0	mtx_0
10	0	mtx_0
10	0	mtx_0
10	0	mtx_0
10	0	mtx_0
10	0	mtx_0
10	0	mtx_0
10	0	mtx_0
10	0	mtx_0
10	0	mtx_0
10	0	mtx_0
10	0	mtx_0
10	0	mtx_0
10	0	mtx_0
10	0	mtx_0
10	0	mtx_0
10	0	mtx_0
10	0	mtx_0
10	0	mtx_0
10	0	mtx_0
10	0	mtx_0
10	0	mtx_0
10	0	mtx_0
10	0	mtx_0
10	0	mtx_0
10	0	mtx_0
10	0	mtx_0
10	0	mtx_0
10	0	mtx_0
10	0	mtx_0
12	0	mtx_0
12	0	mtx_0
12	0	mtx_0
12	0	mtx_0
12	0	mtx_0
12	0	mtx_0
12	0	mtx_0
12	0	mtx_0
12	0	mtx_0
12	0	mtx_0
12	0	mtx_0
12	0	mtx_0
12	0	mtx_0
12	0	mtx_0
12	0	mtx_0
12	0	mtx_0
12	0	mtx_0
12	0	mtx_0
12	0	mtx_0
12	0	mtx_0
12	0	mtx_0
12	0	mtx_0
12	0	mtx_0
12	0	mtx_0
12	0	mtx_0
12	0	mtx_0
12	0	mtx_0
12	0	mtx_0
12	0	mtx_0
12	0	mtx_0
12	0	mtx_0
12	0	mtx_0
12	0	mtx_0
12	0	mtx_0
12	0	mtx_0
12	0	mtx_0
12	0	mtx_0
12	0	mtx_0
12	0	mtx_0
12	0	mtx_0
12	0	mtx_0
12	0	mtx_0
12	0	mtx_0
12	0	mtx_0
12	0	mtx_0
12	0	mtx_0
12	0	mtx_0
12	0	mtx_0
12	0	mtx_0
12	0	mtx_0
12	0	mtx_0
12	0	mtx_0
12	0	mtx_0
12	0	mtx_0
12	0	mtx_0
12	0	mtx_0
12	0	mtx_0
12	0	mtx_0
12	0	mtx_0
12	0	mtx_0
12	0	mtx_0
12	0	mtx_0
12	0	mtx_0
12	0	mtx_0
12	0	mtx_0
12	0	mtx_0
12	0	mtx_0
12	0	mtx_0
12	0	mtx_0
12	0	mtx_0
12	0	mtx_0
12	0	mtx_0
12	0	mtx_0
12	0	mtx_0
12	0	mtx_0
12	0	mtx_0
12	0	mtx_0
12	0	mtx_0
12	0	mtx_0
12	0	mtx_0
12	0	mtx_0
12	0	mtx_0
12	0	mtx_0
12	0	mtx_0
12	0	mtx_0
12	0	mtx_0
12	0	mtx_0
12	0	mtx_0
12	0	mtx_0
12	0	mtx_0
12	0	mtx_0
12	0	mtx_0
12	0	mtx_0
12	0	mtx_0
12	0	mtx_0
12	0	mtx_0
12	0	mtx_0
12	0	mtx_0
12	0	mtx_0
12	0	mtx_0
12	0	mtx_0
12	0	mtx_0
12	0	mtx_0
12	0	mtx_0
12	0	mtx_0
12	0	mtx_0
12	0	mtx_0
12	0	mtx_0
12	0	mtx_0
12	0	mtx_0
12	0	mtx_0
12	0	mtx_0
12	0	mtx_0
12	0	mtx_0
12	0	mtx_0
12	0	mtx_0
12	0	mtx_0
12	0	mtx_0
12	0	mtx_0
12	0	mtx_0
12	0	mtx_0
12	0	mtx_0
12	0	mtx_0
12	0	mtx_0
12	0	mtx_0
12	0	mtx_0
12	0	mtx_0
12	0	mtx_0
12	0	mtx_0
12	0	mtx_0
12	0	mtx_0
12	0	mtx_0
12	0	mtx_0
12	0	mtx_0
12	0	mtx_0
12	0	mtx_0
12	0	mtx_0
12	0	mtx_0
12	0	mtx_0
12	0	mtx_0
12	0	mtx_0
12	0	mtx_0
12	0	mtx_0
12	0	mtx_0
12	0	mtx_0
12	0	mtx_0
12	0	mtx_0
12	0	mtx_0
12	0	mtx_0
12	0	mtx_0
12	0	mtx_0
12	0	mtx_0
12	0	mtx_0
12	0	mtx_0
12	0	mtx_0
12	0	mtx_0
12	0	mtx_0
12	0	mtx_0
12	0	mtx_0
12	0	mtx_0
12	0	mtx_0
12	0	mtx_0
12	0	mtx_0
12	0	mtx_0
12	0	mtx_0
12	0	mtx_0
12	0	mtx_0
12	0	mtx_0
12	0	mtx_0
12	0	mtx_0
12	0	mtx_0
12	0	mtx_0
12	0	mtx_0
12	0	mtx_0
12	0	mtx_0
12	0	mtx_0
12	0	mtx_0
12	0	mtx_0
12	0	mtx_0
12	0	mtx_0
12	0	mtx_0
12	0	mtx_0
12	0	mtx_0
12	0	mtx_0
12	0	mtx_0
12	0	mtx_0
12	0	mtx_0
12	0	mtx_0
12	0	mtx_0
12	0	mtx_0
12	0	mtx_0
12	0	mtx_0
12	0	mtx_0
12	0	mtx_0
12	0	mtx_0
12	0	mtx_0
12	0	mtx_0
12	0	mtx_0
12	0	mtx_0
12	0	mtx_0
12	0	mtx_0
12	0	mtx_0
12	0	mtx_0
12	0	mtx_0
12	0	mtx_0
12	0	mtx_0
12	0	mtx_0
12	0	mtx_0
12	0	mtx_0
12	0	mtx_0
12	0	mtx_0
12	0	mtx_0
[truncated: 4,263 more rows]

## Sheet: Figur1D
time	status	treatment
0	0	atic_0
0	0	atic_0
0	0	atic_0
0	0	atic_0
0	0	atic_0
0	0	atic_0
0	0	atic_0
0	0	atic_0
0	0	atic_0
0	0	atic_0
0	0	atic_0
0	0	atic_0
0	0	atic_0
0	0	atic_0
0	0	atic_0
0	0	atic_0
0	0	atic_0
0	0	atic_0
0	0	atic_0
0	0	atic_0
0	0	atic_0
0	0	atic_0
0	0	atic_0
0	0	atic_0
0	0	atic_0
0	0	atic_0
0	0	atic_0
0	0	atic_0
0	0	atic_0
0	0	atic_0
0	0	atic_0
0	0	atic_0
0	0	atic_0
0	0	atic_0
0	0	atic_0
0	0	atic_0
0	0	atic_0
0	0	atic_0
0	0	atic_0
0	0	atic_0
0	0	atic_0
0	0	atic_0
0	0	atic_0
0	0	atic_0
0	0	atic_0
0	0	atic_0
0	0	atic_0
0	0	atic_0
0	0	atic_0
0	0	atic_0
0	0	atic_0
0	0	atic_0
0	0	atic_0
0	0	atic_0
0	0	atic_0
0	0	atic_0
0	0	atic_0
0	0	atic_0
0	0	atic_0
0	0	atic_0
0	0	atic_0
0	0	atic_0
0	0	atic_0
0	0	atic_0
0	0	atic_0
0	0	atic_0
0	0	atic_0
0	0	atic_0
0	0	atic_0
0	0	atic_0
0	0	atic_0
0	0	atic_0
0	0	atic_0
0	0	atic_0
0	0	atic_0
0	0	atic_0
0	0	atic_0
0	0	atic_0
0	0	atic_0
0	0	atic_0
0	0	atic_0
0	0	atic_0
0	0	atic_0
0	0	atic_0
0	0	atic_0
0	0	atic_0
0	0	atic_0
0	0	atic_0
0	0	atic_0
0	0	atic_0
0	0	atic_0
0	0	atic_0
0	0	atic_0
0	0	atic_0
0	0	atic_0
0	0	atic_0
0	0	atic_0
2	0	atic_0
2	0	atic_0
2	0	atic_0
2	0	atic_0
2	0	atic_0
2	0	atic_0
2	0	atic_0
2	0	atic_0
2	0	atic_0
2	0	atic_0
2	0	atic_0
2	0	atic_0
2	0	atic_0
2	0	atic_0
2	0	atic_0
2	0	atic_0
2	0	atic_0
2	0	atic_0
2	0	atic_0
2	0	atic_0
2	0	atic_0
2	0	atic_0
2	0	atic_0
2	0	atic_0
2	0	atic_0
2	0	atic_0
2	0	atic_0
2	0	atic_0
2	0	atic_0
2	0	atic_0
2	0	atic_0
2	0	atic_0
2	0	atic_0
2	0	atic_0
2	0	atic_0
2	0	atic_0
2	0	atic_0
2	0	atic_0
2	0	atic_0
2	0	atic_0
2	0	atic_0
2	0	atic_0
2	0	atic_0
2	0	atic_0
2	0	atic_0
2	0	atic_0
2	0	atic_0
2	0	atic_0
2	0	atic_0
2	0	atic_0
2	0	atic_0
2	0	atic_0
2	0	atic_0
2	0	atic_0
2	0	atic_0
2	0	atic_0
2	0	atic_0
2	0	atic_0
2	0	atic_0
2	0	atic_0
2	0	atic_0
2	0	atic_0
2	0	atic_0
2	0	atic_0
2	0	atic_0
2	0	atic_0
2	0	atic_0
2	0	atic_0
2	0	atic_0
2	0	atic_0
2	0	atic_0
2	0	atic_0
2	0	atic_0
2	0	atic_0
2	0	atic_0
2	0	atic_0
2	0	atic_0
2	0	atic_0
2	0	atic_0
2	0	atic_0
2	0	atic_0
2	0	atic_0
2	0	atic_0
2	0	atic_0
2	0	atic_0
2	0	atic_0
2	0	atic_0
2	0	atic_0
2	0	atic_0
2	0	atic_0
2	0	atic_0
2	0	atic_0
2	0	atic_0
2	0	atic_0
2	0	atic_0
2	0	atic_0
2	0	atic_0
5	0	atic_0
5	0	atic_0
5	0	atic_0
5	0	atic_0
5	0	atic_0
5	0	atic_0
5	0	atic_0
5	0	atic_0
5	0	atic_0
5	0	atic_0
5	0	atic_0
5	0	atic_0
5	0	atic_0
5	0	atic_0
5	0	atic_0
5	0	atic_0
5	0	atic_0
5	0	atic_0
5	0	atic_0
5	0	atic_0
5	0	atic_0
5	0	atic_0
5	0	atic_0
5	0	atic_0
5	0	atic_0
5	0	atic_0
5	0	atic_0
5	0	atic_0
5	0	atic_0
5	0	atic_0
5	0	atic_0
5	0	atic_0
5	0	atic_0
5	0	atic_0
5	0	atic_0
5	0	atic_0
5	0	atic_0
5	0	atic_0
5	0	atic_0
5	0	atic_0
5	0	atic_0
5	0	atic_0
5	0	atic_0
5	0	atic_0
5	0	atic_0
5	0	atic_0
5	0	atic_0
5	0	atic_0
5	0	atic_0
5	0	atic_0
5	0	atic_0
5	0	atic_0
5	0	atic_0
5	0	atic_0
5	0	atic_0
5	0	atic_0
5	0	atic_0
5	0	atic_0
5	0	atic_0
5	0	atic_0
5	0	atic_0
5	0	atic_0
5	0	atic_0
5	0	atic_0
5	0	atic_0
5	0	atic_0
5	0	atic_0
5	0	atic_0
5	0	atic_0
5	0	atic_0
5	0	atic_0
5	0	atic_0
5	0	atic_0
5	0	atic_0
5	0	atic_0
5	0	atic_0
5	0	atic_0
5	0	atic_0
5	0	atic_0
5	0	atic_0
5	0	atic_0
5	0	atic_0
5	0	atic_0
5	0	atic_0
5	0	atic_0
5	0	atic_0
5	0	atic_0
5	0	atic_0
5	0	atic_0
5	0	atic_0
5	0	atic_0
5	0	atic_0
5	0	atic_0
5	0	atic_0
5	0	atic_0
5	0	atic_0
8	0	atic_0
8	0	atic_0
8	0	atic_0
8	0	atic_0
8	0	atic_0
8	0	atic_0
8	0	atic_0
8	0	atic_0
8	0	atic_0
8	0	atic_0
8	0	atic_0
8	0	atic_0
8	0	atic_0
8	0	atic_0
8	0	atic_0
8	0	atic_0
8	0	atic_0
8	0	atic_0
8	0	atic_0
8	0	atic_0
8	0	atic_0
8	0	atic_0
8	0	atic_0
8	0	atic_0
8	0	atic_0
8	0	atic_0
8	0	atic_0
8	0	atic_0
8	0	atic_0
8	0	atic_0
8	0	atic_0
8	0	atic_0
8	0	atic_0
8	0	atic_0
8	0	atic_0
8	0	atic_0
8	0	atic_0
8	0	atic_0
8	0	atic_0
8	0	atic_0
8	0	atic_0
8	0	atic_0
8	0	atic_0
8	0	atic_0
8	0	atic_0
8	0	atic_0
8	0	atic_0
8	0	atic_0
8	0	atic_0
8	0	atic_0
8	0	atic_0
8	0	atic_0
8	0	atic_0
8	0	atic_0
8	0	atic_0
8	0	atic_0
8	0	atic_0
8	0	atic_0
8	0	atic_0
8	0	atic_0
8	0	atic_0
8	0	atic_0
8	0	atic_0
8	0	atic_0
8	0	atic_0
8	0	atic_0
8	0	atic_0
8	0	atic_0
8	0	atic_0
8	0	atic_0
8	0	atic_0
8	0	atic_0
8	0	atic_0
8	0	atic_0
8	0	atic_0
8	0	atic_0
8	0	atic_0
8	0	atic_0
8	0	atic_0
8	0	atic_0
8	0	atic_0
8	0	atic_0
8	0	atic_0
8	0	atic_0
8	0	atic_0
8	0	atic_0
8	0	atic_0
8	0	atic_0
8	0	atic_0
8	0	atic_0
8	0	atic_0
8	0	atic_0
9	0	atic_0
9	0	atic_0
9	0	atic_0
9	0	atic_0
9	0	atic_0
9	0	atic_0
9	0	atic_0
9	0	atic_0
9	0	atic_0
9	0	atic_0
9	0	atic_0
9	0	atic_0
9	0	atic_0
9	0	atic_0
9	0	atic_0
9	0	atic_0
9	0	atic_0
9	0	atic_0
9	0	atic_0
9	0	atic_0
9	0	atic_0
9	0	atic_0
9	0	atic_0
9	0	atic_0
9	0	atic_0
9	0	atic_0
9	0	atic_0
9	0	atic_0
9	0	atic_0
9	0	atic_0
9	0	atic_0
9	0	atic_0
9	0	atic_0
9	0	atic_0
9	0	atic_0
9	0	atic_0
9	0	atic_0
9	0	atic_0
9	0	atic_0
9	0	atic_0
9	0	atic_0
9	0	atic_0
9	0	atic_0
10	0	atic_0
10	0	atic_0
10	0	atic_0
10	0	atic_0
10	0	atic_0
10	0	atic_0
10	0	atic_0
10	0	atic_0
10	0	atic_0
10	0	atic_0
10	0	atic_0
10	0	atic_0
10	0	atic_0
10	0	atic_0
10	0	atic_0
10	0	atic_0
10	0	atic_0
10	0	atic_0
10	0	atic_0
10	0	atic_0
10	0	atic_0
10	0	atic_0
10	0	atic_0
10	0	atic_0
10	0	atic_0
10	0	atic_0
10	0	atic_0
10	0	atic_0
10	0	atic_0
10	0	atic_0
10	0	atic_0
10	0	atic_0
10	0	atic_0
10	0	atic_0
10	0	atic_0
10	0	atic_0
10	0	atic_0
10	0	atic_0
10	0	atic_0
10	0	atic_0
10	0	atic_0
10	0	atic_0
10	0	atic_0
10	0	atic_0
10	0	atic_0
10	0	atic_0
10	0	atic_0
10	0	atic_0
10	0	atic_0
10	0	atic_0
10	0	atic_0
10	0	atic_0
10	0	atic_0
10	0	atic_0
10	0	atic_0
10	0	atic_0
10	0	atic_0
10	0	atic_0
10	0	atic_0
10	0	atic_0
10	0	atic_0
10	0	atic_0
10	0	atic_0
10	0	atic_0
10	0	atic_0
10	0	atic_0
10	0	atic_0
10	0	atic_0
10	0	atic_0
10	0	atic_0
10	0	atic_0
10	0	atic_0
10	0	atic_0
10	0	atic_0
10	0	atic_0
10	0	atic_0
10	0	atic_0
10	0	atic_0
10	0	atic_0
10	0	atic_0
10	0	atic_0
10	0	atic_0
10	0	atic_0
10	0	atic_0
10	0	atic_0
10	0	atic_0
10	0	atic_0
12	0	atic_0
12	0	atic_0
12	0	atic_0
12	0	atic_0
12	0	atic_0
12	0	atic_0
12	0	atic_0
12	0	atic_0
12	0	atic_0
12	0	atic_0
12	0	atic_0
12	0	atic_0
12	0	atic_0
12	0	atic_0
12	0	atic_0
12	0	atic_0
12	0	atic_0
12	0	atic_0
12	0	atic_0
12	0	atic_0
12	0	atic_0
12	0	atic_0
12	0	atic_0
12	0	atic_0
12	0	atic_0
12	0	atic_0
12	0	atic_0
12	0	atic_0
12	0	atic_0
12	0	atic_0
12	0	atic_0
12	0	atic_0
12	0	atic_0
12	0	atic_0
12	0	atic_0
12	0	atic_0
12	0	atic_0
12	0	atic_0
12	0	atic_0
12	0	atic_0
12	0	atic_0
12	0	atic_0
12	0	atic_0
12	0	atic_0
12	0	atic_0
12	0	atic_0
12	0	atic_0
12	0	atic_0
12	0	atic_0
12	0	atic_0
12	0	atic_0
12	0	atic_0
12	0	atic_0
12	0	atic_0
12	0	atic_0
15	0	atic_0
15	0	atic_0
15	0	atic_0
15	0	atic_0
15	0	atic_0
15	0	atic_0
15	0	atic_0
15	0	atic_0
15	0	atic_0
15	0	atic_0
15	0	atic_0
15	0	atic_0
15	0	atic_0
15	0	atic_0
15	0	atic_0
15	0	atic_0
15	0	atic_0
15	0	atic_0
15	0	atic_0
15	0	atic_0
15	0	atic_0
15	0	atic_0
15	0	atic_0
15	0	atic_0
15	0	atic_0
15	0	atic_0
15	0	atic_0
15	0	atic_0
15	0	atic_0
15	0	atic_0
15	0	atic_0
15	0	atic_0
15	0	atic_0
15	0	atic_0
15	0	atic_0
15	0	atic_0
15	0	atic_0
17	0	atic_0
17	0	atic_0
17	0	atic_0
17	0	atic_0
17	0	atic_0
17	0	atic_0
17	0	atic_0
17	0	atic_0
22	0	atic_0
0	0	atic_0
0	0	atic_0
0	0	atic_0
0	0	atic_0
0	0	atic_0
0	0	atic_0
0	0	atic_0
0	0	atic_0
0	0	atic_0
0	0	atic_0
0	0	atic_0
0	0	atic_0
0	0	atic_0
0	0	atic_0
0	0	atic_0
0	0	atic_0
0	0	atic_0
0	0	atic_0
0	0	atic_0
0	0	atic_0
0	0	atic_0
0	0	atic_0
0	0	atic_0
0	0	atic_0
0	0	atic_0
0	0	atic_0
0	0	atic_0
0	0	atic_0
0	0	atic_0
0	0	atic_0
0	0	atic_0
0	0	atic_0
0	0	atic_0
0	0	atic_0
0	0	atic_0
0	0	atic_0
0	0	atic_0
0	0	atic_0
0	0	atic_0
0	0	atic_0
0	0	atic_0
0	0	atic_0
0	0	atic_0
0	0	atic_0
0	0	atic_0
0	0	atic_0
0	0	atic_0
0	0	atic_0
0	0	atic_0
0	0	atic_0
0	0	atic_0
0	0	atic_0
0	0	atic_0
0	0	atic_0
0	0	atic_0
0	0	atic_0
0	0	atic_0
0	0	atic_0
0	0	atic_0
0	0	atic_0
0	0	atic_0
0	0	atic_0
0	0	atic_0
0	0	atic_0
0	0	atic_0
0	0	atic_0
0	0	atic_0
0	0	atic_0
0	0	atic_0
0	0	atic_0
0	0	atic_0
0	0	atic_0
2	0	atic_0
2	0	atic_0
2	0	atic_0
2	0	atic_0
2	0	atic_0
2	0	atic_0
2	0	atic_0
2	0	atic_0
2	0	atic_0
2	0	atic_0
2	0	atic_0
2	0	atic_0
2	0	atic_0
2	0	atic_0
2	0	atic_0
2	0	atic_0
2	0	atic_0
2	0	atic_0
2	0	atic_0
2	0	atic_0
2	0	atic_0
2	0	atic_0
2	0	atic_0
2	0	atic_0
2	0	atic_0
2	0	atic_0
2	0	atic_0
2	0	atic_0
2	0	atic_0
2	0	atic_0
2	0	atic_0
2	0	atic_0
2	0	atic_0
2	0	atic_0
2	0	atic_0
2	0	atic_0
2	0	atic_0
2	0	atic_0
2	0	atic_0
2	0	atic_0
2	0	atic_0
2	0	atic_0
2	0	atic_0
2	0	atic_0
2	0	atic_0
2	0	atic_0
2	0	atic_0
2	0	atic_0
2	0	atic_0
2	0	atic_0
2	0	atic_0
2	0	atic_0
2	0	atic_0
2	0	atic_0
2	0	atic_0
2	0	atic_0
2	0	atic_0
2	0	atic_0
2	0	atic_0
2	0	atic_0
2	0	atic_0
2	0	atic_0
2	0	atic_0
2	0	atic_0
2	0	atic_0
2	0	atic_0
2	0	atic_0
2	0	atic_0
2	0	atic_0
2	0	atic_0
2	0	atic_0
4	0	atic_0
4	0	atic_0
4	0	atic_0
4	0	atic_0
4	0	atic_0
4	0	atic_0
4	0	atic_0
4	0	atic_0
4	0	atic_0
4	0	atic_0
4	0	atic_0
4	0	atic_0
4	0	atic_0
4	0	atic_0
4	0	atic_0
4	0	atic_0
4	0	atic_0
4	0	atic_0
4	0	atic_0
4	0	atic_0
4	0	atic_0
4	0	atic_0
4	0	atic_0
4	0	atic_0
4	0	atic_0
4	0	atic_0
4	0	atic_0
4	0	atic_0
4	0	atic_0
4	0	atic_0
4	0	atic_0
4	0	atic_0
4	0	atic_0
4	0	atic_0
4	0	atic_0
4	0	atic_0
4	0	atic_0
4	0	atic_0
4	0	atic_0
4	0	atic_0
4	0	atic_0
4	0	atic_0
4	0	atic_0
4	0	atic_0
4	0	atic_0
4	0	atic_0
4	0	atic_0
4	0	atic_0
4	0	atic_0
4	0	atic_0
4	0	atic_0
4	0	atic_0
4	0	atic_0
4	0	atic_0
4	0	atic_0
4	0	atic_0
4	0	atic_0
4	0	atic_0
4	0	atic_0
4	0	atic_0
4	0	atic_0
4	0	atic_0
4	0	atic_0
4	0	atic_0
4	0	atic_0
4	0	atic_0
4	0	atic_0
4	0	atic_0
4	0	atic_0
4	0	atic_0
4	0	atic_0
7	0	atic_0
7	0	atic_0
7	0	atic_0
7	0	atic_0
7	0	atic_0
7	0	atic_0
7	0	atic_0
7	0	atic_0
7	0	atic_0
7	0	atic_0
7	0	atic_0
7	0	atic_0
7	0	atic_0
7	0	atic_0
7	0	atic_0
7	0	atic_0
7	0	atic_0
7	0	atic_0
7	0	atic_0
7	0	atic_0
7	0	atic_0
7	0	atic_0
7	0	atic_0
7	0	atic_0
7	0	atic_0
7	0	atic_0
7	0	atic_0
7	0	atic_0
7	0	atic_0
7	0	atic_0
7	0	atic_0
7	0	atic_0
7	0	atic_0
7	0	atic_0
7	0	atic_0
7	0	atic_0
7	0	atic_0
7	0	atic_0
7	0	atic_0
7	0	atic_0
7	0	atic_0
7	0	atic_0
7	0	atic_0
7	0	atic_0
7	0	atic_0
7	0	atic_0
7	0	atic_0
7	0	atic_0
7	0	atic_0
7	0	atic_0
7	0	atic_0
7	0	atic_0
7	0	atic_0
7	0	atic_0
7	0	atic_0
7	0	atic_0
7	0	atic_0
7	0	atic_0
7	0	atic_0
7	0	atic_0
7	0	atic_0
7	0	atic_0
7	0	atic_0
7	0	atic_0
7	0	atic_0
7	0	atic_0
7	0	atic_0
7	0	atic_0
9	0	atic_0
9	0	atic_0
9	0	atic_0
9	0	atic_0
9	0	atic_0
9	0	atic_0
9	0	atic_0
9	0	atic_0
9	0	atic_0
9	0	atic_0
9	0	atic_0
9	0	atic_0
9	0	atic_0
9	0	atic_0
9	0	atic_0
9	0	atic_0
9	0	atic_0
9	0	atic_0
9	0	atic_0
9	0	atic_0
9	0	atic_0
9	0	atic_0
9	0	atic_0
9	0	atic_0
9	0	atic_0
9	0	atic_0
9	0	atic_0
9	0	atic_0
9	0	atic_0
9	0	atic_0
9	0	atic_0
9	0	atic_0
9	0	atic_0
9	0	atic_0
9	0	atic_0
9	0	atic_0
9	0	atic_0
9	0	atic_0
9	0	atic_0
9	0	atic_0
9	0	atic_0
9	0	atic_0
9	0	atic_0
9	0	atic_0
9	0	atic_0
9	0	atic_0
9	0	atic_0
9	0	atic_0
9	0	atic_0
9	0	atic_0
9	0	atic_0
9	0	atic_0
9	0	atic_0
9	0	atic_0
9	0	atic_0
9	0	atic_0
9	0	atic_0
9	0	atic_0
9	0	atic_0
9	0	atic_0
9	0	atic_0
9	0	atic_0
9	0	atic_0
9	0	atic_0
9	0	atic_0
9	0	atic_0
9	0	atic_0
11	0	atic_0
11	0	atic_0
11	0	atic_0
11	0	atic_0
11	0	atic_0
11	0	atic_0
11	0	atic_0
11	0	atic_0
11	0	atic_0
11	0	atic_0
11	0	atic_0
11	0	atic_0
11	0	atic_0
11	0	atic_0
11	0	atic_0
11	0	atic_0
11	0	atic_0
11	0	atic_0
11	0	atic_0
11	0	atic_0
11	0	atic_0
11	0	atic_0
11	0	atic_0
11	0	atic_0
11	0	atic_0
11	0	atic_0
11	0	atic_0
11	0	atic_0
11	0	atic_0
11	0	atic_0
11	0	atic_0
11	0	atic_0
11	0	atic_0
11	0	atic_0
11	0	atic_0
11	0	atic_0
11	0	atic_0
11	0	atic_0
11	0	atic_0
11	0	atic_0
11	0	atic_0
11	0	atic_0
11	0	atic_0
11	0	atic_0
11	0	atic_0
11	0	atic_0
11	0	atic_0
11	0	atic_0
11	0	atic_0
11	0	atic_0
11	0	atic_0
11	0	atic_0
11	0	atic_0
11	0	atic_0
11	0	atic_0
11	0	atic_0
11	0	atic_0
11	0	atic_0
11	0	atic_0
11	0	atic_0
14	0	atic_0
14	0	atic_0
14	0	atic_0
14	0	atic_0
14	0	atic_0
14	0	atic_0
14	0	atic_0
14	0	atic_0
14	0	atic_0
14	0	atic_0
14	0	atic_0
14	0	atic_0
14	0	atic_0
14	0	atic_0
14	0	atic_0
14	0	atic_0
14	0	atic_0
14	0	atic_0
14	0	atic_0
14	0	atic_0
14	0	atic_0
14	0	atic_0
14	0	atic_0
14	0	atic_0
14	0	atic_0
14	0	atic_0
14	0	atic_0
14	0	atic_0
14	0	atic_0
14	0	atic_0
14	0	atic_0
14	0	atic_0
14	0	atic_0
14	0	atic_0
14	0	atic_0
14	0	atic_0
14	0	atic_0
14	0	atic_0
14	0	atic_0
14	0	atic_0
14	0	atic_0
14	0	atic_0
14	0	atic_0
14	0	atic_0
16	0	atic_0
16	0	atic_0
16	0	atic_0
16	0	atic_0
16	0	atic_0
16	0	atic_0
16	0	atic_0
16	0	atic_0
16	0	atic_0
16	0	atic_0
16	0	atic_0
16	0	atic_0
16	0	atic_0
16	0	atic_0
16	0	atic_0
16	0	atic_0
16	0	atic_0
16	0	atic_0
16	0	atic_0
16	0	atic_0
16	0	atic_0
16	0	atic_0
16	0	atic_0
16	0	atic_0
16	0	atic_0
16	0	atic_0
16	0	atic_0
16	0	atic_0
16	0	atic_0
16	0	atic_0
18	0	atic_0
18	0	atic_0
18	0	atic_0
18	0	atic_0
18	0	atic_0
18	0	atic_0
18	0	atic_0
18	0	atic_0
18	0	atic_0
18	0	atic_0
18	0	atic_0
18	0	atic_0
18	0	atic_0
18	0	atic_0
21	0	atic_0
21	0	atic_0
21	0	atic_0
21	0	atic_0
21	0	atic_0
21	0	atic_0
23	0	atic_0
23	0	atic_0
0	0	atic_100
0	0	atic_100
0	0	atic_100
0	0	atic_100
0	0	atic_100
0	0	atic_100
0	0	atic_100
0	0	atic_100
0	0	atic_100
0	0	atic_100
0	0	atic_100
0	0	atic_100
0	0	atic_100
0	0	atic_100
0	0	atic_100
0	0	atic_100
0	0	atic_100
0	0	atic_100
0	0	atic_100
0	0	atic_100
0	0	atic_100
0	0	atic_100
0	0	atic_100
0	0	atic_100
0	0	atic_100
0	0	atic_100
0	0	atic_100
0	0	atic_100
0	0	atic_100
0	0	atic_100
0	0	atic_100
0	0	atic_100
0	0	atic_100
0	0	atic_100
0	0	atic_100
0	0	atic_100
0	0	atic_100
0	0	atic_100
0	0	atic_100
0	0	atic_100
0	0	atic_100
0	0	atic_100
0	0	atic_100
0	0	atic_100
0	0	atic_100
0	0	atic_100
0	0	atic_100
0	0	atic_100
0	0	atic_100
0	0	atic_100
0	0	atic_100
0	0	atic_100
0	0	atic_100
0	0	atic_100
0	0	atic_100
0	0	atic_100
0	0	atic_100
0	0	atic_100
0	0	atic_100
0	0	atic_100
0	0	atic_100
0	0	atic_100
0	0	atic_100
0	0	atic_100
0	0	atic_100
0	0	atic_100
0	0	atic_100
0	0	atic_100
0	0	atic_100
0	0	atic_100
0	0	atic_100
0	0	atic_100
0	0	atic_100
0	0	atic_100
0	0	atic_100
0	0	atic_100
0	0	atic_100
0	0	atic_100
0	0	atic_100
0	0	atic_100
0	0	atic_100
0	0	atic_100
0	0	atic_100
0	0	atic_100
0	0	atic_100
0	0	atic_100
0	0	atic_100
0	0	atic_100
0	0	atic_100
0	0	atic_100
0	0	atic_100
0	0	atic_100
0	0	atic_100
0	0	atic_100
0	0	atic_100
2	0	atic_100
2	0	atic_100
2	0	atic_100
2	0	atic_100
2	0	atic_100
2	0	atic_100
2	0	atic_100
2	0	atic_100
2	0	atic_100
2	0	atic_100
2	0	atic_100
2	0	atic_100
2	0	atic_100
2	0	atic_100
2	0	atic_100
2	0	atic_100
2	0	atic_100
2	0	atic_100
2	0	atic_100
2	0	atic_100
2	0	atic_100
2	0	atic_100
2	0	atic_100
2	0	atic_100
2	0	atic_100
2	0	atic_100
2	0	atic_100
2	0	atic_100
2	0	atic_100
2	0	atic_100
2	0	atic_100
2	0	atic_100
2	0	atic_100
2	0	atic_100
2	0	atic_100
2	0	atic_100
2	0	atic_100
2	0	atic_100
2	0	atic_100
2	0	atic_100
2	0	atic_100
2	0	atic_100
2	0	atic_100
2	0	atic_100
2	0	atic_100
2	0	atic_100
2	0	atic_100
2	0	atic_100
2	0	atic_100
2	0	atic_100
2	0	atic_100
2	0	atic_100
2	0	atic_100
2	0	atic_100
2	0	atic_100
2	0	atic_100
2	0	atic_100
2	0	atic_100
2	0	atic_100
2	0	atic_100
2	0	atic_100
2	0	atic_100
2	0	atic_100
2	0	atic_100
2	0	atic_100
2	0	atic_100
2	0	atic_100
2	0	atic_100
2	0	atic_100
2	0	atic_100
2	0	atic_100
2	0	atic_100
2	0	atic_100
2	0	atic_100
2	0	atic_100
2	0	atic_100
2	0	atic_100
2	0	atic_100
2	0	atic_100
2	0	atic_100
2	0	atic_100
2	0	atic_100
2	0	atic_100
2	0	atic_100
2	0	atic_100
2	0	atic_100
2	0	atic_100
2	0	atic_100
2	0	atic_100
2	0	atic_100
2	0	atic_100
2	0	atic_100
2	0	atic_100
2	0	atic_100
5	0	atic_100
5	0	atic_100
5	0	atic_100
5	0	atic_100
5	0	atic_100
5	0	atic_100
5	0	atic_100
5	0	atic_100
5	0	atic_100
5	0	atic_100
5	0	atic_100
5	0	atic_100
5	0	atic_100
5	0	atic_100
5	0	atic_100
5	0	atic_100
5	0	atic_100
5	0	atic_100
5	0	atic_100
5	0	atic_100
5	0	atic_100
5	0	atic_100
5	0	atic_100
5	0	atic_100
5	0	atic_100
5	0	atic_100
5	0	atic_100
5	0	atic_100
5	0	atic_100
5	0	atic_100
5	0	atic_100
5	0	atic_100
5	0	atic_100
5	0	atic_100
5	0	atic_100
5	0	atic_100
5	0	atic_100
5	0	atic_100
5	0	atic_100
5	0	atic_100
5	0	atic_100
5	0	atic_100
5	0	atic_100
5	0	atic_100
5	0	atic_100
5	0	atic_100
5	0	atic_100
5	0	atic_100
5	0	atic_100
5	0	atic_100
5	0	atic_100
5	0	atic_100
5	0	atic_100
5	0	atic_100
5	0	atic_100
5	0	atic_100
5	0	atic_100
5	0	atic_100
5	0	atic_100
5	0	atic_100
5	0	atic_100
5	0	atic_100
5	0	atic_100
5	0	atic_100
5	0	atic_100
5	0	atic_100
5	0	atic_100
5	0	atic_100
5	0	atic_100
5	0	atic_100
5	0	atic_100
5	0	atic_100
5	0	atic_100
5	0	atic_100
5	0	atic_100
5	0	atic_100
5	0	atic_100
5	0	atic_100
5	0	atic_100
5	0	atic_100
5	0	atic_100
5	0	atic_100
5	0	atic_100
5	0	atic_100
5	0	atic_100
5	0	atic_100
5	0	atic_100
8	0	atic_100
8	0	atic_100
8	0	atic_100
8	0	atic_100
8	0	atic_100
8	0	atic_100
8	0	atic_100
8	0	atic_100
8	0	atic_100
8	0	atic_100
8	0	atic_100
8	0	atic_100
8	0	atic_100
8	0	atic_100
8	0	atic_100
8	0	atic_100
8	0	atic_100
8	0	atic_100
8	0	atic_100
8	0	atic_100
8	0	atic_100
8	0	atic_100
8	0	atic_100
8	0	atic_100
8	0	atic_100
8	0	atic_100
8	0	atic_100
8	0	atic_100
8	0	atic_100
8	0	atic_100
8	0	atic_100
8	0	atic_100
8	0	atic_100
8	0	atic_100
8	0	atic_100
8	0	atic_100
8	0	atic_100
8	0	atic_100
8	0	atic_100
8	0	atic_100
8	0	atic_100
8	0	atic_100
8	0	atic_100
8	0	atic_100
8	0	atic_100
8	0	atic_100
8	0	atic_100
8	0	atic_100
8	0	atic_100
8	0	atic_100
8	0	atic_100
8	0	atic_100
8	0	atic_100
8	0	atic_100
8	0	atic_100
8	0	atic_100
8	0	atic_100
8	0	atic_100
8	0	atic_100
8	0	atic_100
8	0	atic_100
8	0	atic_100
8	0	atic_100
8	0	atic_100
8	0	atic_100
8	0	atic_100
8	0	atic_100
8	0	atic_100
8	0	atic_100
8	0	atic_100
8	0	atic_100
8	0	atic_100
8	0	atic_100
8	0	atic_100
8	0	atic_100
8	0	atic_100
8	0	atic_100
8	0	atic_100
8	0	atic_100
9	0	atic_100
9	0	atic_100
9	0	atic_100
9	0	atic_100
9	0	atic_100
9	0	atic_100
9	0	atic_100
9	0	atic_100
9	0	atic_100
9	0	atic_100
9	0	atic_100
9	0	atic_100
9	0	atic_100
9	0	atic_100
9	0	atic_100
9	0	atic_100
9	0	atic_100
9	0	atic_100
9	0	atic_100
9	0	atic_100
9	0	atic_100
9	0	atic_100
9	0	atic_100
9	0	atic_100
9	0	atic_100
9	0	atic_100
9	0	atic_100
9	0	atic_100
9	0	atic_100
9	0	atic_100
9	0	atic_100
9	0	atic_100
10	0	atic_100
10	0	atic_100
10	0	atic_100
10	0	atic_100
10	0	atic_100
10	0	atic_100
10	0	atic_100
10	0	atic_100
10	0	atic_100
10	0	atic_100
10	0	atic_100
10	0	atic_100
10	0	atic_100
10	0	atic_100
10	0	atic_100
10	0	atic_100
10	0	atic_100
10	0	atic_100
10	0	atic_100
10	0	atic_100
10	0	atic_100
10	0	atic_100
10	0	atic_100
10	0	atic_100
10	0	atic_100
10	0	atic_100
10	0	atic_100
10	0	atic_100
10	0	atic_100
10	0	atic_100
10	0	atic_100
10	0	atic_100
10	0	atic_100
10	0	atic_100
10	0	atic_100
10	0	atic_100
10	0	atic_100
10	0	atic_100
10	0	atic_100
10	0	atic_100
10	0	atic_100
10	0	atic_100
10	0	atic_100
10	0	atic_100
10	0	atic_100
10	0	atic_100
10	0	atic_100
10	0	atic_100
10	0	atic_100
10	0	atic_100
10	0	atic_100
10	0	atic_100
10	0	atic_100
10	0	atic_100
10	0	atic_100
10	0	atic_100
10	0	atic_100
10	0	atic_100
10	0	atic_100
10	0	atic_100
10	0	atic_100
10	0	atic_100
10	0	atic_100
10	0	atic_100
10	0	atic_100
10	0	atic_100
10	0	atic_100
10	0	atic_100
10	0	atic_100
10	0	atic_100
10	0	atic_100
10	0	atic_100
10	0	atic_100
12	0	atic_100
12	0	atic_100
12	0	atic_100
12	0	atic_100
12	0	atic_100
12	0	atic_100
12	0	atic_100
12	0	atic_100
12	0	atic_100
12	0	atic_100
12	0	atic_100
12	0	atic_100
12	0	atic_100
12	0	atic_100
12	0	atic_100
12	0	atic_100
12	0	atic_100
12	0	atic_100
12	0	atic_100
12	0	atic_100
12	0	atic_100
12	0	atic_100
12	0	atic_100
12	0	atic_100
12	0	atic_100
12	0	atic_100
12	0	atic_100
12	0	atic_100
12	0	atic_100
12	0	atic_100
12	0	atic_100
12	0	atic_100
12	0	atic_100
12	0	atic_100
12	0	atic_100
12	0	atic_100
12	0	atic_100
12	0	atic_100
12	0	atic_100
12	0	atic_100
12	0	atic_100
12	0	atic_100
12	0	atic_100
12	0	atic_100
12	0	atic_100
12	0	atic_100
12	0	atic_100
12	0	atic_100
12	0	atic_100
12	0	atic_100
12	0	atic_100
12	0	atic_100
12	0	atic_100
12	0	atic_100
12	0	atic_100
12	0	atic_100
12	0	atic_100
12	0	atic_100
12	0	atic_100
12	0	atic_100
12	0	atic_100
12	0	atic_100
15	0	atic_100
15	0	atic_100
15	0	atic_100
15	0	atic_100
15	0	atic_100
15	0	atic_100
15	0	atic_100
15	0	atic_100
15	0	atic_100
15	0	atic_100
15	0	atic_100
15	0	atic_100
15	0	atic_100
15	0	atic_100
15	0	atic_100
15	0	atic_100
15	0	atic_100
15	0	atic_100
15	0	atic_100
15	0	atic_100
15	0	atic_100
15	0	atic_100
15	0	atic_100
15	0	atic_100
15	0	atic_100
15	0	atic_100
15	0	atic_100
15	0	atic_100
15	0	atic_100
15	0	atic_100
15	0	atic_100
15	0	atic_100
15	0	atic_100
15	0	atic_100
15	0	atic_100
15	0	atic_100
15	0	atic_100
15	0	atic_100
15	0	atic_100
15	0	atic_100
15	0	atic_100
15	0	atic_100
17	0	atic_100
17	0	atic_100
17	0	atic_100
17	0	atic_100
17	0	atic_100
17	0	atic_100
17	0	atic_100
17	0	atic_100
17	0	atic_100
17	0	atic_100
17	0	atic_100
17	0	atic_100
17	0	atic_100
17	0	atic_100
17	0	atic_100
17	0	atic_100
19	0	atic_100
19	0	atic_100
19	0	atic_100
19	0	atic_100
19	0	atic_100
19	0	atic_100
19	0	atic_100
19	0	atic_100
22	0	atic_100
22	0	atic_100
22	0	atic_100
22	0	atic_100
22	0	atic_100
24	0	atic_100
24	0	atic_100
26	0	atic_100
0	0	atic_100
0	0	atic_100
0	0	atic_100
0	0	atic_100
0	0	atic_100
0	0	atic_100
0	0	atic_100
0	0	atic_100
0	0	atic_100
0	0	atic_100
0	0	atic_100
0	0	atic_100
0	0	atic_100
0	0	atic_100
0	0	atic_100
0	0	atic_100
0	0	atic_100
0	0	atic_100
0	0	atic_100
0	0	atic_100
0	0	atic_100
0	0	atic_100
0	0	atic_100
0	0	atic_100
0	0	atic_100
0	0	atic_100
0	0	atic_100
0	0	atic_100
0	0	atic_100
0	0	atic_100
0	0	atic_100
0	0	atic_100
0	0	atic_100
0	0	atic_100
0	0	atic_100
0	0	atic_100
0	0	atic_100
0	0	atic_100
0	0	atic_100
0	0	atic_100
0	0	atic_100
0	0	atic_100
0	0	atic_100
0	0	atic_100
0	0	atic_100
0	0	atic_100
0	0	atic_100
0	0	atic_100
0	0	atic_100
0	0	atic_100
0	0	atic_100
0	0	atic_100
0	0	atic_100
0	0	atic_100
0	0	atic_100
0	0	atic_100
0	0	atic_100
0	0	atic_100
0	0	atic_100
0	0	atic_100
0	0	atic_100
0	0	atic_100
0	0	atic_100
0	0	atic_100
0	0	atic_100
0	0	atic_100
0	0	atic_100
0	0	atic_100
0	0	atic_100
0	0	atic_100
0	0	atic_100
0	0	atic_100
0	0	atic_100
0	0	atic_100
0	0	atic_100
0	0	atic_100
0	0	atic_100
0	0	atic_100
0	0	atic_100
0	0	atic_100
0	0	atic_100
0	0	atic_100
0	0	atic_100
0	0	atic_100
0	0	atic_100
0	0	atic_100
0	0	atic_100
0	0	atic_100
0	0	atic_100
0	0	atic_100
0	0	atic_100
0	0	atic_100
0	0	atic_100
0	0	atic_100
0	0	atic_100
0	0	atic_100
0	0	atic_100
0	0	atic_100
0	0	atic_100
0	0	atic_100
0	0	atic_100
0	0	atic_100
0	0	atic_100
0	0	atic_100
0	0	atic_100
0	0	atic_100
0	0	atic_100
0	0	atic_100
0	0	atic_100
0	0	atic_100
0	0	atic_100
0	0	atic_100
0	0	atic_100
0	0	atic_100
0	0	atic_100
0	0	atic_100
0	0	atic_100
0	0	atic_100
0	0	atic_100
0	0	atic_100
0	0	atic_100
0	0	atic_100
0	0	atic_100
0	0	atic_100
0	0	atic_100
0	0	atic_100
0	0	atic_100
0	0	atic_100
0	0	atic_100
0	0	atic_100
0	0	atic_100
2	0	atic_100
2	0	atic_100
2	0	atic_100
2	0	atic_100
2	0	atic_100
2	0	atic_100
2	0	atic_100
2	0	atic_100
2	0	atic_100
2	0	atic_100
2	0	atic_100
2	0	atic_100
2	0	atic_100
2	0	atic_100
2	0	atic_100
2	0	atic_100
2	0	atic_100
2	0	atic_100
2	0	atic_100
2	0	atic_100
2	0	atic_100
2	0	atic_100
2	0	atic_100
2	0	atic_100
2	0	atic_100
2	0	atic_100
2	0	atic_100
2	0	atic_100
2	0	atic_100
2	0	atic_100
2	0	atic_100
2	0	atic_100
2	0	atic_100
2	0	atic_100
2	0	atic_100
2	0	atic_100
2	0	atic_100
2	0	atic_100
2	0	atic_100
2	0	atic_100
2	0	atic_100
2	0	atic_100
2	0	atic_100
2	0	atic_100
2	0	atic_100
2	0	atic_100
2	0	atic_100
2	0	atic_100
2	0	atic_100
2	0	atic_100
2	0	atic_100
2	0	atic_100
2	0	atic_100
2	0	atic_100
2	0	atic_100
2	0	atic_100
2	0	atic_100
2	0	atic_100
2	0	atic_100
2	0	atic_100
2	0	atic_100
2	0	atic_100
2	0	atic_100
2	0	atic_100
2	0	atic_100
2	0	atic_100
2	0	atic_100
2	0	atic_100
2	0	atic_100
2	0	atic_100
2	0	atic_100
2	0	atic_100
2	0	atic_100
2	0	atic_100
2	0	atic_100
2	0	atic_100
2	0	atic_100
2	0	atic_100
2	0	atic_100
2	0	atic_100
2	0	atic_100
2	0	atic_100
2	0	atic_100
2	0	atic_100
2	0	atic_100
2	0	atic_100
2	0	atic_100
2	0	atic_100
2	0	atic_100
2	0	atic_100
2	0	atic_100
2	0	atic_100
2	0	atic_100
2	0	atic_100
2	0	atic_100
2	0	atic_100
2	0	atic_100
2	0	atic_100
2	0	atic_100
2	0	atic_100
2	0	atic_100
2	0	atic_100
2	0	atic_100
2	0	atic_100
2	0	atic_100
2	0	atic_100
2	0	atic_100
2	0	atic_100
2	0	atic_100
2	0	atic_100
2	0	atic_100
2	0	atic_100
2	0	atic_100
2	0	atic_100
2	0	atic_100
2	0	atic_100
2	0	atic_100
2	0	atic_100
2	0	atic_100
2	0	atic_100
2	0	atic_100
2	0	atic_100
2	0	atic_100
2	0	atic_100
2	0	atic_100
2	0	atic_100
2	0	atic_100
2	0	atic_100
2	0	atic_100
2	0	atic_100
2	0	atic_100
4	0	atic_100
4	0	atic_100
4	0	atic_100
4	0	atic_100
4	0	atic_100
4	0	atic_100
4	0	atic_100
4	0	atic_100
4	0	atic_100
4	0	atic_100
4	0	atic_100
4	0	atic_100
4	0	atic_100
4	0	atic_100
4	0	atic_100
4	0	atic_100
4	0	atic_100
4	0	atic_100
4	0	atic_100
4	0	atic_100
4	0	atic_100
4	0	atic_100
4	0	atic_100
[truncated: 1,087 more rows]
