# Supplementary material for: Late-life dietary folate restriction reduces biosynthesis without compromising healthspan in mice
Source: Life Sci Alliance. 2024 Jul 23;7(10):e202402868. doi: 10.26508/lsa.202402868 (PMC11266815; doi:10.26508/lsa.202402868)
Supplement: Supplementary file 2 [file LSA-2024-02868_SdataFS1.zip › LSA-2024-02868_SdataFS1.ods]

## Sheet: FigureS1
time	status	treatment
0	0	mtx_0
0	0	mtx_0
0	0	mtx_0
0	0	mtx_0
0	0	mtx_0
0	0	mtx_0
0	0	mtx_0
0	0	mtx_0
0	0	mtx_0
0	0	mtx_0
0	0	mtx_0
0	0	mtx_0
0	0	mtx_0
0	0	mtx_0
0	0	mtx_0
0	0	mtx_0
0	0	mtx_0
0	0	mtx_0
0	0	mtx_0
0	0	mtx_0
0	0	mtx_0
0	0	mtx_0
0	0	mtx_0
0	0	mtx_0
0	0	mtx_0
0	0	mtx_0
0	0	mtx_0
0	0	mtx_0
0	0	mtx_0
0	0	mtx_0
0	0	mtx_0
0	0	mtx_0
0	0	mtx_0
0	0	mtx_0
0	0	mtx_0
0	0	mtx_0
0	0	mtx_0
0	0	mtx_0
0	0	mtx_0
0	0	mtx_0
0	0	mtx_0
0	0	mtx_0
0	0	mtx_0
0	0	mtx_0
0	0	mtx_0
0	0	mtx_0
0	0	mtx_0
0	0	mtx_0
0	0	mtx_0
0	0	mtx_0
0	0	mtx_0
0	0	mtx_0
0	0	mtx_0
0	0	mtx_0
0	0	mtx_0
0	0	mtx_0
0	0	mtx_0
0	0	mtx_0
0	0	mtx_0
0	0	mtx_0
0	0	mtx_0
0	0	mtx_0
0	0	mtx_0
0	0	mtx_0
0	0	mtx_0
0	0	mtx_0
0	0	mtx_0
0	0	mtx_0
0	0	mtx_0
0	0	mtx_0
7	0	mtx_0
7	0	mtx_0
7	0	mtx_0
7	0	mtx_0
7	0	mtx_0
7	0	mtx_0
7	0	mtx_0
7	0	mtx_0
7	0	mtx_0
7	0	mtx_0
7	0	mtx_0
7	0	mtx_0
7	0	mtx_0
7	0	mtx_0
7	0	mtx_0
7	0	mtx_0
7	0	mtx_0
7	0	mtx_0
7	0	mtx_0
7	0	mtx_0
7	0	mtx_0
7	0	mtx_0
7	0	mtx_0
7	0	mtx_0
7	0	mtx_0
7	0	mtx_0
7	0	mtx_0
7	0	mtx_0
7	0	mtx_0
7	0	mtx_0
7	0	mtx_0
7	0	mtx_0
7	0	mtx_0
7	0	mtx_0
7	0	mtx_0
7	0	mtx_0
7	0	mtx_0
7	0	mtx_0
7	0	mtx_0
7	0	mtx_0
7	0	mtx_0
7	0	mtx_0
7	0	mtx_0
7	0	mtx_0
7	0	mtx_0
7	0	mtx_0
7	0	mtx_0
7	0	mtx_0
7	0	mtx_0
7	0	mtx_0
7	0	mtx_0
7	0	mtx_0
7	0	mtx_0
7	0	mtx_0
7	0	mtx_0
7	0	mtx_0
7	0	mtx_0
7	0	mtx_0
7	0	mtx_0
7	0	mtx_0
7	0	mtx_0
7	0	mtx_0
7	0	mtx_0
7	0	mtx_0
7	0	mtx_0
7	0	mtx_0
7	0	mtx_0
7	0	mtx_0
7	0	mtx_0
7	0	mtx_0
10	0	mtx_0
10	0	mtx_0
10	0	mtx_0
10	0	mtx_0
10	0	mtx_0
10	0	mtx_0
10	0	mtx_0
10	0	mtx_0
10	0	mtx_0
10	0	mtx_0
10	0	mtx_0
10	0	mtx_0
10	0	mtx_0
10	0	mtx_0
10	0	mtx_0
10	0	mtx_0
10	0	mtx_0
10	0	mtx_0
10	0	mtx_0
10	0	mtx_0
10	0	mtx_0
10	0	mtx_0
10	0	mtx_0
10	0	mtx_0
10	0	mtx_0
10	0	mtx_0
10	0	mtx_0
10	0	mtx_0
10	0	mtx_0
10	0	mtx_0
10	0	mtx_0
10	0	mtx_0
10	0	mtx_0
10	0	mtx_0
10	0	mtx_0
10	0	mtx_0
10	0	mtx_0
10	0	mtx_0
10	0	mtx_0
10	0	mtx_0
10	0	mtx_0
10	0	mtx_0
10	0	mtx_0
10	0	mtx_0
10	0	mtx_0
10	0	mtx_0
10	0	mtx_0
10	0	mtx_0
10	0	mtx_0
10	0	mtx_0
10	0	mtx_0
10	0	mtx_0
10	0	mtx_0
10	0	mtx_0
10	0	mtx_0
10	0	mtx_0
10	0	mtx_0
10	0	mtx_0
10	0	mtx_0
10	0	mtx_0
10	0	mtx_0
10	0	mtx_0
10	0	mtx_0
10	0	mtx_0
10	0	mtx_0
10	0	mtx_0
10	0	mtx_0
10	0	mtx_0
10	0	mtx_0
10	0	mtx_0
20	0	mtx_0
20	0	mtx_0
20	0	mtx_0
20	0	mtx_0
20	0	mtx_0
20	0	mtx_0
20	0	mtx_0
20	0	mtx_0
20	0	mtx_0
20	0	mtx_0
20	0	mtx_0
20	0	mtx_0
20	0	mtx_0
20	0	mtx_0
20	0	mtx_0
20	0	mtx_0
20	0	mtx_0
20	0	mtx_0
20	0	mtx_0
20	0	mtx_0
20	0	mtx_0
20	0	mtx_0
20	0	mtx_0
20	0	mtx_0
20	0	mtx_0
20	0	mtx_0
20	0	mtx_0
20	0	mtx_0
20	0	mtx_0
20	0	mtx_0
20	0	mtx_0
20	0	mtx_0
20	0	mtx_0
20	0	mtx_0
20	0	mtx_0
20	0	mtx_0
20	0	mtx_0
20	0	mtx_0
20	0	mtx_0
20	0	mtx_0
20	0	mtx_0
20	0	mtx_0
20	0	mtx_0
20	0	mtx_0
20	0	mtx_0
20	0	mtx_0
20	0	mtx_0
20	0	mtx_0
20	0	mtx_0
20	0	mtx_0
20	0	mtx_0
20	0	mtx_0
20	0	mtx_0
20	0	mtx_0
20	0	mtx_0
20	0	mtx_0
20	0	mtx_0
20	0	mtx_0
20	0	mtx_0
20	0	mtx_0
20	0	mtx_0
20	0	mtx_0
20	0	mtx_0
20	0	mtx_0
20	0	mtx_0
20	0	mtx_0
20	0	mtx_0
20	0	mtx_0
20	0	mtx_0
20	0	mtx_0
30	0	mtx_0
30	0	mtx_0
30	0	mtx_0
30	0	mtx_0
30	0	mtx_0
30	0	mtx_0
30	0	mtx_0
30	0	mtx_0
30	0	mtx_0
30	0	mtx_0
30	0	mtx_0
30	0	mtx_0
30	0	mtx_0
30	0	mtx_0
30	0	mtx_0
30	0	mtx_0
30	0	mtx_0
30	0	mtx_0
30	0	mtx_0
30	0	mtx_0
30	0	mtx_0
30	0	mtx_0
30	0	mtx_0
30	0	mtx_0
30	0	mtx_0
30	0	mtx_0
30	0	mtx_0
30	0	mtx_0
30	0	mtx_0
30	0	mtx_0
30	0	mtx_0
30	0	mtx_0
30	0	mtx_0
30	0	mtx_0
30	0	mtx_0
30	0	mtx_0
30	0	mtx_0
30	0	mtx_0
30	0	mtx_0
30	0	mtx_0
30	0	mtx_0
30	0	mtx_0
30	0	mtx_0
30	0	mtx_0
30	0	mtx_0
30	0	mtx_0
30	0	mtx_0
30	0	mtx_0
30	0	mtx_0
30	0	mtx_0
30	0	mtx_0
30	0	mtx_0
30	0	mtx_0
30	0	mtx_0
30	0	mtx_0
30	0	mtx_0
30	0	mtx_0
30	0	mtx_0
30	0	mtx_0
30	0	mtx_0
30	0	mtx_0
30	0	mtx_0
30	0	mtx_0
30	0	mtx_0
30	0	mtx_0
30	0	mtx_0
30	0	mtx_0
30	0	mtx_0
30	0	mtx_0
30	0	mtx_0
40	0	mtx_0
40	0	mtx_0
40	0	mtx_0
40	0	mtx_0
40	0	mtx_0
40	0	mtx_0
40	0	mtx_0
40	0	mtx_0
40	0	mtx_0
40	0	mtx_0
40	0	mtx_0
40	0	mtx_0
40	0	mtx_0
40	0	mtx_0
40	0	mtx_0
40	0	mtx_0
40	0	mtx_0
40	0	mtx_0
40	0	mtx_0
40	0	mtx_0
40	0	mtx_0
40	0	mtx_0
40	0	mtx_0
40	0	mtx_0
40	0	mtx_0
40	0	mtx_0
40	0	mtx_0
40	0	mtx_0
40	0	mtx_0
40	0	mtx_0
40	0	mtx_0
40	0	mtx_0
40	0	mtx_0
40	0	mtx_0
40	0	mtx_0
40	0	mtx_0
40	0	mtx_0
40	0	mtx_0
40	0	mtx_0
40	0	mtx_0
40	0	mtx_0
40	0	mtx_0
40	0	mtx_0
40	0	mtx_0
40	0	mtx_0
40	0	mtx_0
40	0	mtx_0
40	0	mtx_0
40	0	mtx_0
40	0	mtx_0
40	0	mtx_0
40	0	mtx_0
40	0	mtx_0
40	0	mtx_0
40	0	mtx_0
40	0	mtx_0
40	0	mtx_0
40	0	mtx_0
40	0	mtx_0
40	0	mtx_0
40	0	mtx_0
40	0	mtx_0
40	0	mtx_0
40	0	mtx_0
40	0	mtx_0
40	0	mtx_0
40	0	mtx_0
50	0	mtx_0
50	0	mtx_0
50	0	mtx_0
50	0	mtx_0
50	0	mtx_0
50	0	mtx_0
50	0	mtx_0
50	0	mtx_0
50	0	mtx_0
50	0	mtx_0
50	0	mtx_0
50	0	mtx_0
50	0	mtx_0
50	0	mtx_0
50	0	mtx_0
50	0	mtx_0
50	0	mtx_0
50	0	mtx_0
50	0	mtx_0
50	0	mtx_0
50	0	mtx_0
50	0	mtx_0
50	0	mtx_0
50	0	mtx_0
50	0	mtx_0
50	0	mtx_0
50	0	mtx_0
50	0	mtx_0
50	0	mtx_0
50	0	mtx_0
50	0	mtx_0
50	0	mtx_0
50	0	mtx_0
50	0	mtx_0
50	0	mtx_0
50	0	mtx_0
50	0	mtx_0
50	0	mtx_0
50	0	mtx_0
50	0	mtx_0
50	0	mtx_0
50	0	mtx_0
50	0	mtx_0
50	0	mtx_0
50	0	mtx_0
50	0	mtx_0
50	0	mtx_0
50	0	mtx_0
50	0	mtx_0
50	0	mtx_0
50	0	mtx_0
50	0	mtx_0
50	0	mtx_0
50	0	mtx_0
50	0	mtx_0
50	0	mtx_0
50	0	mtx_0
50	0	mtx_0
50	0	mtx_0
50	0	mtx_0
50	0	mtx_0
50	0	mtx_0
50	0	mtx_0
50	0	mtx_0
60	0	mtx_0
60	0	mtx_0
60	0	mtx_0
60	0	mtx_0
60	0	mtx_0
60	0	mtx_0
60	0	mtx_0
60	0	mtx_0
60	0	mtx_0
60	0	mtx_0
60	0	mtx_0
60	0	mtx_0
60	0	mtx_0
60	0	mtx_0
60	0	mtx_0
60	0	mtx_0
60	0	mtx_0
60	0	mtx_0
60	0	mtx_0
60	0	mtx_0
60	0	mtx_0
60	0	mtx_0
60	0	mtx_0
60	0	mtx_0
60	0	mtx_0
60	0	mtx_0
60	0	mtx_0
60	0	mtx_0
60	0	mtx_0
60	0	mtx_0
60	0	mtx_0
60	0	mtx_0
60	0	mtx_0
60	0	mtx_0
60	0	mtx_0
60	0	mtx_0
60	0	mtx_0
60	0	mtx_0
60	0	mtx_0
60	0	mtx_0
60	0	mtx_0
60	0	mtx_0
60	0	mtx_0
60	0	mtx_0
60	0	mtx_0
60	0	mtx_0
60	0	mtx_0
60	0	mtx_0
60	0	mtx_0
60	0	mtx_0
60	0	mtx_0
60	0	mtx_0
60	0	mtx_0
60	0	mtx_0
60	0	mtx_0
60	0	mtx_0
70	0	mtx_0
70	0	mtx_0
70	0	mtx_0
70	0	mtx_0
70	0	mtx_0
70	0	mtx_0
70	0	mtx_0
70	0	mtx_0
70	0	mtx_0
70	0	mtx_0
70	0	mtx_0
70	0	mtx_0
70	0	mtx_0
70	0	mtx_0
70	0	mtx_0
70	0	mtx_0
70	0	mtx_0
70	0	mtx_0
70	0	mtx_0
70	0	mtx_0
70	0	mtx_0
70	0	mtx_0
70	0	mtx_0
70	0	mtx_0
70	0	mtx_0
70	0	mtx_0
70	0	mtx_0
70	0	mtx_0
70	0	mtx_0
70	0	mtx_0
70	0	mtx_0
70	0	mtx_0
70	0	mtx_0
70	0	mtx_0
70	0	mtx_0
70	0	mtx_0
70	0	mtx_0
70	0	mtx_0
70	0	mtx_0
70	0	mtx_0
70	0	mtx_0
70	0	mtx_0
70	0	mtx_0
70	0	mtx_0
70	0	mtx_0
70	0	mtx_0
70	0	mtx_0
70	0	mtx_0
70	0	mtx_0
70	0	mtx_0
70	0	mtx_0
80	0	mtx_0
80	0	mtx_0
80	0	mtx_0
80	0	mtx_0
80	0	mtx_0
80	0	mtx_0
80	0	mtx_0
80	0	mtx_0
80	0	mtx_0
80	0	mtx_0
80	0	mtx_0
80	0	mtx_0
80	0	mtx_0
80	0	mtx_0
80	0	mtx_0
80	0	mtx_0
80	0	mtx_0
80	0	mtx_0
80	0	mtx_0
80	0	mtx_0
80	0	mtx_0
80	0	mtx_0
80	0	mtx_0
80	0	mtx_0
80	0	mtx_0
80	0	mtx_0
80	0	mtx_0
80	0	mtx_0
80	0	mtx_0
80	0	mtx_0
80	0	mtx_0
80	0	mtx_0
80	0	mtx_0
80	0	mtx_0
80	0	mtx_0
80	0	mtx_0
80	0	mtx_0
80	0	mtx_0
80	0	mtx_0
80	0	mtx_0
80	0	mtx_0
80	0	mtx_0
80	0	mtx_0
80	0	mtx_0
90	0	mtx_0
90	0	mtx_0
90	0	mtx_0
90	0	mtx_0
90	0	mtx_0
90	0	mtx_0
90	0	mtx_0
90	0	mtx_0
90	0	mtx_0
90	0	mtx_0
90	0	mtx_0
90	0	mtx_0
90	0	mtx_0
90	0	mtx_0
90	0	mtx_0
90	0	mtx_0
90	0	mtx_0
90	0	mtx_0
90	0	mtx_0
90	0	mtx_0
90	0	mtx_0
90	0	mtx_0
90	0	mtx_0
90	0	mtx_0
90	0	mtx_0
90	0	mtx_0
90	0	mtx_0
90	0	mtx_0
90	0	mtx_0
90	0	mtx_0
90	0	mtx_0
100	0	mtx_0
100	0	mtx_0
100	0	mtx_0
100	0	mtx_0
100	0	mtx_0
100	0	mtx_0
100	0	mtx_0
100	0	mtx_0
100	0	mtx_0
100	0	mtx_0
100	0	mtx_0
100	0	mtx_0
100	0	mtx_0
100	0	mtx_0
100	0	mtx_0
100	0	mtx_0
110	0	mtx_0
110	0	mtx_0
110	0	mtx_0
110	0	mtx_0
110	0	mtx_0
110	0	mtx_0
110	0	mtx_0
0	0	mtx_5
0	0	mtx_5
0	0	mtx_5
0	0	mtx_5
0	0	mtx_5
0	0	mtx_5
0	0	mtx_5
0	0	mtx_5
0	0	mtx_5
0	0	mtx_5
0	0	mtx_5
0	0	mtx_5
0	0	mtx_5
0	0	mtx_5
0	0	mtx_5
0	0	mtx_5
0	0	mtx_5
0	0	mtx_5
0	0	mtx_5
0	0	mtx_5
0	0	mtx_5
0	0	mtx_5
0	0	mtx_5
0	0	mtx_5
0	0	mtx_5
0	0	mtx_5
0	0	mtx_5
0	0	mtx_5
0	0	mtx_5
0	0	mtx_5
0	0	mtx_5
0	0	mtx_5
0	0	mtx_5
0	0	mtx_5
0	0	mtx_5
0	0	mtx_5
7	0	mtx_5
7	0	mtx_5
7	0	mtx_5
7	0	mtx_5
7	0	mtx_5
7	0	mtx_5
7	0	mtx_5
7	0	mtx_5
7	0	mtx_5
7	0	mtx_5
7	0	mtx_5
7	0	mtx_5
7	0	mtx_5
7	0	mtx_5
7	0	mtx_5
7	0	mtx_5
7	0	mtx_5
7	0	mtx_5
7	0	mtx_5
7	0	mtx_5
7	0	mtx_5
7	0	mtx_5
7	0	mtx_5
7	0	mtx_5
7	0	mtx_5
7	0	mtx_5
7	0	mtx_5
7	0	mtx_5
7	0	mtx_5
7	0	mtx_5
7	0	mtx_5
7	0	mtx_5
7	0	mtx_5
7	0	mtx_5
7	0	mtx_5
7	0	mtx_5
10	0	mtx_5
10	0	mtx_5
10	0	mtx_5
10	0	mtx_5
10	0	mtx_5
10	0	mtx_5
10	0	mtx_5
10	0	mtx_5
10	0	mtx_5
10	0	mtx_5
10	0	mtx_5
10	0	mtx_5
10	0	mtx_5
10	0	mtx_5
10	0	mtx_5
10	0	mtx_5
10	0	mtx_5
10	0	mtx_5
10	0	mtx_5
10	0	mtx_5
10	0	mtx_5
10	0	mtx_5
10	0	mtx_5
10	0	mtx_5
10	0	mtx_5
10	0	mtx_5
10	0	mtx_5
10	0	mtx_5
10	0	mtx_5
10	0	mtx_5
10	0	mtx_5
10	0	mtx_5
20	0	mtx_5
20	0	mtx_5
20	0	mtx_5
20	0	mtx_5
20	0	mtx_5
20	0	mtx_5
20	0	mtx_5
20	0	mtx_5
20	0	mtx_5
20	0	mtx_5
20	0	mtx_5
20	0	mtx_5
20	0	mtx_5
20	0	mtx_5
20	0	mtx_5
20	0	mtx_5
20	0	mtx_5
20	0	mtx_5
20	0	mtx_5
20	0	mtx_5
20	0	mtx_5
20	0	mtx_5
20	0	mtx_5
20	0	mtx_5
20	0	mtx_5
20	0	mtx_5
20	0	mtx_5
20	0	mtx_5
20	0	mtx_5
20	0	mtx_5
20	0	mtx_5
20	0	mtx_5
30	0	mtx_5
30	0	mtx_5
30	0	mtx_5
30	0	mtx_5
30	0	mtx_5
30	0	mtx_5
30	0	mtx_5
30	0	mtx_5
30	0	mtx_5
30	0	mtx_5
30	0	mtx_5
30	0	mtx_5
30	0	mtx_5
30	0	mtx_5
30	0	mtx_5
30	0	mtx_5
30	0	mtx_5
30	0	mtx_5
30	0	mtx_5
30	0	mtx_5
30	0	mtx_5
30	0	mtx_5
30	0	mtx_5
30	0	mtx_5
30	0	mtx_5
30	0	mtx_5
30	0	mtx_5
30	0	mtx_5
30	0	mtx_5
30	0	mtx_5
30	0	mtx_5
30	0	mtx_5
40	0	mtx_5
40	0	mtx_5
40	0	mtx_5
40	0	mtx_5
40	0	mtx_5
40	0	mtx_5
40	0	mtx_5
40	0	mtx_5
40	0	mtx_5
40	0	mtx_5
40	0	mtx_5
40	0	mtx_5
40	0	mtx_5
40	0	mtx_5
40	0	mtx_5
40	0	mtx_5
40	0	mtx_5
40	0	mtx_5
40	0	mtx_5
40	0	mtx_5
40	0	mtx_5
40	0	mtx_5
40	0	mtx_5
40	0	mtx_5
40	0	mtx_5
40	0	mtx_5
40	0	mtx_5
40	0	mtx_5
40	0	mtx_5
50	0	mtx_5
50	0	mtx_5
50	0	mtx_5
50	0	mtx_5
50	0	mtx_5
50	0	mtx_5
50	0	mtx_5
50	0	mtx_5
50	0	mtx_5
50	0	mtx_5
50	0	mtx_5
50	0	mtx_5
50	0	mtx_5
50	0	mtx_5
50	0	mtx_5
50	0	mtx_5
50	0	mtx_5
50	0	mtx_5
50	0	mtx_5
50	0	mtx_5
50	0	mtx_5
50	0	mtx_5
50	0	mtx_5
50	0	mtx_5
50	0	mtx_5
50	0	mtx_5
50	0	mtx_5
50	0	mtx_5
50	0	mtx_5
60	0	mtx_5
60	0	mtx_5
60	0	mtx_5
60	0	mtx_5
60	0	mtx_5
60	0	mtx_5
60	0	mtx_5
60	0	mtx_5
60	0	mtx_5
60	0	mtx_5
60	0	mtx_5
60	0	mtx_5
60	0	mtx_5
60	0	mtx_5
60	0	mtx_5
60	0	mtx_5
60	0	mtx_5
60	0	mtx_5
60	0	mtx_5
60	0	mtx_5
60	0	mtx_5
60	0	mtx_5
60	0	mtx_5
60	0	mtx_5
60	0	mtx_5
60	0	mtx_5
60	0	mtx_5
60	0	mtx_5
70	0	mtx_5
70	0	mtx_5
70	0	mtx_5
70	0	mtx_5
70	0	mtx_5
70	0	mtx_5
70	0	mtx_5
70	0	mtx_5
70	0	mtx_5
70	0	mtx_5
70	0	mtx_5
70	0	mtx_5
70	0	mtx_5
70	0	mtx_5
70	0	mtx_5
70	0	mtx_5
70	0	mtx_5
70	0	mtx_5
70	0	mtx_5
70	0	mtx_5
70	0	mtx_5
70	0	mtx_5
70	0	mtx_5
70	0	mtx_5
70	0	mtx_5
70	0	mtx_5
70	0	mtx_5
80	0	mtx_5
80	0	mtx_5
80	0	mtx_5
80	0	mtx_5
80	0	mtx_5
80	0	mtx_5
80	0	mtx_5
80	0	mtx_5
80	0	mtx_5
80	0	mtx_5
80	0	mtx_5
80	0	mtx_5
80	0	mtx_5
80	0	mtx_5
80	0	mtx_5
80	0	mtx_5
80	0	mtx_5
80	0	mtx_5
80	0	mtx_5
80	0	mtx_5
80	0	mtx_5
80	0	mtx_5
80	0	mtx_5
80	0	mtx_5
90	0	mtx_5
90	0	mtx_5
90	0	mtx_5
90	0	mtx_5
90	0	mtx_5
90	0	mtx_5
90	0	mtx_5
90	0	mtx_5
90	0	mtx_5
90	0	mtx_5
90	0	mtx_5
90	0	mtx_5
90	0	mtx_5
90	0	mtx_5
90	0	mtx_5
90	0	mtx_5
90	0	mtx_5
100	0	mtx_5
100	0	mtx_5
100	0	mtx_5
100	0	mtx_5
100	0	mtx_5
100	0	mtx_5
100	0	mtx_5
100	0	mtx_5
100	0	mtx_5
100	0	mtx_5
100	0	mtx_5
100	0	mtx_5
110	0	mtx_5
110	0	mtx_5
110	0	mtx_5
110	0	mtx_5
110	0	mtx_5
110	0	mtx_5
110	0	mtx_5
120	0	mtx_5
120	0	mtx_5
120	0	mtx_5
40	1	mtx_0
40	1	mtx_0
40	1	mtx_0
50	1	mtx_0
50	1	mtx_0
50	1	mtx_0
60	1	mtx_0
60	1	mtx_0
60	1	mtx_0
60	1	mtx_0
60	1	mtx_0
60	1	mtx_0
60	1	mtx_0
60	1	mtx_0
70	1	mtx_0
70	1	mtx_0
70	1	mtx_0
70	1	mtx_0
70	1	mtx_0
80	1	mtx_0
80	1	mtx_0
80	1	mtx_0
80	1	mtx_0
80	1	mtx_0
80	1	mtx_0
80	1	mtx_0
90	1	mtx_0
90	1	mtx_0
90	1	mtx_0
90	1	mtx_0
90	1	mtx_0
90	1	mtx_0
90	1	mtx_0
90	1	mtx_0
90	1	mtx_0
90	1	mtx_0
90	1	mtx_0
90	1	mtx_0
90	1	mtx_0
100	1	mtx_0
100	1	mtx_0
100	1	mtx_0
100	1	mtx_0
100	1	mtx_0
100	1	mtx_0
100	1	mtx_0
100	1	mtx_0
100	1	mtx_0
100	1	mtx_0
100	1	mtx_0
100	1	mtx_0
100	1	mtx_0
100	1	mtx_0
100	1	mtx_0
110	1	mtx_0
110	1	mtx_0
110	1	mtx_0
110	1	mtx_0
110	1	mtx_0
110	1	mtx_0
110	1	mtx_0
110	1	mtx_0
110	1	mtx_0
10	1	mtx_5
10	1	mtx_5
10	1	mtx_5
10	1	mtx_5
40	1	mtx_5
40	1	mtx_5
40	1	mtx_5
60	1	mtx_5
70	1	mtx_5
80	1	mtx_5
80	1	mtx_5
80	1	mtx_5
90	1	mtx_5
90	1	mtx_5
90	1	mtx_5
90	1	mtx_5
90	1	mtx_5
90	1	mtx_5
90	1	mtx_5
100	1	mtx_5
100	1	mtx_5
100	1	mtx_5
100	1	mtx_5
100	1	mtx_5
110	1	mtx_5
110	1	mtx_5
110	1	mtx_5
110	1	mtx_5
110	1	mtx_5
120	1	mtx_5
120	1	mtx_5
120	1	mtx_5
120	1	mtx_5
