# Supplementary material for: Late-life dietary folate restriction reduces biosynthesis without compromising healthspan in mice
Source: Life Sci Alliance. 2024 Jul 23;7(10):e202402868. doi: 10.26508/lsa.202402868 (PMC11266815; doi:10.26508/lsa.202402868)
Supplement: Supplementary file 4 [file LSA-2024-02868_SdataFS4.zip › LSA-2024-02868_SdataFS4.ods]

## Sheet: FigureS4A
Sex	Diet	number	type
female	F/C-	1.26	lymphocytes
female	F/C-	5.35	lymphocytes
female	F/C-	3.58	lymphocytes
female	F/C-	5.99	lymphocytes
female	F/C+	1.83	lymphocytes
female	F/C+	2.95	lymphocytes
female	F/C+	7.02	lymphocytes
female	F/C+	0.39	lymphocytes
male	F/C-	6.69	lymphocytes
male	F/C-	7.37	lymphocytes
male	F/C-	15.87	lymphocytes
male	F/C-	8.1	lymphocytes
male	F/C+	6.42	lymphocytes
male	F/C+	5.11	lymphocytes
male	F/C+	11.61	lymphocytes
male	F/C+	7.07	lymphocytes
female	F/C-	0.5	neutrophils
female	F/C-	1.36	neutrophils
female	F/C-	1.95	neutrophils
female	F/C-	1	neutrophils
female	F/C+	2.86	neutrophils
female	F/C+	1.8	neutrophils
female	F/C+	1.85	neutrophils
female	F/C+	0.21	neutrophils
male	F/C-	3.16	neutrophils
male	F/C-	3.75	neutrophils
male	F/C-	8.92	neutrophils
male	F/C-	3.24	neutrophils
male	F/C+	2.63	neutrophils
male	F/C+	2.67	neutrophils
male	F/C+	4.4	neutrophils
male	F/C+	3.09	neutrophils
female	F/C-	4.3	platelets
female	F/C-	7.27	platelets
female	F/C-	9.67	platelets
female	F/C-	9.65	platelets
female	F/C+	7.55	platelets
female	F/C+	8.5	platelets
female	F/C+	9.01	platelets
female	F/C+	0.41	platelets
male	F/C-	11.36	platelets
male	F/C-	10.03	platelets
male	F/C-	8.09	platelets
male	F/C-	12.63	platelets
male	F/C+	9.69	platelets
male	F/C+	9.72	platelets
male	F/C+	14.33	platelets
male	F/C+	8.4	platelets
female	F/C-	5.32	RBC
female	F/C-	10.33	RBC
female	F/C-	9.84	RBC
female	F/C-	10.43	RBC
female	F/C+	5.13	RBC
female	F/C+	10.03	RBC
female	F/C+	9.97	RBC
female	F/C+	2.23	RBC
male	F/C-	10.06	RBC
male	F/C-	10.28	RBC
male	F/C-	9.65	RBC
male	F/C-	8.29	RBC
male	F/C+	10.02	RBC
male	F/C+	8.68	RBC
male	F/C+	10.23	RBC
male	F/C+	10.32	RBC
female	F/C-	1.78	WBC
female	F/C-	6.76	WBC
female	F/C-	5.88	WBC
female	F/C-	7.06	WBC
female	F/C+	5.14	WBC
female	F/C+	4.78	WBC
female	F/C+	8.93	WBC
female	F/C+	0.6	WBC
male	F/C-	9.91	WBC
male	F/C-	11.47	WBC
male	F/C-	25.2	WBC
male	F/C-	11.41	WBC
male	F/C+	9.22	WBC
male	F/C+	7.83	WBC
male	F/C+	16.69	WBC
male	F/C+	10.4	WBC

## Sheet: FigureS4B
Sex	Diet	size	type
male	F/C+	42	RBC
male	F/C-	41	RBC
female	F/C-	44	RBC
female	F/C-	42	RBC
female	F/C-	43	RBC
female	F/C+	59	RBC
male	F/C-	40	RBC
male	F/C+	44	RBC
male	F/C+	42	RBC
female	F/C+	44	RBC
female	F/C+	44	RBC
male	F/C+	40	RBC
male	F/C-	43	RBC
male	F/C-	48	RBC
female	F/C-	42	RBC
female	F/C+	48	RBC
male	F/C+	6.4	platelets
male	F/C-	6.7	platelets
female	F/C-	6.5	platelets
female	F/C-	6.1	platelets
female	F/C-	6.4	platelets
female	F/C+	7.5	platelets
male	F/C-	7	platelets
male	F/C+	6.3	platelets
male	F/C+	6.6	platelets
female	F/C+	7.1	platelets
female	F/C+	6.8	platelets
male	F/C+	6.5	platelets
male	F/C-	6.8	platelets
male	F/C-	6.9	platelets
female	F/C-	6.8	platelets
female	F/C+	7.9	platelets
