# Supplementary material for: Late-life dietary folate restriction reduces biosynthesis without compromising healthspan in mice
Source: Life Sci Alliance. 2024 Jul 23;7(10):e202402868. doi: 10.26508/lsa.202402868 (PMC11266815; doi:10.26508/lsa.202402868)
Supplement: Supplementary file 5 [file LSA-2024-02868_SdataFS5.zip › LSA-2024-02868_SdataFS5.ods]

## Sheet: FigureS5
status	sex	diet	time
1	0	0	74
1	0	1	92
1	0	1	96
1	0	0	104
1	0	0	105
1	0	1	106
1	0	1	106
1	0	1	109
1	0	0	109
0	0	1	113
0	0	1	113
0	0	1	113
0	0	1	113
0	0	1	113
0	0	1	113
0	0	1	113
0	0	1	113
0	0	1	113
0	0	1	113
0	0	1	113
0	0	1	113
0	0	1	113
0	0	1	113
0	0	1	113
0	0	0	113
0	0	0	113
0	0	0	113
0	0	0	113
0	0	0	113
0	0	0	113
0	0	0	113
0	0	0	113
0	0	0	113
0	0	0	113
0	0	0	113
0	0	0	113
0	0	0	113
0	0	0	113
0	0	0	113
0	0	0	113
1	1	0	70
1	1	1	79
1	1	0	85
1	1	0	86
1	1	0	86
1	1	1	90
1	1	1	91
1	1	1	95
1	1	1	96
1	1	0	96
1	1	0	96
1	1	1	99
1	1	1	99
1	1	1	104
1	1	0	105
1	1	0	109
1	1	0	110
1	1	1	113
1	1	1	113
0	1	1	113
0	1	1	113
0	1	1	113
0	1	1	113
0	1	1	113
0	1	1	113
0	1	1	113
0	1	1	113
0	1	1	113
0	1	0	113
0	1	0	113
0	1	0	113
0	1	0	113
0	1	0	113
0	1	0	113
0	1	0	113
0	1	0	113
0	1	0	113
0	1	0	113
0	1	0	113
