# Supplementary material for: Late-life dietary folate restriction reduces biosynthesis without compromising healthspan in mice
Source: Life Sci Alliance. 2024 Jul 23;7(10):e202402868. doi: 10.26508/lsa.202402868 (PMC11266815; doi:10.26508/lsa.202402868)
Supplement: Supplementary file 6 [file LSA-2024-02868_SdataF3.zip › LSA-2024-02868_SdataF3.ods]

## Sheet: Figure3A
ID	Sex	Diet	Age	score
1301	female	F/C-	<52w	0
1302	female	F/C+	<52w	0
1303	female	F/C-	<52w	1.5
501	female	F/C-	<52w	0.25
1305	female	F/C-	<52w	0
1306	female	F/C+	<52w	0
1307	female	F/C+	<52w	0
1308	female	F/C-	<52w	0
1309	female	F/C-	<52w	0
1310	female	F/C+	<52w	0
1311	female	F/C-	<52w	0
1312	female	F/C-	<52w	0
1313	female	F/C-	<52w	0
1314	female	F/C+	<52w	0
1315	female	F/C-	<52w	0
1316	female	F/C+	<52w	0
1317	female	F/C+	<52w	0
1318	female	F/C+	<52w
1319	female	F/C-	<52w	0
1320	female	F/C+	<52w	0
1321	female	F/C+	<52w	0
503	female	F/C-	<52w	0
1384	female	F/C+	<52w	0
1323	female	F/C-	<52w	0
1324	female	F/C+	<52w	0
1326	female	F/C+	<52w	0
504	female	F/C-	<52w	0
505	female	F/C-	<52w	0
1328	female	F/C+	<52w	0
1330	female	F/C+	<52w	0
1331	female	F/C+	<52w	0
1332	female	F/C+	<52w	0
506	female	F/C+	<52w	0
507	female	F/C-	<52w	0
1335	female	F/C+	<52w	0
1336	female	F/C-	<52w	0
1337	female	F/C+	<52w	0
508	female	F/C-	<52w	0
1339	female	F/C-	<52w	0
1340	female	F/C-	<52w	0
1341	male	F/C-	<52w	0
1342	male	F/C+	<52w	0
1343	male	F/C+	<52w	0
1344	male	F/C+	<52w	0
1345	male	F/C+	<52w	0
1346	male	F/C-	<52w	0
510	male	F/C+	<52w	0
1348	male	F/C+	<52w	0
1349	male	F/C+	<52w	0
1350	male	F/C-	<52w	0
1351	male	F/C-	<52w	0
1352	male	F/C+	<52w	0
1353	male	F/C+	<52w	0
1354	male	F/C+	<52w	0
1355	male	F/C-	<52w	0
1356	male	F/C-	<52w	0
1357	male	F/C-	<52w	0
1381	male	F/C+	<52w	0
1359	male	F/C+	<52w	0
1360	male	F/C+	<52w	0
1361	male	F/C-	<52w	0
1362	male	F/C-	<52w	0
1363	male	F/C+	<52w	0
1364	male	F/C-	<52w	0
1365	male	F/C-	<52w	0
1366	male	F/C+	<52w	0
1367	male	F/C-	<52w	0
1368	male	F/C+	<52w	0
1369	male	F/C-	<52w	0
1370	male	F/C+	<52w	0
1371	male	F/C+	<52w	0
1372	male	F/C-	<52w	0
1382	male	F/C-	<52w	0
1374	male	F/C-	<52w	0
1375	male	F/C+	<52w	0
1376	male	F/C-	<52w	0
1377	male	F/C-	<52w	0
1378	male	F/C-	<52w	0
1379	male	F/C+	<52w	0
1380	male	F/C-	<52w	0
1301	female	F/C-	76w	0
1302	female	F/C+	76w	0
1303	female	F/C-	76w	1.5
501	female	F/C-	76w	0
1305	female	F/C-	76w	0
1306	female	F/C+	76w	0
1307	female	F/C+	76w	5
1308	female	F/C-	76w	0
1309	female	F/C-	76w	0
1310	female	F/C+	76w	1
1311	female	F/C-	76w	0
1312	female	F/C-	76w	0
1313	female	F/C-	76w	0
1314	female	F/C+	76w	0
1315	female	F/C-	76w	0
1316	female	F/C+	76w	0
1317	female	F/C+	76w	0
1318	female	F/C+	76w
1319	female	F/C-	76w	0
1320	female	F/C+	76w	0
1321	female	F/C+	76w	0
503	female	F/C-	76w	0
1384	female	F/C+	76w	0
1323	female	F/C-	76w	0
1324	female	F/C+	76w	0
1326	female	F/C+	76w	0
504	female	F/C-	76w	0
505	female	F/C-	76w	0.5
1328	female	F/C+	76w	0
1330	female	F/C+	76w	0
1331	female	F/C+	76w	0
1332	female	F/C+	76w	0
506	female	F/C+	76w	0
507	female	F/C-	76w	0
1335	female	F/C+	76w	0
1336	female	F/C-	76w
1337	female	F/C+	76w	0.5
508	female	F/C-	76w	0
1339	female	F/C-	76w	0
1340	female	F/C-	76w	0
1341	male	F/C-	76w	0
1342	male	F/C+	76w	0
1343	male	F/C+	76w	0
1344	male	F/C+	76w	0
1345	male	F/C+	76w	0
1346	male	F/C-	76w	0.5
510	male	F/C+	76w	0
1348	male	F/C+	76w	0
1349	male	F/C+	76w	0
1350	male	F/C-	76w	0
1351	male	F/C-	76w
1352	male	F/C+	76w	0
1353	male	F/C+	76w	0
1354	male	F/C+	76w	0
1355	male	F/C-	76w	0
1356	male	F/C-	76w	0
1357	male	F/C-	76w	0
1381	male	F/C+	76w	0
1359	male	F/C+	76w	0
1360	male	F/C+	76w	0
1361	male	F/C-	76w	0
1362	male	F/C-	76w	0
1363	male	F/C+	76w	0
1364	male	F/C-	76w	0
1365	male	F/C-	76w	0
1366	male	F/C+	76w	0
1367	male	F/C-	76w	0
1368	male	F/C+	76w	0
1369	male	F/C-	76w	0.5
1370	male	F/C+	76w	0
1371	male	F/C+	76w	0
1372	male	F/C-	76w	0
1382	male	F/C-	76w	0
1374	male	F/C-	76w	0
1375	male	F/C+	76w	0
1376	male	F/C-	76w	0
1377	male	F/C-	76w	0
1378	male	F/C-	76w	0
1379	male	F/C+	76w	0
1380	male	F/C-	76w	0
1301	female	F/C-	81w	0
1302	female	F/C+	81w	0
1303	female	F/C-	81w	0.5
501	female	F/C-	81w	0
1305	female	F/C-	81w	0
1306	female	F/C+	81w	0.25
1307	female	F/C+	81w
1308	female	F/C-	81w	0.25
1309	female	F/C-	81w	0
1310	female	F/C+	81w	1
1311	female	F/C-	81w	0
1312	female	F/C-	81w	0
1313	female	F/C-	81w	0
1314	female	F/C+	81w	0
1315	female	F/C-	81w	0
1316	female	F/C+	81w	0
1317	female	F/C+	81w	0
1318	female	F/C+	81w
1319	female	F/C-	81w	0
1320	female	F/C+	81w	0
1321	female	F/C+	81w	0
503	female	F/C-	81w	0
1384	female	F/C+	81w	0
1323	female	F/C-	81w	0.25
1324	female	F/C+	81w	0
1326	female	F/C+	81w	0
504	female	F/C-	81w	0
505	female	F/C-	81w	0.5
1328	female	F/C+	81w	0
1330	female	F/C+	81w	0
1331	female	F/C+	81w	0
1332	female	F/C+	81w	0
506	female	F/C+	81w	0
507	female	F/C-	81w	0
1335	female	F/C+	81w	0
1336	female	F/C-	81w
1337	female	F/C+	81w	1.5
508	female	F/C-	81w	0
1339	female	F/C-	81w	0
1340	female	F/C-	81w	0
1341	male	F/C-	81w	0
1342	male	F/C+	81w	0
1343	male	F/C+	81w	0
1344	male	F/C+	81w	0
1345	male	F/C+	81w	0
1346	male	F/C-	81w	0
510	male	F/C+	81w	0
1348	male	F/C+	81w	0
1349	male	F/C+	81w	0
1350	male	F/C-	81w	0
1351	male	F/C-	81w
1352	male	F/C+	81w	0
1353	male	F/C+	81w	0
1354	male	F/C+	81w	0
1355	male	F/C-	81w	0
1356	male	F/C-	81w	0
1357	male	F/C-	81w	0
1381	male	F/C+	81w	0
1359	male	F/C+	81w	0
1360	male	F/C+	81w	0
1361	male	F/C-	81w	0
1362	male	F/C-	81w	0
1363	male	F/C+	81w	0
1364	male	F/C-	81w	0
1365	male	F/C-	81w	0
1366	male	F/C+	81w	0
1367	male	F/C-	81w	0
1368	male	F/C+	81w	0
1369	male	F/C-	81w	0
1370	male	F/C+	81w	0
1371	male	F/C+	81w	0
1372	male	F/C-	81w	0
1382	male	F/C-	81w	0
1374	male	F/C-	81w	0
1375	male	F/C+	81w	0
1376	male	F/C-	81w	0
1377	male	F/C-	81w	0
1378	male	F/C-	81w	0
1379	male	F/C+	81w	0
1380	male	F/C-	81w	0
1301	female	F/C-	85w	0
1302	female	F/C+	85w	0
1303	female	F/C-	85w	1
501	female	F/C-	85w	0
1305	female	F/C-	85w
1306	female	F/C+	85w	0
1307	female	F/C+	85w
1308	female	F/C-	85w	0
1309	female	F/C-	85w
1310	female	F/C+	85w	0
1311	female	F/C-	85w	0
1312	female	F/C-	85w	0
1313	female	F/C-	85w
1314	female	F/C+	85w	0
1315	female	F/C-	85w	0
1316	female	F/C+	85w	0
1317	female	F/C+	85w	0.25
1318	female	F/C+	85w
1319	female	F/C-	85w	0
1320	female	F/C+	85w	0
1321	female	F/C+	85w	0
503	female	F/C-	85w	0
1384	female	F/C+	85w	0
1323	female	F/C-	85w	0.25
1324	female	F/C+	85w	0
1326	female	F/C+	85w	0
504	female	F/C-	85w	0
505	female	F/C-	85w	0
1328	female	F/C+	85w	0
1330	female	F/C+	85w	0
1331	female	F/C+	85w	0
1332	female	F/C+	85w	0
506	female	F/C+	85w	0
507	female	F/C-	85w	0
1335	female	F/C+	85w	0
1336	female	F/C-	85w
1337	female	F/C+	85w	0.5
508	female	F/C-	85w	0
1339	female	F/C-	85w	0
1340	female	F/C-	85w	0
1341	male	F/C-	85w	0
1342	male	F/C+	85w	0.5
1343	male	F/C+	85w	0
1344	male	F/C+	85w	0
1345	male	F/C+	85w	0
1346	male	F/C-	85w	0
510	male	F/C+	85w	0
1348	male	F/C+	85w	0
1349	male	F/C+	85w	0
1350	male	F/C-	85w	0
1351	male	F/C-	85w
1352	male	F/C+	85w	0
1353	male	F/C+	85w	0
1354	male	F/C+	85w	0
1355	male	F/C-	85w	0
1356	male	F/C-	85w	0
1357	male	F/C-	85w	0
1381	male	F/C+	85w	0
1359	male	F/C+	85w	0
1360	male	F/C+	85w	1
1361	male	F/C-	85w	0
1362	male	F/C-	85w	0
1363	male	F/C+	85w	0
1364	male	F/C-	85w	0
1365	male	F/C-	85w	1
1366	male	F/C+	85w	0
1367	male	F/C-	85w	0
1368	male	F/C+	85w	0
1369	male	F/C-	85w	0
1370	male	F/C+	85w	0
1371	male	F/C+	85w	0
1372	male	F/C-	85w	0
1382	male	F/C-	85w	0
1374	male	F/C-	85w	0
1375	male	F/C+	85w	0
1376	male	F/C-	85w	0
1377	male	F/C-	85w	0
1378	male	F/C-	85w	0
1379	male	F/C+	85w	0
1380	male	F/C-	85w	0
1301	female	F/C-	90w	0
1302	female	F/C+	90w	0
1303	female	F/C-	90w	4
501	female	F/C-	90w	0
1305	female	F/C-	90w	0
1306	female	F/C+	90w	0.5
1307	female	F/C+	90w	0
1308	female	F/C-	90w	0.5
1309	female	F/C-	90w	0
1310	female	F/C+	90w	0
1311	female	F/C-	90w	1.5
1312	female	F/C-	90w	5
1313	female	F/C-	90w	0
1314	female	F/C+	90w	0.5
1315	female	F/C-	90w	1
1316	female	F/C+	90w	0.5
1317	female	F/C+	90w	1
1318	female	F/C+	90w	0
1319	female	F/C-	90w	1
1320	female	F/C+	90w	1
1321	female	F/C+	90w	0.5
503	female	F/C-	90w	0
1384	female	F/C+	90w	0
1323	female	F/C-	90w	1
1324	female	F/C+	90w	0
1326	female	F/C+	90w	0
504	female	F/C-	90w	1
505	female	F/C-	90w	0.5
1328	female	F/C+	90w	0
1330	female	F/C+	90w	3
1331	female	F/C+	90w	1
1332	female	F/C+	90w	0.5
506	female	F/C+	90w	0
507	female	F/C-	90w	0
1335	female	F/C+	90w	0
1336	female	F/C-	90w	0
1337	female	F/C+	90w	2.5
508	female	F/C-	90w	0
1339	female	F/C-	90w	0
1340	female	F/C-	90w	0
1341	male	F/C-	90w	0.5
1342	male	F/C+	90w	2
1343	male	F/C+	90w	1
1344	male	F/C+	90w	5.5
1345	male	F/C+	90w	2.5
1346	male	F/C-	90w	0.5
510	male	F/C+	90w	1
1348	male	F/C+	90w	0
1349	male	F/C+	90w	1.5
1350	male	F/C-	90w	0.5
1351	male	F/C-	90w	0
1352	male	F/C+	90w	0
1353	male	F/C+	90w	0
1354	male	F/C+	90w	0
1355	male	F/C-	90w	0.5
1356	male	F/C-	90w	0
1357	male	F/C-	90w	0
1381	male	F/C+	90w	0.5
1359	male	F/C+	90w	0.5
1360	male	F/C+	90w	0.5
1361	male	F/C-	90w	0.5
1362	male	F/C-	90w	1
1363	male	F/C+	90w	0
1364	male	F/C-	90w	1
1365	male	F/C-	90w	1.5
1366	male	F/C+	90w	1.5
1367	male	F/C-	90w	0.5
1368	male	F/C+	90w	0.5
1369	male	F/C-	90w	0
1370	male	F/C+	90w	1
1371	male	F/C+	90w	0.5
1372	male	F/C-	90w	0.5
1382	male	F/C-	90w	1
1374	male	F/C-	90w	0
1375	male	F/C+	90w	1.5
1376	male	F/C-	90w	0.5
1377	male	F/C-	90w	1
1378	male	F/C-	90w	0
1379	male	F/C+	90w	1
1380	male	F/C-	90w	0.5
1314	female	F/C+	95w	1
1306	female	F/C+	95w	0.5
1302	female	F/C+	95w	0
1316	female	F/C+	95w	1.75
1320	female	F/C+	95w	0.5
1321	female	F/C+	95w	2.5
1326	female	F/C+	95w	0.5
1328	female	F/C+	95w	0.25
1384	female	F/C+	95w	0.5
1330	female	F/C+	95w	1.5
1335	female	F/C+	95w	0.5
1331	female	F/C+	95w	0.5
1332	female	F/C+	95w	0.25
506	female	F/C+	95w	0.5
1337	female	F/C+	95w	3.5
1303	female	F/C-	95w	2
501	female	F/C-	95w	0.5
1301 or 1308	female	F/C-	95w	0.75
1301 or 1308	female	F/C-	95w	1
1385	female	F/C-	95w	0.25
1311	female	F/C-	95w	0.5
1312	female	F/C-	95w	2.25
504	female	F/C-	95w	0.5
1319	female	F/C-	95w	0.5
1323	female	F/C-	95w	0.5
505	female	F/C-	95w	0.5
503	female	F/C-	95w	0.25
1340	female	F/C-	95w	0.5
1339	female	F/C-	95w	0.75
508	female	F/C-	95w	0.75
507	female	F/C-	95w	0
1343	male	F/C+	95w	0.25
1342	male	F/C+	95w	3
1345	male	F/C+	95w	3.25
510	male	F/C+	95w	0.25
1344	male	F/C+	95w	3
1349	male	F/C+	95w	0
1352	male	F/C+	95w	0
1353	male	F/C+	95w	0
1354	male	F/C+	95w	0
1348	male	F/C+	95w	0
1381	male	F/C+	95w	0.5
1360	male	F/C+	95w	1
1359	male	F/C+	95w	0.5
1363	male	F/C+	95w	0.5
1366	male	F/C+	95w	1
1370	male	F/C+	95w	1
1379	male	F/C+	95w	1
1371	male	F/C+	95w	1
1375	male	F/C+	95w	1
1346	male	F/C-	95w	1
1341	male	F/C-	95w	1
1355	male	F/C-	95w	1
1350	male	F/C-	95w	1.5
1362	male	F/C-	95w	0.5
1357	male	F/C-	95w	0.5
1364	male	F/C-	95w	0.5
1356	male	F/C-	95w	0.5
1361	male	F/C-	95w	0.7
1382	male	F/C-	95w	1.25
1369	male	F/C-	95w	0.25
1367	male	F/C-	95w	1
1365	male	F/C-	95w	1.5
1372	male	F/C-	95w	0.5
1376	male	F/C-	95w	1.25
1377	male	F/C-	95w	1
1378	male	F/C-	95w	0.5
1374	male	F/C-	95w	0.75
1380	male	F/C-	95w	1
1302	female	F/C+	99w	0
1306	female	F/C+	99w	0
1314	female	F/C+	99w	2
1321	female	F/C+	99w	2.25
1316	female	F/C+	99w	0.75
1320	female	F/C+	99w	0.5
1384	female	F/C+	99w	0.75
1326	female	F/C+	99w	0.25
1332	female	F/C+	99w	0.5
506	female	F/C+	99w	0
1335	female	F/C+	99w	0.5
1331	female	F/C+	99w	0.75
501	female	F/C-	99w	0.75
1301/1308	female	F/C-	99w	2.75
1301/1308	female	F/C-	99w	0
1385	female	F/C-	99w	0.5
1311	female	F/C-	99w	0.5
1319	female	F/C-	99w	0.75
504	female	F/C-	99w	0
1323	female	F/C-	99w	0.5
503	female	F/C-	99w	0.25
505	female	F/C-	99w	0.5
507	female	F/C-	99w	0.25
508	female	F/C-	99w	0.75
1339	female	F/C-	99w	0.75
1340	female	F/C-	99w	0.75
510	male	F/C+	99w	0.25
1343	male	F/C+	99w	0.25
1345	male	F/C+	99w	3.75
1342	male	F/C+	99w	4
1348	male	F/C+	99w	0
1349	male	F/C+	99w	0.75
1353	male	F/C+	99w	0
1352	male	F/C+	99w	0
1354	male	F/C+	99w	0
1359	male	F/C+	99w	0.5
1360	male	F/C+	99w	0.25
1363	male	F/C+	99w	0.25
1381	male	F/C+	99w	0.75
1366	male	F/C+	99w	1
1370	male	F/C+	99w	1
1371	male	F/C+	99w	1
1375	male	F/C+	99w	1
1379	male	F/C+	99w	0.75
1346	male	F/C-	99w	0.5
1355	male	F/C-	99w	1
1350	male	F/C-	99w	1
1341	male	F/C-	99w	1
1362	male	F/C-	99w	0.5
1356	male	F/C-	99w	0.75
1361	male	F/C-	99w	0.95
1357	male	F/C-	99w	0.5
1364	male	F/C-	99w	0.75
1382	male	F/C-	99w	1.25
1369	male	F/C-	99w	1
1367	male	F/C-	99w	1.25
1365	male	F/C-	99w	1.5
1372	male	F/C-	99w	1.25
1376	male	F/C-	99w	0
1378	male	F/C-	99w	0.5
1377	male	F/C-	99w	0.75
1380	male	F/C-	99w	1
1374	male	F/C-	99w	0.5
1314	female	F/C+	104w	3.5
1316	female	F/C+	104w	1.75
1306	female	F/C+	104w	0
1302	female	F/C+	104w	0
1320	female	F/C+	104w	1
1321	female	F/C+	104w	3.25
1326	female	F/C+	104w	0.25
1384	female	F/C+	104w	0.75
1332	female	F/C+	104w	0.5
506	female	F/C+	104w	0.25
1335	female	F/C+	104w	0.75
1331	female	F/C+	104w	1
501	female	F/C-	104w	1
1301/1308	female	F/C-	104w	4.25
1308/1301	female	F/C-	104w	0.25
1385	female	F/C-	104w	0.75
1311	female	F/C-	104w	1
503	female	F/C-	104w	0.25
505	female	F/C-	104w	0.75
1323	female	F/C-	104w	0.5
1319	female	F/C-	104w	0.75
504	female	F/C-	104w	0
1340	female	F/C-	104w	0.75
508	female	F/C-	104w	0.75
507	female	F/C-	104w	0.25
1339	female	F/C-	104w	1
1343	male	F/C+	104w	0.75
510	male	F/C+	104w	0.5
1342	male	F/C+	104w	4
1345	male	F/C+	104w	4
1349	male	F/C+	104w	1.25
1353	male	F/C+	104w	0
1354	male	F/C+	104w	0
1348	male	F/C+	104w	0
1352	male	F/C+	104w	0.25
1359	male	F/C+	104w	0.5
1360	male	F/C+	104w	0.75
1363	male	F/C+	104w	0.25
1381	male	F/C+	104w	3
1366	male	F/C+	104w	1
1370	male	F/C+	104w	1
1375	male	F/C+	104w	1
1371	male	F/C+	104w	1
1379	male	F/C+	104w	0.75
1350	male	F/C-	104w	1
1355	male	F/C-	104w	1
1346	male	F/C-	104w	1.25
1357	male	F/C-	104w	0.75
1362	male	F/C-	104w	0.5
1361	male	F/C-	104w	0.95
1356	male	F/C-	104w	0.75
1364	male	F/C-	104w	1
1372	male	F/C-	104w	1
1365	male	F/C-	104w	1.25
1382	male	F/C-	104w	1.5
1367	male	F/C-	104w	1
1369	male	F/C-	104w	1
1380	male	F/C-	104w	1
1374	male	F/C-	104w	1
1377	male	F/C-	104w	1
1378	male	F/C-	104w	1.5
1376	male	F/C-	104w	0.25
1302	female	F/C+	109w	0.5
1314	female	F/C+	109w	4.5
1306	female	F/C+	109w	0.5
1320	female	F/C+	109w	1
1321	female	F/C+	109w	3.25
1326	female	F/C+	109w	0.25
1384	female	F/C+	109w	0.75
1332	female	F/C+	109w	0.75
1335	female	F/C+	109w	0.75
1331	female	F/C+	109w	0.75
506	female	F/C+	109w	0
501	female	F/C-	109w	1.25
1301	female	F/C-	109w	2.5
1311	female	F/C-	109w	1.25
1385	female	F/C-	109w	0.75
1323	female	F/C-	109w	0.75
1319	female	F/C-	109w	0.75
504	female	F/C-	109w	0.5
505	female	F/C-	109w	0.75
503	female	F/C-	109w	0.25
1339	female	F/C-	109w	1
1340	female	F/C-	109w	0.75
508	female	F/C-	109w	0.75
507	female	F/C-	109w	0.25
1343	male	F/C+	109w	0.75
510	male	F/C+	109w	0.5
1342	male	F/C+	109w	4
1345	male	F/C+	109w	5
1348	male	F/C+	109w	0.25
1352	male	F/C+	109w	0.25
1354	male	F/C+	109w	0
1353	male	F/C+	109w	0.25
1366	male	F/C+	109w	1
1360	male	F/C+	109w	0.75
1359	male	F/C+	109w	0.25
1363	male	F/C+	109w	0.25
1375	male	F/C+	109w	1
1370	male	F/C+	109w	1.25
1379	male	F/C+	109w	1
1371	male	F/C+	109w	1.25
1346	male	F/C-	109w	1
1355	male	F/C-	109w	1.25
1350	male	F/C-	109w	1
1357	male	F/C-	109w	0.75
1356	male	F/C-	109w	0.75
1361	male	F/C-	109w	0.95
1362	male	F/C-	109w	0.5
1364	male	F/C-	109w	1
1382	male	F/C-	109w	1
1367	male	F/C-	109w	1
1369	male	F/C-	109w	1
1372	male	F/C-	109w	1
1365	male	F/C-	109w	1.75
1374	male	F/C-	109w	1
1377	male	F/C-	109w	1.25
1380	male	F/C-	109w	1
1376	male	F/C-	109w	1.75
1306	female	F/C+	113w	2.25
1314	female	F/C+	113w	7
1302	female	F/C+	113w	2
1320	female	F/C+	113w	1
1326	female	F/C+	113w	0.25
1384	female	F/C+	113w	0.75
1332	female	F/C+	113w	0.75
506	female	F/C+	113w	0
1335	female	F/C+	113w	0.75
1331	female	F/C+	113w	1.75
501	female	F/C-	113w	1
1385	female	F/C-	113w	1
1311	female	F/C-	113w	1.25
1323	female	F/C-	113w	0.75
503	female	F/C-	113w	0.5
505	female	F/C-	113w	1
504	female	F/C-	113w	2
508	female	F/C-	113w	0.5
507	female	F/C-	113w	0.25
1339	female	F/C-	113w	1
1340	female	F/C-	113w	0.75
1343	male	F/C+	113w	0.75
510	male	F/C+	113w	0.5
1342	male	F/C+	113w	4
1354	male	F/C+	113w	0
1353	male	F/C+	113w	0.75
1348	male	F/C+	113w	0.25
1352	male	F/C+	113w	0.25
1359	male	F/C+	113w	0.5
1363	male	F/C+	113w	0.25
1360	male	F/C+	113w	0.75
1366	male	F/C+	113w	1
1379	male	F/C+	113w	1.5
1370	male	F/C+	113w	1.25
1375	male	F/C+	113w	1.25
1371	male	F/C+	113w	1.25
1346	male	F/C-	113w	1
1350	male	F/C-	113w	1.25
1355	male	F/C-	113w	1.25
1356	male	F/C-	113w	0.5
1357	male	F/C-	113w	0.5
1361	male	F/C-	113w	0.75
1362	male	F/C-	113w	0.75
1364	male	F/C-	113w	1.25
1365	male	F/C-	113w	2
1372	male	F/C-	113w	1.25
1382	male	F/C-	113w	1.25
1367	male	F/C-	113w	1
1369	male	F/C-	113w	1
1380	male	F/C-	113w	1
1377	male	F/C-	113w	1.75
1374	male	F/C-	113w	1.5
1306	female	F/C+	118w	3.75
1384	female	F/C+	118w	0.75
1326	female	F/C+	118w	0.5
1332	female	F/C+	118w	0.75
506	female	F/C+	118w	1
1331	female	F/C+	118w	4
1335	female	F/C+	118w	0.75
501	female	F/C-	118w	1
1385	female	F/C-	118w	1.5
1311	female	F/C-	118w	1.5
503	female	F/C-	118w	0.5
505	female	F/C-	118w	1.25
1323	female	F/C-	118w	0.75
504	female	F/C-	118w	4
508	female	F/C-	118w	1.25
1340	female	F/C-	118w	1.25
1339	female	F/C-	118w	1
507	female	F/C-	118w	5
1343	male	F/C+	118w	0.75
1342	male	F/C+	118w	4
510	male	F/C+	118w	0.5
1354	male	F/C+	118w	0.25
1352	male	F/C+	118w	0.25
1348	male	F/C+	118w	0.5
1366	male	F/C+	118w	1
1363	male	F/C+	118w	0.25
1360	male	F/C+	118w	0.75
1370	male	F/C+	118w	1.25
1375	male	F/C+	118w	1.5
1379	male	F/C+	118w	1.75
1371	male	F/C+	118w	2.5
1350	male	F/C-	118w	1.5
1346	male	F/C-	118w	1.25
1355	male	F/C-	118w	1.25
1356	male	F/C-	118w	0.75
1361	male	F/C-	118w	0.75
1357	male	F/C-	118w	0.75
1362	male	F/C-	118w	0.75
1364	male	F/C-	118w	1.25
1372	male	F/C-	118w	1.25
1365	male	F/C-	118w	2
1382	male	F/C-	118w	1.25
1369	male	F/C-	118w	1
1367	male	F/C-	118w	1
1377	male	F/C-	118w	2
1380	male	F/C-	118w	1

## Sheet: Figure3B
ID	mass	type	Sex	Diet	Age
1302	26	BodyWeight	female	F/C+	<52w
1306	31.1	BodyWeight	female	F/C+	<52w
1307	30.2	BodyWeight	female	F/C+	<52w
1310	31.3	BodyWeight	female	F/C+	<52w
1314	20.6	BodyWeight	female	F/C+	<52w
1316	29	BodyWeight	female	F/C+	<52w
1317	24.8	BodyWeight	female	F/C+	<52w
1320	22	BodyWeight	female	F/C+	<52w
1321	24.3	BodyWeight	female	F/C+	<52w
1322	23	BodyWeight	female	F/C+	<52w
1324	24.4	BodyWeight	female	F/C+	<52w
1326	22.6	BodyWeight	female	F/C+	<52w
1328	24.9	BodyWeight	female	F/C+	<52w
1330	26.3	BodyWeight	female	F/C+	<52w
1331	24.7	BodyWeight	female	F/C+	<52w
1332	26.8	BodyWeight	female	F/C+	<52w
1333	21.9	BodyWeight	female	F/C+	<52w
1335	30.2	BodyWeight	female	F/C+	<52w
1337	25.5	BodyWeight	female	F/C+	<52w
1301	26.4	BodyWeight	female	F/C-	<52w
1303	23.5	BodyWeight	female	F/C-	<52w
1304	23.9	BodyWeight	female	F/C-	<52w
1305	28.5	BodyWeight	female	F/C-	<52w
1308	32.2	BodyWeight	female	F/C-	<52w
1309	28.2	BodyWeight	female	F/C-	<52w
1311	21.2	BodyWeight	female	F/C-	<52w
1312	29	BodyWeight	female	F/C-	<52w
1313	22.3	BodyWeight	female	F/C-	<52w
1315	23.2	BodyWeight	female	F/C-	<52w
1319	26.2	BodyWeight	female	F/C-	<52w
1323	23.8	BodyWeight	female	F/C-	<52w
1325	28.5	BodyWeight	female	F/C-	<52w
1327	25.6	BodyWeight	female	F/C-	<52w
1329	22.9	BodyWeight	female	F/C-	<52w
1334	20.3	BodyWeight	female	F/C-	<52w
1336	27.4	BodyWeight	female	F/C-	<52w
1338	27.5	BodyWeight	female	F/C-	<52w
1339	27.4	BodyWeight	female	F/C-	<52w
1340	30.9	BodyWeight	female	F/C-	<52w
1342	37.3	BodyWeight	male	F/C+	<52w
1343	32.9	BodyWeight	male	F/C+	<52w
1344	45	BodyWeight	male	F/C+	<52w
1345	31.7	BodyWeight	male	F/C+	<52w
1347	35.9	BodyWeight	male	F/C+	<52w
1348	39.5	BodyWeight	male	F/C+	<52w
1349	33.2	BodyWeight	male	F/C+	<52w
1352	38.4	BodyWeight	male	F/C+	<52w
1353	36.5	BodyWeight	male	F/C+	<52w
1354	35	BodyWeight	male	F/C+	<52w
1358	25.9	BodyWeight	male	F/C+	<52w
1359	33	BodyWeight	male	F/C+	<52w
1360	34.9	BodyWeight	male	F/C+	<52w
1363	33.8	BodyWeight	male	F/C+	<52w
1366	37.5	BodyWeight	male	F/C+	<52w
1368	42.9	BodyWeight	male	F/C+	<52w
1370	32	BodyWeight	male	F/C+	<52w
1371	30.4	BodyWeight	male	F/C+	<52w
1375	38.2	BodyWeight	male	F/C+	<52w
1379	37.4	BodyWeight	male	F/C+	<52w
1341	32.5	BodyWeight	male	F/C-	<52w
1346	36.9	BodyWeight	male	F/C-	<52w
1350	31.8	BodyWeight	male	F/C-	<52w
1351	33.9	BodyWeight	male	F/C-	<52w
1355	34.8	BodyWeight	male	F/C-	<52w
1356	34	BodyWeight	male	F/C-	<52w
1357	29.3	BodyWeight	male	F/C-	<52w
1361	38.5	BodyWeight	male	F/C-	<52w
1362	41.4	BodyWeight	male	F/C-	<52w
1364	39.9	BodyWeight	male	F/C-	<52w
1365	39.9	BodyWeight	male	F/C-	<52w
1367	37.5	BodyWeight	male	F/C-	<52w
1369	33.1	BodyWeight	male	F/C-	<52w
1372	33	BodyWeight	male	F/C-	<52w
1373	37.9	BodyWeight	male	F/C-	<52w
1374	38.2	BodyWeight	male	F/C-	<52w
1376	34.5	BodyWeight	male	F/C-	<52w
1377	33.6	BodyWeight	male	F/C-	<52w
1378	39.4	BodyWeight	male	F/C-	<52w
1380	40.4	BodyWeight	male	F/C-	<52w
1314	26.6	BodyWeight	female	F/C+	68w
1302	33	BodyWeight	female	F/C+	68w
1307	34.4	BodyWeight	female	F/C+	68w
1310	35.2	BodyWeight	female	F/C+	68w
1306	38.5	BodyWeight	female	F/C+	68w
1317	26.9	BodyWeight	female	F/C+	68w
1321	30	BodyWeight	female	F/C+	68w
1320	26	BodyWeight	female	F/C+	68w
1316	36.5	BodyWeight	female	F/C+	68w
1330	28.9	BodyWeight	female	F/C+	68w
1384	28.8	BodyWeight	female	F/C+	68w
1326	31.1	BodyWeight	female	F/C+	68w
1324	28	BodyWeight	female	F/C+	68w
1328	28.3	BodyWeight	female	F/C+	68w
1332	32.2	BodyWeight	female	F/C+	68w
1331	32	BodyWeight	female	F/C+	68w
1335	35.6	BodyWeight	female	F/C+	68w
506	27	BodyWeight	female	F/C+	68w
1337	27.8	BodyWeight	female	F/C+	68w
1303	25.8	BodyWeight	female	F/C-	68w
501	30.5	BodyWeight	female	F/C-	68w
1301	31	BodyWeight	female	F/C-	68w
1308	34.9	BodyWeight	female	F/C-	68w
1305	29.1	BodyWeight	female	F/C-	68w
1385	28.4	BodyWeight	female	F/C-	68w
1312	31.4	BodyWeight	female	F/C-	68w
1313	35.7	BodyWeight	female	F/C-	68w
1309	32.1	BodyWeight	female	F/C-	68w
1311	34.4	BodyWeight	female	F/C-	68w
505	32.3	BodyWeight	female	F/C-	68w
503	39.2	BodyWeight	female	F/C-	68w
1323	34.8	BodyWeight	female	F/C-	68w
504	32.8	BodyWeight	female	F/C-	68w
1319	32.3	BodyWeight	female	F/C-	68w
1336	26.3	BodyWeight	female	F/C-	68w
1339	37.8	BodyWeight	female	F/C-	68w
1340	35.6	BodyWeight	female	F/C-	68w
508	32.3	BodyWeight	female	F/C-	68w
507	26	BodyWeight	female	F/C-	68w
1343	36.5	BodyWeight	male	F/C+	68w
1344	42.5	BodyWeight	male	F/C+	68w
1342	40.7	BodyWeight	male	F/C+	68w
1345	28.8	BodyWeight	male	F/C+	68w
510	38.5	BodyWeight	male	F/C+	68w
1354	39.1	BodyWeight	male	F/C+	68w
1352	43.7	BodyWeight	male	F/C+	68w
1348	44.4	BodyWeight	male	F/C+	68w
1353	40.4	BodyWeight	male	F/C+	68w
1349	34.3	BodyWeight	male	F/C+	68w
1366	36.7	BodyWeight	male	F/C+	68w
1363	41.5	BodyWeight	male	F/C+	68w
1359	37.8	BodyWeight	male	F/C+	68w
1381	27.1	BodyWeight	male	F/C+	68w
1360	38.9	BodyWeight	male	F/C+	68w
1368	47.7	BodyWeight	male	F/C+	68w
1375	45.6	BodyWeight	male	F/C+	68w
1371	35.1	BodyWeight	male	F/C+	68w
1379	40.1	BodyWeight	male	F/C+	68w
1370	34.7	BodyWeight	male	F/C+	68w
1355	39.6	BodyWeight	male	F/C-	68w
1350	36.5	BodyWeight	male	F/C-	68w
1346	38	BodyWeight	male	F/C-	68w
1341	33	BodyWeight	male	F/C-	68w
1351	33.9	BodyWeight	male	F/C-	68w
1357	33.6	BodyWeight	male	F/C-	68w
1362	46.2	BodyWeight	male	F/C-	68w
1364	46.8	BodyWeight	male	F/C-	68w
1361	45.3	BodyWeight	male	F/C-	68w
1356	40.9	BodyWeight	male	F/C-	68w
1372	41.7	BodyWeight	male	F/C-	68w
1367	44.2	BodyWeight	male	F/C-	68w
1382	44.7	BodyWeight	male	F/C-	68w
1369	30.8	BodyWeight	male	F/C-	68w
1365	46	BodyWeight	male	F/C-	68w
1377	35	BodyWeight	male	F/C-	68w
1376	38.7	BodyWeight	male	F/C-	68w
1378	45.4	BodyWeight	male	F/C-	68w
1374	45.5	BodyWeight	male	F/C-	68w
1380	42.9	BodyWeight	male	F/C-	68w
1302	34.8	BodyWeight	female	F/C+	94w
1306	45	BodyWeight	female	F/C+	94w
1314	34.4	BodyWeight	female	F/C+	94w
1316	44.9	BodyWeight	female	F/C+	94w
1320	35.8	BodyWeight	female	F/C+	94w
1317	28.6	BodyWeight	female	F/C+	94w
1321	29.6	BodyWeight	female	F/C+	94w
1324	32.8	BodyWeight	female	F/C+	94w
1326	35.8	BodyWeight	female	F/C+	94w
1328	29.1	BodyWeight	female	F/C+	94w
1384	29.5	BodyWeight	female	F/C+	94w
1330	29.8	BodyWeight	female	F/C+	94w
1332	38	BodyWeight	female	F/C+	94w
1331	34.2	BodyWeight	female	F/C+	94w
1335	38.2	BodyWeight	female	F/C+	94w
506	25.5	BodyWeight	female	F/C+	94w
1337	27.4	BodyWeight	female	F/C+	94w
1303	23.8	BodyWeight	female	F/C-	94w
501	30.8	BodyWeight	female	F/C-	94w
1308	26.5	BodyWeight	female	F/C-	94w
1301	26.4	BodyWeight	female	F/C-	94w
1311	38.3	BodyWeight	female	F/C-	94w
1311 (other 1311 is 1385)	38.3	BodyWeight	female	F/C-	94w
1312	23.7	BodyWeight	female	F/C-	94w
505	37.4	BodyWeight	female	F/C-	94w
504	36.6	BodyWeight	female	F/C-	94w
503	42.1	BodyWeight	female	F/C-	94w
1319	38.1	BodyWeight	female	F/C-	94w
1323	36.8	BodyWeight	female	F/C-	94w
1339	44.6	BodyWeight	female	F/C-	94w
1340	40.7	BodyWeight	female	F/C-	94w
508	34.8	BodyWeight	female	F/C-	94w
507	33.8	BodyWeight	female	F/C-	94w
1343	45.1	BodyWeight	male	F/C+	94w
510	37.9	BodyWeight	male	F/C+	94w
1345	27.3	BodyWeight	male	F/C+	94w
1342	31.1	BodyWeight	male	F/C+	94w
1344	31.5	BodyWeight	male	F/C+	94w
1352	47.2	BodyWeight	male	F/C+	94w
1354	43.2	BodyWeight	male	F/C+	94w
1349	32.5	BodyWeight	male	F/C+	94w
1353	44.9	BodyWeight	male	F/C+	94w
1348	48.3	BodyWeight	male	F/C+	94w
1360	37.1	BodyWeight	male	F/C+	94w
1363	44.6	BodyWeight	male	F/C+	94w
1359	38.6	BodyWeight	male	F/C+	94w
1381	32.1	BodyWeight	male	F/C+	94w
1366	38.6	BodyWeight	male	F/C+	94w
1375	46.1	BodyWeight	male	F/C+	94w
1371	38.4	BodyWeight	male	F/C+	94w
1370	34.4	BodyWeight	male	F/C+	94w
1379	43.8	BodyWeight	male	F/C+	94w
1368	45.9	BodyWeight	male	F/C+	94w
1350	37.1	BodyWeight	male	F/C-	94w
1355	41.8	BodyWeight	male	F/C-	94w
1341	35	BodyWeight	male	F/C-	94w
1346	42.9	BodyWeight	male	F/C-	94w
1356	44.6	BodyWeight	male	F/C-	94w
1357	37.7	BodyWeight	male	F/C-	94w
1361	49.1	BodyWeight	male	F/C-	94w
1364	45.8	BodyWeight	male	F/C-	94w
1362	51.6	BodyWeight	male	F/C-	94w
1372	47.2	BodyWeight	male	F/C-	94w
1365	50.5	BodyWeight	male	F/C-	94w
1382	48.8	BodyWeight	male	F/C-	94w
1369	42.1	BodyWeight	male	F/C-	94w
1367	47.9	BodyWeight	male	F/C-	94w
1378	47.5	BodyWeight	male	F/C-	94w
1374	50.9	BodyWeight	male	F/C-	94w
1376	38.3	BodyWeight	male	F/C-	94w
1380	48.1	BodyWeight	male	F/C-	94w
1377	32.3	BodyWeight	male	F/C-	94w
1343	35.3	BodyWeight	male	F/C+	120w
510	31.2	BodyWeight	male	F/C+	120w
1342	28.8	BodyWeight	male	F/C+	120w
1354	37.5	BodyWeight	male	F/C+	120w
1348	47.4	BodyWeight	male	F/C+	120w
1352	39.4	BodyWeight	male	F/C+	120w
1363	37.1	BodyWeight	male	F/C+	120w
1360	37.2	BodyWeight	male	F/C+	120w
1366	37.8	BodyWeight	male	F/C+	120w
1379	37.6	BodyWeight	male	F/C+	120w
1375	34.7	BodyWeight	male	F/C+	120w
1370	31.9	BodyWeight	male	F/C+	120w
1371	31.4	BodyWeight	male	F/C+	120w
1346	32.6	BodyWeight	male	F/C-	120w
1355	33.8	BodyWeight	male	F/C-	120w
1350	33.2	BodyWeight	male	F/C-	120w
1356	41.9	BodyWeight	male	F/C-	120w
1357	34.6	BodyWeight	male	F/C-	120w
1361	43.8	BodyWeight	male	F/C-	120w
1364	33.7	BodyWeight	male	F/C-	120w
1362	52.4	BodyWeight	male	F/C-	120w
1382	48.2	BodyWeight	male	F/C-	120w
1367	42	BodyWeight	male	F/C-	120w
1369	36	BodyWeight	male	F/C-	120w
1365	35.5	BodyWeight	male	F/C-	120w
1372	45.5	BodyWeight	male	F/C-	120w
1377	28.3	BodyWeight	male	F/C-	120w
1380	41.1	BodyWeight	male	F/C-	120w
1306	18.1	BodyWeight	female	F/C+	120w
1384	29.8	BodyWeight	female	F/C+	120w
1326	30	BodyWeight	female	F/C+	120w
1332	37.8	BodyWeight	female	F/C+	120w
1335	36.9	BodyWeight	female	F/C+	120w
506	25.2	BodyWeight	female	F/C+	120w
1331	27	BodyWeight	female	F/C+	120w
501	28.9	BodyWeight	female	F/C-	120w
1385	34.5	BodyWeight	female	F/C-	120w
1311	31.7	BodyWeight	female	F/C-	120w
1323	29.5	BodyWeight	female	F/C-	120w
505	39.5	BodyWeight	female	F/C-	120w
503	31.4	BodyWeight	female	F/C-	120w
507	24	BodyWeight	female	F/C-	120w
508	29.1	BodyWeight	female	F/C-	120w
1340	30.1	BodyWeight	female	F/C-	120w
1339	37.5	BodyWeight	female	F/C-	120w
1302	5.57	Fat	female	F/C+	<52w
1306	9.21	Fat	female	F/C+	<52w
1307	9.82	Fat	female	F/C+	<52w
1310	11.53	Fat	female	F/C+	<52w
1314	3.94	Fat	female	F/C+	<52w
1316	8.86	Fat	female	F/C+	<52w
1317	5.15	Fat	female	F/C+	<52w
1320	3.43	Fat	female	F/C+	<52w
1321	5.19	Fat	female	F/C+	<52w
1322	4.99	Fat	female	F/C+	<52w
1324	4.34	Fat	female	F/C+	<52w
1326	4.59	Fat	female	F/C+	<52w
1328	4.23	Fat	female	F/C+	<52w
1330	5.51	Fat	female	F/C+	<52w
1331	4.29	Fat	female	F/C+	<52w
1332	6.08	Fat	female	F/C+	<52w
1333	4.2	Fat	female	F/C+	<52w
1335	7.55	Fat	female	F/C+	<52w
1337	5.11	Fat	female	F/C+	<52w
1301	6.43	Fat	female	F/C-	<52w
1303	3.47	Fat	female	F/C-	<52w
1304	3.93	Fat	female	F/C-	<52w
1305	8.55	Fat	female	F/C-	<52w
1308	9.35	Fat	female	F/C-	<52w
1309	8.64	Fat	female	F/C-	<52w
1311	3.52	Fat	female	F/C-	<52w
1312	9.49	Fat	female	F/C-	<52w
1313	4.25	Fat	female	F/C-	<52w
1315	4.38	Fat	female	F/C-	<52w
1319	6.16	Fat	female	F/C-	<52w
1323	4.62	Fat	female	F/C-	<52w
1325	6.62	Fat	female	F/C-	<52w
1327	4.91	Fat	female	F/C-	<52w
1329	5.12	Fat	female	F/C-	<52w
1334	3.05	Fat	female	F/C-	<52w
1336	6.52	Fat	female	F/C-	<52w
1338	7.17	Fat	female	F/C-	<52w
1339	8.21	Fat	female	F/C-	<52w
1340	9.09	Fat	female	F/C-	<52w
1342	9.88	Fat	male	F/C+	<52w
1343	7.99	Fat	male	F/C+	<52w
1344	15.11	Fat	male	F/C+	<52w
1345	6.62	Fat	male	F/C+	<52w
1347	7.64	Fat	male	F/C+	<52w
1348	12.54	Fat	male	F/C+	<52w
1349	4.89	Fat	male	F/C+	<52w
1352	12.05	Fat	male	F/C+	<52w
1353	10.17	Fat	male	F/C+	<52w
1354	9.66	Fat	male	F/C+	<52w
1358	3.32	Fat	male	F/C+	<52w
1359	8.22	Fat	male	F/C+	<52w
1360	9.68	Fat	male	F/C+	<52w
1363	7.98	Fat	male	F/C+	<52w
1366	9.95	Fat	male	F/C+	<52w
1368	12.67	Fat	male	F/C+	<52w
1370	6	Fat	male	F/C+	<52w
1371	2.85	Fat	male	F/C+	<52w
1375	9.56	Fat	male	F/C+	<52w
1379	10.27	Fat	male	F/C+	<52w
1341	4.21	Fat	male	F/C-	<52w
1346	9.8	Fat	male	F/C-	<52w
1350	5.46	Fat	male	F/C-	<52w
1351	9.46	Fat	male	F/C-	<52w
1355	9.25	Fat	male	F/C-	<52w
1356	8.69	Fat	male	F/C-	<52w
1357	5.72	Fat	male	F/C-	<52w
1361	11.91	Fat	male	F/C-	<52w
1362	13.09	Fat	male	F/C-	<52w
1364	12.41	Fat	male	F/C-	<52w
1365	12.71	Fat	male	F/C-	<52w
1367	10.94	Fat	male	F/C-	<52w
1369	8.7	Fat	male	F/C-	<52w
1372	7.06	Fat	male	F/C-	<52w
1373	8.45	Fat	male	F/C-	<52w
1374	9.49	Fat	male	F/C-	<52w
1376	7.15	Fat	male	F/C-	<52w
1377	4.42	Fat	male	F/C-	<52w
1378	12.46	Fat	male	F/C-	<52w
1380	10.86	Fat	male	F/C-	<52w
1314	7.1	Fat	female	F/C+	68w
1302	11.19	Fat	female	F/C+	68w
1307	12.77	Fat	female	F/C+	68w
1310	14.37	Fat	female	F/C+	68w
1306	14.64	Fat	female	F/C+	68w
1317	5.51	Fat	female	F/C+	68w
1321	9.83	Fat	female	F/C+	68w
1320	5.81	Fat	female	F/C+	68w
1316	14.2	Fat	female	F/C+	68w
1330	7.19	Fat	female	F/C+	68w
1384	9.2	Fat	female	F/C+	68w
1326	10.66	Fat	female	F/C+	68w
1324	7.06	Fat	female	F/C+	68w
1328	6.03	Fat	female	F/C+	68w
1332	11.25	Fat	female	F/C+	68w
1331	9.55	Fat	female	F/C+	68w
1335	12.67	Fat	female	F/C+	68w
506	7.06	Fat	female	F/C+	68w
1337	5.68	Fat	female	F/C+	68w
1303	3.46	Fat	female	F/C-	68w
501	8.57	Fat	female	F/C-	68w
1301	9.54	Fat	female	F/C-	68w
1308	11.09	Fat	female	F/C-	68w
1305	7.7	Fat	female	F/C-	68w
1385	7.51	Fat	female	F/C-	68w
1312	11.05	Fat	female	F/C-	68w
1313	14.25	Fat	female	F/C-	68w
1309	11.27	Fat	female	F/C-	68w
1311	12.98	Fat	female	F/C-	68w
505	11.94	Fat	female	F/C-	68w
503	15.31	Fat	female	F/C-	68w
1323	13.84	Fat	female	F/C-	68w
504	10.92	Fat	female	F/C-	68w
1319	11.27	Fat	female	F/C-	68w
1336	5.82	Fat	female	F/C-	68w
1339	15.66	Fat	female	F/C-	68w
1340	12.81	Fat	female	F/C-	68w
508	10.78	Fat	female	F/C-	68w
507	6.61	Fat	female	F/C-	68w
1343	10.64	Fat	male	F/C+	68w
1344	14.37	Fat	male	F/C+	68w
1342	12.44	Fat	male	F/C+	68w
1345	4.19	Fat	male	F/C+	68w
510	11.35	Fat	male	F/C+	68w
1354	11.94	Fat	male	F/C+	68w
1352	16.19	Fat	male	F/C+	68w
1348	16.81	Fat	male	F/C+	68w
1353	13.27	Fat	male	F/C+	68w
1349	6.52	Fat	male	F/C+	68w
1366	9.34	Fat	male	F/C+	68w
1363	14.33	Fat	male	F/C+	68w
1359	12.39	Fat	male	F/C+	68w
1381	3.85	Fat	male	F/C+	68w
1360	14.14	Fat	male	F/C+	68w
1368	16.21	Fat	male	F/C+	68w
1375	15.64	Fat	male	F/C+	68w
1371	7.1	Fat	male	F/C+	68w
1379	13.08	Fat	male	F/C+	68w
1370	8.2	Fat	male	F/C+	68w
1355	11.97	Fat	male	F/C-	68w
1350	8.69	Fat	male	F/C-	68w
1346	10.97	Fat	male	F/C-	68w
1341	4.33	Fat	male	F/C-	68w
1351	9.01	Fat	male	F/C-	68w
1357	9.46	Fat	male	F/C-	68w
1362	17.19	Fat	male	F/C-	68w
1364	17.65	Fat	male	F/C-	68w
1361	17.45	Fat	male	F/C-	68w
1356	15.16	Fat	male	F/C-	68w
1372	13.61	Fat	male	F/C-	68w
1367	16.18	Fat	male	F/C-	68w
1382	14.49	Fat	male	F/C-	68w
1369	7.23	Fat	male	F/C-	68w
1365	17.34	Fat	male	F/C-	68w
1377	5.59	Fat	male	F/C-	68w
1376	10.24	Fat	male	F/C-	68w
1378	17.68	Fat	male	F/C-	68w
1374	14.52	Fat	male	F/C-	68w
1380	12.69	Fat	male	F/C-	68w
1302	12.45	Fat	female	F/C+	94w
1306	20.07	Fat	female	F/C+	94w
1314	13.36	Fat	female	F/C+	94w
1316	21.07	Fat	female	F/C+	94w
1320	13.65	Fat	female	F/C+	94w
1317	3.96	Fat	female	F/C+	94w
1321	9.05	Fat	female	F/C+	94w
1324	9.5	Fat	female	F/C+	94w
1326	13.54	Fat	female	F/C+	94w
1328	6.06	Fat	female	F/C+	94w
1384	9.43	Fat	female	F/C+	94w
1330	3.07	Fat	female	F/C+	94w
1332	15.91	Fat	female	F/C+	94w
1331	11.21	Fat	female	F/C+	94w
1335	15	Fat	female	F/C+	94w
506	5.93	Fat	female	F/C+	94w
1337	4.65	Fat	female	F/C+	94w
1303	2.79	Fat	female	F/C-	94w
501	8.61	Fat	female	F/C-	94w
1308	4.36	Fat	female	F/C-	94w
1301	4.4	Fat	female	F/C-	94w
1311	15.19	Fat	female	F/C-	94w
1311 (other 1311 is 1385)	16.41	Fat	female	F/C-	94w
1312	2.4	Fat	female	F/C-	94w
505	16.56	Fat	female	F/C-	94w
504	13.95	Fat	female	F/C-	94w
503	17.23	Fat	female	F/C-	94w
1319	16.43	Fat	female	F/C-	94w
1323	15.14	Fat	female	F/C-	94w
1339	21.49	Fat	female	F/C-	94w
1340	16.58	Fat	female	F/C-	94w
508	12.61	Fat	female	F/C-	94w
507	12.98	Fat	female	F/C-	94w
1343	16.74	Fat	male	F/C+	94w
510	11.08	Fat	male	F/C+	94w
1345	1.74	Fat	male	F/C+	94w
1342	2.81	Fat	male	F/C+	94w
1344	3.04	Fat	male	F/C+	94w
1352	18.28	Fat	male	F/C+	94w
1354	14.64	Fat	male	F/C+	94w
1349	4.72	Fat	male	F/C+	94w
1353	16.26	Fat	male	F/C+	94w
1348	19.51	Fat	male	F/C+	94w
1360	11.9	Fat	male	F/C+	94w
1363	15.53	Fat	male	F/C+	94w
1359	12.36	Fat	male	F/C+	94w
1381	7.96	Fat	male	F/C+	94w
1366	10.26	Fat	male	F/C+	94w
1375	14.9	Fat	male	F/C+	94w
1371	9.07	Fat	male	F/C+	94w
1370	7.22	Fat	male	F/C+	94w
1379	15.74	Fat	male	F/C+	94w
1368	9.24	Fat	male	F/C+	94w
1350	8.94	Fat	male	F/C-	94w
1355	12.16	Fat	male	F/C-	94w
1341	4.5	Fat	male	F/C-	94w
1346	14.75	Fat	male	F/C-	94w
1356	17.94	Fat	male	F/C-	94w
1357	12.76	Fat	male	F/C-	94w
1361	19.46	Fat	male	F/C-	94w
1364	15.1	Fat	male	F/C-	94w
1362	20.86	Fat	male	F/C-	94w
1372	17.04	Fat	male	F/C-	94w
1365	20.33	Fat	male	F/C-	94w
1382	16.83	Fat	male	F/C-	94w
1369	16.04	Fat	male	F/C-	94w
1367	18.7	Fat	male	F/C-	94w
1378	19.29	Fat	male	F/C-	94w
1374	18.38	Fat	male	F/C-	94w
1376	10.57	Fat	male	F/C-	94w
1380	16.68	Fat	male	F/C-	94w
1377	4.9	Fat	male	F/C-	94w
1343	8.75	Fat	male	F/C+	120w
510	3.33	Fat	male	F/C+	120w
1342	2.62	Fat	male	F/C+	120w
1354	6.53	Fat	male	F/C+	120w
1348	16.8	Fat	male	F/C+	120w
1352	10.89	Fat	male	F/C+	120w
1363	8.22	Fat	male	F/C+	120w
1360	10.37	Fat	male	F/C+	120w
1366	8.45	Fat	male	F/C+	120w
1379	9.06	Fat	male	F/C+	120w
1375	4.73	Fat	male	F/C+	120w
1370	5.23	Fat	male	F/C+	120w
1371	3.05	Fat	male	F/C+	120w
1346	3.22	Fat	male	F/C-	120w
1355	5.5	Fat	male	F/C-	120w
1350	4.65	Fat	male	F/C-	120w
1356	15.29	Fat	male	F/C-	120w
1357	8.06	Fat	male	F/C-	120w
1361	12.55	Fat	male	F/C-	120w
1364	3.57	Fat	male	F/C-	120w
1362	20.08	Fat	male	F/C-	120w
1382	14.76	Fat	male	F/C-	120w
1367	12.36	Fat	male	F/C-	120w
1369	9.15	Fat	male	F/C-	120w
1365	6.67	Fat	male	F/C-	120w
1372	13.82	Fat	male	F/C-	120w
1377	3.53	Fat	male	F/C-	120w
1380	8.27	Fat	male	F/C-	120w
1306	1.13	Fat	female	F/C+	120w
1384	6.68	Fat	female	F/C+	120w
1326	4.77	Fat	female	F/C+	120w
1332	13.87	Fat	female	F/C+	120w
1335	10.8	Fat	female	F/C+	120w
506	3.13	Fat	female	F/C+	120w
1331	2.94	Fat	female	F/C+	120w
501	3.73	Fat	female	F/C-	120w
1385	9.03	Fat	female	F/C-	120w
1311	9.45	Fat	female	F/C-	120w
1323	6.29	Fat	female	F/C-	120w
505	15.75	Fat	female	F/C-	120w
503	6.35	Fat	female	F/C-	120w
507	1.72	Fat	female	F/C-	120w
508	4.81	Fat	female	F/C-	120w
1340	4.39	Fat	female	F/C-	120w
1339	12.73	Fat	female	F/C-	120w
1302	19.02	Lean	female	F/C+	<52w
1306	20.76	Lean	female	F/C+	<52w
1307	19.12	Lean	female	F/C+	<52w
1310	18.64	Lean	female	F/C+	<52w
1314	15.52	Lean	female	F/C+	<52w
1316	18.79	Lean	female	F/C+	<52w
1317	18.51	Lean	female	F/C+	<52w
1320	17.26	Lean	female	F/C+	<52w
1321	17.97	Lean	female	F/C+	<52w
1322	17.22	Lean	female	F/C+	<52w
1324	18.78	Lean	female	F/C+	<52w
1326	16.55	Lean	female	F/C+	<52w
1328	19.27	Lean	female	F/C+	<52w
1330	19.38	Lean	female	F/C+	<52w
1331	18.98	Lean	female	F/C+	<52w
1332	19.68	Lean	female	F/C+	<52w
1333	16.51	Lean	female	F/C+	<52w
1335	21.48	Lean	female	F/C+	<52w
1337	19.08	Lean	female	F/C+	<52w
1301	18.73	Lean	female	F/C-	<52w
1303	18.71	Lean	female	F/C-	<52w
1304	18.99	Lean	female	F/C-	<52w
1305	19	Lean	female	F/C-	<52w
1308	21.39	Lean	female	F/C-	<52w
1309	18.32	Lean	female	F/C-	<52w
1311	16.32	Lean	female	F/C-	<52w
1312	18.43	Lean	female	F/C-	<52w
1313	16.89	Lean	female	F/C-	<52w
1315	17.37	Lean	female	F/C-	<52w
1319	18.63	Lean	female	F/C-	<52w
1323	17.8	Lean	female	F/C-	<52w
1325	20.71	Lean	female	F/C-	<52w
1327	19.45	Lean	female	F/C-	<52w
1329	16.68	Lean	female	F/C-	<52w
1334	16.52	Lean	female	F/C-	<52w
1336	19.88	Lean	female	F/C-	<52w
1338	19.68	Lean	female	F/C-	<52w
1339	18.01	Lean	female	F/C-	<52w
1340	20.9	Lean	female	F/C-	<52w
1342	26.6	Lean	male	F/C+	<52w
1343	24.31	Lean	male	F/C+	<52w
1344	28.92	Lean	male	F/C+	<52w
1345	24.19	Lean	male	F/C+	<52w
1347	27.37	Lean	male	F/C+	<52w
1348	26.48	Lean	male	F/C+	<52w
1349	27.5	Lean	male	F/C+	<52w
1352	25.76	Lean	male	F/C+	<52w
1353	25.59	Lean	male	F/C+	<52w
1354	24.72	Lean	male	F/C+	<52w
1358	22.03	Lean	male	F/C+	<52w
1359	23.94	Lean	male	F/C+	<52w
1360	24.41	Lean	male	F/C+	<52w
1363	25.19	Lean	male	F/C+	<52w
1366	26.67	Lean	male	F/C+	<52w
1368	29.42	Lean	male	F/C+	<52w
1370	25	Lean	male	F/C+	<52w
1371	26.83	Lean	male	F/C+	<52w
1375	27.96	Lean	male	F/C+	<52w
1379	26.45	Lean	male	F/C+	<52w
1341	27.2	Lean	male	F/C-	<52w
1346	26.07	Lean	male	F/C-	<52w
1350	25.4	Lean	male	F/C-	<52w
1351	23.63	Lean	male	F/C-	<52w
1355	24.65	Lean	male	F/C-	<52w
1356	24.37	Lean	male	F/C-	<52w
1357	22.74	Lean	male	F/C-	<52w
1361	26.04	Lean	male	F/C-	<52w
1362	27.66	Lean	male	F/C-	<52w
1364	26.74	Lean	male	F/C-	<52w
1365	26.47	Lean	male	F/C-	<52w
1367	25.84	Lean	male	F/C-	<52w
1369	23.76	Lean	male	F/C-	<52w
1372	25.09	Lean	male	F/C-	<52w
1373	29.2	Lean	male	F/C-	<52w
1374	28.02	Lean	male	F/C-	<52w
1376	26.74	Lean	male	F/C-	<52w
1377	28.68	Lean	male	F/C-	<52w
1378	26.47	Lean	male	F/C-	<52w
1380	28.88	Lean	male	F/C-	<52w
1314	18.1	Lean	female	F/C+	68w
1302	20.61	Lean	female	F/C+	68w
1307	19.69	Lean	female	F/C+	68w
1310	19.26	Lean	female	F/C+	68w
1306	22.05	Lean	female	F/C+	68w
1317	19.79	Lean	female	F/C+	68w
1321	18.57	Lean	female	F/C+	68w
1320	18.72	Lean	female	F/C+	68w
1316	20.61	Lean	female	F/C+	68w
1330	19.84	Lean	female	F/C+	68w
1384	18.49	Lean	female	F/C+	68w
1326	18.84	Lean	female	F/C+	68w
1324	19.58	Lean	female	F/C+	68w
1328	20.59	Lean	female	F/C+	68w
1332	19.56	Lean	female	F/C+	68w
1331	20.7	Lean	female	F/C+	68w
1335	21.45	Lean	female	F/C+	68w
506	18.41	Lean	female	F/C+	68w
1337	20.63	Lean	female	F/C+	68w
1303	20.92	Lean	female	F/C-	68w
501	20.06	Lean	female	F/C-	68w
1301	20	Lean	female	F/C-	68w
1308	22	Lean	female	F/C-	68w
1305	19.86	Lean	female	F/C-	68w
1385	19.98	Lean	female	F/C-	68w
1312	19.01	Lean	female	F/C-	68w
1313	19.9	Lean	female	F/C-	68w
1309	19.16	Lean	female	F/C-	68w
1311	20.15	Lean	female	F/C-	68w
505	18.82	Lean	female	F/C-	68w
503	22.11	Lean	female	F/C-	68w
1323	19.04	Lean	female	F/C-	68w
504	20.85	Lean	female	F/C-	68w
1319	19.32	Lean	female	F/C-	68w
1336	18.82	Lean	female	F/C-	68w
1339	20.55	Lean	female	F/C-	68w
1340	20.96	Lean	female	F/C-	68w
508	19.39	Lean	female	F/C-	68w
507	17.97	Lean	female	F/C-	68w
1343	23.79	Lean	male	F/C+	68w
1344	26.18	Lean	male	F/C+	68w
1342	26.52	Lean	male	F/C+	68w
1345	23.45	Lean	male	F/C+	68w
510	25.65	Lean	male	F/C+	68w
1354	25.46	Lean	male	F/C+	68w
1352	25.83	Lean	male	F/C+	68w
1348	25.75	Lean	male	F/C+	68w
1353	25.5	Lean	male	F/C+	68w
1349	26.32	Lean	male	F/C+	68w
1366	25.63	Lean	male	F/C+	68w
1363	25.45	Lean	male	F/C+	68w
1359	23.4	Lean	male	F/C+	68w
1381	21.98	Lean	male	F/C+	68w
1360	23.26	Lean	male	F/C+	68w
1368	29.63	Lean	male	F/C+	68w
1375	28.1	Lean	male	F/C+	68w
1371	26.36	Lean	male	F/C+	68w
1379	25.16	Lean	male	F/C+	68w
1370	24.79	Lean	male	F/C+	68w
1355	25.54	Lean	male	F/C-	68w
1350	26.19	Lean	male	F/C-	68w
1346	25.41	Lean	male	F/C-	68w
1341	27.02	Lean	male	F/C-	68w
1351	23.35	Lean	male	F/C-	68w
1357	22.5	Lean	male	F/C-	68w
1362	27.26	Lean	male	F/C-	68w
1364	27.59	Lean	male	F/C-	68w
1361	26.31	Lean	male	F/C-	68w
1356	23.9	Lean	male	F/C-	68w
1372	26.11	Lean	male	F/C-	68w
1367	25.89	Lean	male	F/C-	68w
1382	28.88	Lean	male	F/C-	68w
1369	22.43	Lean	male	F/C-	68w
1365	26.55	Lean	male	F/C-	68w
1377	28	Lean	male	F/C-	68w
1376	26.69	Lean	male	F/C-	68w
1378	26	Lean	male	F/C-	68w
1374	29.21	Lean	male	F/C-	68w
1380	28.6	Lean	male	F/C-	68w
1302	20.79	Lean	female	F/C+	94w
1306	23.19	Lean	female	F/C+	94w
1314	19.94	Lean	female	F/C+	94w
1316	21.72	Lean	female	F/C+	94w
1320	20.61	Lean	female	F/C+	94w
1317	22.78	Lean	female	F/C+	94w
1321	18.72	Lean	female	F/C+	94w
1324	21.92	Lean	female	F/C+	94w
1326	20.85	Lean	female	F/C+	94w
1328	21.26	Lean	female	F/C+	94w
1384	18.78	Lean	female	F/C+	94w
1330	24.06	Lean	female	F/C+	94w
1332	20.47	Lean	female	F/C+	94w
1331	21.65	Lean	female	F/C+	94w
1335	22.08	Lean	female	F/C+	94w
506	18.62	Lean	female	F/C+	94w
1337	21.81	Lean	female	F/C+	94w
1303	19.78	Lean	female	F/C-	94w
501	20.53	Lean	female	F/C-	94w
1308	20.67	Lean	female	F/C-	94w
1301	20.84	Lean	female	F/C-	94w
1311	21.88	Lean	female	F/C-	94w
1311 (other 1311 is 1385)	20.84	Lean	female	F/C-	94w
1312	20.07	Lean	female	F/C-	94w
505	19.52	Lean	female	F/C-	94w
504	21.6	Lean	female	F/C-	94w
503	23.15	Lean	female	F/C-	94w
1319	20.55	Lean	female	F/C-	94w
1323	20.08	Lean	female	F/C-	94w
1339	21.44	Lean	female	F/C-	94w
1340	22.13	Lean	female	F/C-	94w
508	20.65	Lean	female	F/C-	94w
507	19.39	Lean	female	F/C-	94w
1343	26.59	Lean	male	F/C+	94w
510	25.74	Lean	male	F/C+	94w
1345	24.1	Lean	male	F/C+	94w
1342	26.87	Lean	male	F/C+	94w
1344	27.06	Lean	male	F/C+	94w
1352	27.5	Lean	male	F/C+	94w
1354	26.72	Lean	male	F/C+	94w
1349	26.25	Lean	male	F/C+	94w
1353	27.23	Lean	male	F/C+	94w
1348	27.24	Lean	male	F/C+	94w
1360	23.86	Lean	male	F/C+	94w
1363	27.16	Lean	male	F/C+	94w
1359	24.69	Lean	male	F/C+	94w
1381	23.24	Lean	male	F/C+	94w
1366	26.83	Lean	male	F/C+	94w
1375	29.87	Lean	male	F/C+	94w
1371	27.79	Lean	male	F/C+	94w
1370	25.55	Lean	male	F/C+	94w
1379	26.75	Lean	male	F/C+	94w
1368	34.4	Lean	male	F/C+	94w
1350	26.74	Lean	male	F/C-	94w
1355	28.02	Lean	male	F/C-	94w
1341	28.78	Lean	male	F/C-	94w
1346	26.86	Lean	male	F/C-	94w
1356	25.62	Lean	male	F/C-	94w
1357	23.93	Lean	male	F/C-	94w
1361	28.13	Lean	male	F/C-	94w
1364	29.14	Lean	male	F/C-	94w
1362	29.57	Lean	male	F/C-	94w
1372	28.53	Lean	male	F/C-	94w
1365	28.67	Lean	male	F/C-	94w
1382	30.52	Lean	male	F/C-	94w
1369	25.06	Lean	male	F/C-	94w
1367	27.46	Lean	male	F/C-	94w
1378	27.16	Lean	male	F/C-	94w
1374	30.8	Lean	male	F/C-	94w
1376	26.93	Lean	male	F/C-	94w
1380	29.97	Lean	male	F/C-	94w
1377	26.08	Lean	male	F/C-	94w
1343	26.78	Lean	male	F/C+	120w
510	26.55	Lean	male	F/C+	120w
1342	24.95	Lean	male	F/C+	120w
1354	28.35	Lean	male	F/C+	120w
1348	28.59	Lean	male	F/C+	120w
1352	26.76	Lean	male	F/C+	120w
1363	26.99	Lean	male	F/C+	120w
1360	25.11	Lean	male	F/C+	120w
1366	27.28	Lean	male	F/C+	120w
1379	26.52	Lean	male	F/C+	120w
1375	28.56	Lean	male	F/C+	120w
1370	24.92	Lean	male	F/C+	120w
1371	26.71	Lean	male	F/C+	120w
1346	27.8	Lean	male	F/C-	120w
1355	26.72	Lean	male	F/C-	120w
1350	26.92	Lean	male	F/C-	120w
1356	25.3	Lean	male	F/C-	120w
1357	24.83	Lean	male	F/C-	120w
1361	29.32	Lean	male	F/C-	120w
1364	28.6	Lean	male	F/C-	120w
1362	30.9	Lean	male	F/C-	120w
1382	31.62	Lean	male	F/C-	120w
1367	27.86	Lean	male	F/C-	120w
1369	25.83	Lean	male	F/C-	120w
1365	26.52	Lean	male	F/C-	120w
1372	29.61	Lean	male	F/C-	120w
1377	23.33	Lean	male	F/C-	120w
1380	30.64	Lean	male	F/C-	120w
1306	15.69	Lean	female	F/C+	120w
1384	21.63	Lean	female	F/C+	120w
1326	23.31	Lean	female	F/C+	120w
1332	22.2	Lean	female	F/C+	120w
1335	24.89	Lean	female	F/C+	120w
506	21.06	Lean	female	F/C+	120w
1331	23.06	Lean	female	F/C+	120w
501	23.74	Lean	female	F/C-	120w
1385	23.44	Lean	female	F/C-	120w
1311	21.49	Lean	female	F/C-	120w
1323	21.59	Lean	female	F/C-	120w
505	21.67	Lean	female	F/C-	120w
503	22.92	Lean	female	F/C-	120w
507	20.91	Lean	female	F/C-	120w
508	21.68	Lean	female	F/C-	120w
1340	24.3	Lean	female	F/C-	120w
1339	23.43	Lean	female	F/C-	120w
