# Supplementary material for: Late-life dietary folate restriction reduces biosynthesis without compromising healthspan in mice
Source: Life Sci Alliance. 2024 Jul 23;7(10):e202402868. doi: 10.26508/lsa.202402868 (PMC11266815; doi:10.26508/lsa.202402868)
Supplement: Supplementary file 7 [file LSA-2024-02868_SdataFS6.zip › LSA-2024-02868_SdataFS6.ods]

## Sheet: FigureS6
ID	value	type	Sex	Diet	Age
1302	1.03	Symmetry	female	F/C+	<52w
1306	1.05	Symmetry	female	F/C+	<52w
1307	0.99	Symmetry	female	F/C+	<52w
1310	1.1	Symmetry	female	F/C+	<52w
1314	0.99	Symmetry	female	F/C+	<52w
1316	0.99	Symmetry	female	F/C+	<52w
1320	1	Symmetry	female	F/C+	<52w
1321	1.01	Symmetry	female	F/C+	<52w
1322	1.01	Symmetry	female	F/C+	<52w
1324	1.01	Symmetry	female	F/C+	<52w
1326	0.99	Symmetry	female	F/C+	<52w
1328	1	Symmetry	female	F/C+	<52w
1330	1	Symmetry	female	F/C+	<52w
1331	1.01	Symmetry	female	F/C+	<52w
1332	1	Symmetry	female	F/C+	<52w
1333	1.01	Symmetry	female	F/C+	<52w
1335	0.98	Symmetry	female	F/C+	<52w
1337	1	Symmetry	female	F/C+	<52w
1301	0.99	Symmetry	female	F/C-	<52w
1303	0.99	Symmetry	female	F/C-	<52w
1304	1.04	Symmetry	female	F/C-	<52w
1305	1.03	Symmetry	female	F/C-	<52w
1308	0.99	Symmetry	female	F/C-	<52w
1309	1.07	Symmetry	female	F/C-	<52w
1312	1.01	Symmetry	female	F/C-	<52w
1313	1.01	Symmetry	female	F/C-	<52w
1315	1.02	Symmetry	female	F/C-	<52w
1319	1	Symmetry	female	F/C-	<52w
1323	1.03	Symmetry	female	F/C-	<52w
1325	1	Symmetry	female	F/C-	<52w
1327	0.97	Symmetry	female	F/C-	<52w
1329	1	Symmetry	female	F/C-	<52w
1334	1.02	Symmetry	female	F/C-	<52w
1336	1.05	Symmetry	female	F/C-	<52w
1338	0.97	Symmetry	female	F/C-	<52w
1339	1.01	Symmetry	female	F/C-	<52w
1340	1.01	Symmetry	female	F/C-	<52w
1342	1	Symmetry	male	F/C+	<52w
1343	0.97	Symmetry	male	F/C+	<52w
1344	1.01	Symmetry	male	F/C+	<52w
1345	1.02	Symmetry	male	F/C+	<52w
1347	1	Symmetry	male	F/C+	<52w
1348	0.96	Symmetry	male	F/C+	<52w
1349	0.98	Symmetry	male	F/C+	<52w
1352	1	Symmetry	male	F/C+	<52w
1353	1	Symmetry	male	F/C+	<52w
1354	1.03	Symmetry	male	F/C+	<52w
1358	1.01	Symmetry	male	F/C+	<52w
1359	0.99	Symmetry	male	F/C+	<52w
1360	1	Symmetry	male	F/C+	<52w
1363	1	Symmetry	male	F/C+	<52w
1366	0.96	Symmetry	male	F/C+	<52w
1368	0.98	Symmetry	male	F/C+	<52w
1370	0.92	Symmetry	male	F/C+	<52w
1371	1.01	Symmetry	male	F/C+	<52w
1375	1.01	Symmetry	male	F/C+	<52w
1379	1	Symmetry	male	F/C+	<52w
1341	0.99	Symmetry	male	F/C-	<52w
1346	1.02	Symmetry	male	F/C-	<52w
1350	1	Symmetry	male	F/C-	<52w
1351	0.96	Symmetry	male	F/C-	<52w
1355	1.02	Symmetry	male	F/C-	<52w
1356	1	Symmetry	male	F/C-	<52w
1357	1	Symmetry	male	F/C-	<52w
1361	0.97	Symmetry	male	F/C-	<52w
1362	1	Symmetry	male	F/C-	<52w
1364	1.04	Symmetry	male	F/C-	<52w
1365	0.98	Symmetry	male	F/C-	<52w
1367	1	Symmetry	male	F/C-	<52w
1369	0.99	Symmetry	male	F/C-	<52w
1372	0.98	Symmetry	male	F/C-	<52w
1373	0.99	Symmetry	male	F/C-	<52w
1374	1	Symmetry	male	F/C-	<52w
1376	1	Symmetry	male	F/C-	<52w
1377	1.01	Symmetry	male	F/C-	<52w
1378	0.99	Symmetry	male	F/C-	<52w
1380	1.01	Symmetry	male	F/C-	<52w
1302	0.22	SWVar	female	F/C+	<52w
1306	0.25	SWVar	female	F/C+	<52w
1307	0.27	SWVar	female	F/C+	<52w
1310	0.23	SWVar	female	F/C+	<52w
1314	0.18	SWVar	female	F/C+	<52w
1316	0.17	SWVar	female	F/C+	<52w
1320	0.15	SWVar	female	F/C+	<52w
1321	0.25	SWVar	female	F/C+	<52w
1322	0.18	SWVar	female	F/C+	<52w
1324	0.23	SWVar	female	F/C+	<52w
1326	0.15	SWVar	female	F/C+	<52w
1328	0.24	SWVar	female	F/C+	<52w
1330	0.23	SWVar	female	F/C+	<52w
1331	0.48	SWVar	female	F/C+	<52w
1332	0.15	SWVar	female	F/C+	<52w
1333	0.27	SWVar	female	F/C+	<52w
1335	0.16	SWVar	female	F/C+	<52w
1337	0.42	SWVar	female	F/C+	<52w
1301	0.41	SWVar	female	F/C-	<52w
1303	0.25	SWVar	female	F/C-	<52w
1304	0.21	SWVar	female	F/C-	<52w
1305	0.24	SWVar	female	F/C-	<52w
1308	0.18	SWVar	female	F/C-	<52w
1309	0.17	SWVar	female	F/C-	<52w
1312	0.49	SWVar	female	F/C-	<52w
1313	0.35	SWVar	female	F/C-	<52w
1315	0.17	SWVar	female	F/C-	<52w
1319	0.32	SWVar	female	F/C-	<52w
1323	0.33	SWVar	female	F/C-	<52w
1325	0.19	SWVar	female	F/C-	<52w
1327	0.4	SWVar	female	F/C-	<52w
1329	0.32	SWVar	female	F/C-	<52w
1334	0.42	SWVar	female	F/C-	<52w
1336	0.15	SWVar	female	F/C-	<52w
1338	0.25	SWVar	female	F/C-	<52w
1339	0.32	SWVar	female	F/C-	<52w
1340	0.14	SWVar	female	F/C-	<52w
1342	0.13	SWVar	male	F/C+	<52w
1343	0.31	SWVar	male	F/C+	<52w
1344	0.15	SWVar	male	F/C+	<52w
1345	0.15	SWVar	male	F/C+	<52w
1347	0.15	SWVar	male	F/C+	<52w
1348	0.21	SWVar	male	F/C+	<52w
1349	0.18	SWVar	male	F/C+	<52w
1352	0.16	SWVar	male	F/C+	<52w
1353	0.27	SWVar	male	F/C+	<52w
1354	0.09	SWVar	male	F/C+	<52w
1358	0.2	SWVar	male	F/C+	<52w
1359	0.34	SWVar	male	F/C+	<52w
1360	0.14	SWVar	male	F/C+	<52w
1363	0.14	SWVar	male	F/C+	<52w
1366	0.23	SWVar	male	F/C+	<52w
1368	0.15	SWVar	male	F/C+	<52w
1370	0.16	SWVar	male	F/C+	<52w
1371	0.2	SWVar	male	F/C+	<52w
1375	0.25	SWVar	male	F/C+	<52w
1379	0.13	SWVar	male	F/C+	<52w
1341	0.22	SWVar	male	F/C-	<52w
1346	0.19	SWVar	male	F/C-	<52w
1350	0.12	SWVar	male	F/C-	<52w
1351	0.27	SWVar	male	F/C-	<52w
1355	0.18	SWVar	male	F/C-	<52w
1356	0.22	SWVar	male	F/C-	<52w
1357	0.09	SWVar	male	F/C-	<52w
1361	0.15	SWVar	male	F/C-	<52w
1362	0.2	SWVar	male	F/C-	<52w
1364	0.14	SWVar	male	F/C-	<52w
1365	0.24	SWVar	male	F/C-	<52w
1367	0.2	SWVar	male	F/C-	<52w
1369	0.19	SWVar	male	F/C-	<52w
1372	0.22	SWVar	male	F/C-	<52w
1373	0.13	SWVar	male	F/C-	<52w
1374	0.24	SWVar	male	F/C-	<52w
1376	0.12	SWVar	male	F/C-	<52w
1377	0.25	SWVar	male	F/C-	<52w
1378	0.27	SWVar	male	F/C-	<52w
1380	0.18	SWVar	male	F/C-	<52w
1342	1.01	Symmetry	male	F/C+	68w
1343	1.04	Symmetry	male	F/C+	68w
1345	0.92	Symmetry	male	F/C+	68w
1347	1	Symmetry	male	F/C+	68w
1348	1	Symmetry	male	F/C+	68w
1349	0.95	Symmetry	male	F/C+	68w
1352	1.09	Symmetry	male	F/C+	68w
1353	1.01	Symmetry	male	F/C+	68w
1354	1.02	Symmetry	male	F/C+	68w
1358	1.05	Symmetry	male	F/C+	68w
1359	1.02	Symmetry	male	F/C+	68w
1360	0.99	Symmetry	male	F/C+	68w
1363	1.01	Symmetry	male	F/C+	68w
1368	0.98	Symmetry	male	F/C+	68w
1370	0.99	Symmetry	male	F/C+	68w
1371	0.99	Symmetry	male	F/C+	68w
1375	1	Symmetry	male	F/C+	68w
1379	1	Symmetry	male	F/C+	68w
1342	0.24	SWVar	male	F/C+	68w
1343	0.31	SWVar	male	F/C+	68w
1345	0.38	SWVar	male	F/C+	68w
1347	0.21	SWVar	male	F/C+	68w
1348	0.26	SWVar	male	F/C+	68w
1349	0.27	SWVar	male	F/C+	68w
1352	0.22	SWVar	male	F/C+	68w
1353	0.13	SWVar	male	F/C+	68w
1354	0.17	SWVar	male	F/C+	68w
1358	0.19	SWVar	male	F/C+	68w
1359	0.11	SWVar	male	F/C+	68w
1360	0.19	SWVar	male	F/C+	68w
1363	0.3	SWVar	male	F/C+	68w
1368	0.18	SWVar	male	F/C+	68w
1370	0.22	SWVar	male	F/C+	68w
1371	0.2	SWVar	male	F/C+	68w
1375	0.21	SWVar	male	F/C+	68w
1379	0.16	SWVar	male	F/C+	68w
1341	0.23	SWVar	male	F/C-	68w
1346	0.18	SWVar	male	F/C-	68w
1350	0.19	SWVar	male	F/C-	68w
1351	0.17	SWVar	male	F/C-	68w
1355	0.15	SWVar	male	F/C-	68w
1356	0.29	SWVar	male	F/C-	68w
1357	0.29	SWVar	male	F/C-	68w
1361	0.17	SWVar	male	F/C-	68w
1362	0.23	SWVar	male	F/C-	68w
1364	0.22	SWVar	male	F/C-	68w
1365	0.33	SWVar	male	F/C-	68w
1367	0.24	SWVar	male	F/C-	68w
1369	0.16	SWVar	male	F/C-	68w
1372	0.29	SWVar	male	F/C-	68w
1373	0.16	SWVar	male	F/C-	68w
1374	0.27	SWVar	male	F/C-	68w
1376	0.24	SWVar	male	F/C-	68w
1377	0.16	SWVar	male	F/C-	68w
1378	0.38	SWVar	male	F/C-	68w
1380	0.25	SWVar	male	F/C-	68w
1341	0.99	Symmetry	male	F/C-	68w
1346	0.98	Symmetry	male	F/C-	68w
1350	0.98	Symmetry	male	F/C-	68w
1351	0.99	Symmetry	male	F/C-	68w
1355	1.01	Symmetry	male	F/C-	68w
1356	1.08	Symmetry	male	F/C-	68w
1357	0.99	Symmetry	male	F/C-	68w
1361	1	Symmetry	male	F/C-	68w
1362	1.03	Symmetry	male	F/C-	68w
1364	0.99	Symmetry	male	F/C-	68w
1365	0.94	Symmetry	male	F/C-	68w
1367	1	Symmetry	male	F/C-	68w
1369	1.01	Symmetry	male	F/C-	68w
1372	1	Symmetry	male	F/C-	68w
1373	0.98	Symmetry	male	F/C-	68w
1374	1	Symmetry	male	F/C-	68w
1376	1	Symmetry	male	F/C-	68w
1377	0.98	Symmetry	male	F/C-	68w
1378	0.99	Symmetry	male	F/C-	68w
1380	0.98	Symmetry	male	F/C-	68w
1302	1	Symmetry	female	F/C+	68w
1306	0.98	Symmetry	female	F/C+	68w
1310	0.99	Symmetry	female	F/C+	68w
1320	1.12	Symmetry	female	F/C+	68w
1322	1	Symmetry	female	F/C+	68w
1324	1.01	Symmetry	female	F/C+	68w
1326	1	Symmetry	female	F/C+	68w
1328	1.02	Symmetry	female	F/C+	68w
1330	1.03	Symmetry	female	F/C+	68w
1331	1.02	Symmetry	female	F/C+	68w
1332	0.99	Symmetry	female	F/C+	68w
1333	0.96	Symmetry	female	F/C+	68w
1335	0.91	Symmetry	female	F/C+	68w
1301	1.01	Symmetry	female	F/C-	68w
1304	0.97	Symmetry	female	F/C-	68w
1305	1.03	Symmetry	female	F/C-	68w
1308	0.98	Symmetry	female	F/C-	68w
1309	1.19	Symmetry	female	F/C-	68w
1312	1	Symmetry	female	F/C-	68w
1313	1.01	Symmetry	female	F/C-	68w
1315	1	Symmetry	female	F/C-	68w
1319	0.99	Symmetry	female	F/C-	68w
1323	1.06	Symmetry	female	F/C-	68w
1325	0.97	Symmetry	female	F/C-	68w
1327	1.01	Symmetry	female	F/C-	68w
1329	0.98	Symmetry	female	F/C-	68w
1334	1.04	Symmetry	female	F/C-	68w
1336	0.98	Symmetry	female	F/C-	68w
1338	1	Symmetry	female	F/C-	68w
1339	1.02	Symmetry	female	F/C-	68w
1340	1	Symmetry	female	F/C-	68w
1302	0.16	SWVar	female	F/C+	68w
1306	0.18	SWVar	female	F/C+	68w
1310	0.18	SWVar	female	F/C+	68w
1320	0.29	SWVar	female	F/C+	68w
1322	0.49	SWVar	female	F/C+	68w
1324	0.26	SWVar	female	F/C+	68w
1326	0.27	SWVar	female	F/C+	68w
1328	0.22	SWVar	female	F/C+	68w
1330	0.32	SWVar	female	F/C+	68w
1331	0.24	SWVar	female	F/C+	68w
1332	0.37	SWVar	female	F/C+	68w
1333	0.13	SWVar	female	F/C+	68w
1335	0.84	SWVar	female	F/C+	68w
1301	0.15	SWVar	female	F/C-	68w
1304	0.18	SWVar	female	F/C-	68w
1305	0.19	SWVar	female	F/C-	68w
1308	0.22	SWVar	female	F/C-	68w
1309	0.18	SWVar	female	F/C-	68w
1312	0.2	SWVar	female	F/C-	68w
1313	0.52	SWVar	female	F/C-	68w
1315	0.36	SWVar	female	F/C-	68w
1319	0.26	SWVar	female	F/C-	68w
1323	0.3	SWVar	female	F/C-	68w
1325	0.73	SWVar	female	F/C-	68w
1327	0.21	SWVar	female	F/C-	68w
1329	0.11	SWVar	female	F/C-	68w
1334	0.39	SWVar	female	F/C-	68w
1336	0.18	SWVar	female	F/C-	68w
1338	0.2	SWVar	female	F/C-	68w
1339	0.36	SWVar	female	F/C-	68w
1340	0.35	SWVar	female	F/C-	68w
1342	0.19	SWVar	male	F/C+	94w
1343	0.39	SWVar	male	F/C+	94w
1345	0.32	SWVar	male	F/C+	94w
510	0.28	SWVar	male	F/C+	94w
1348	0.28	SWVar	male	F/C+	94w
1349	0.2	SWVar	male	F/C+	94w
1352	0.22	SWVar	male	F/C+	94w
1353	0.22	SWVar	male	F/C+	94w
1354	0.17	SWVar	male	F/C+	94w
1381	0.26	SWVar	male	F/C+	94w
1359	0.37	SWVar	male	F/C+	94w
1360	0.14	SWVar	male	F/C+	94w
1366	0.25	SWVar	male	F/C+	94w
1363	0.19	SWVar	male	F/C+	94w
1368	0.34	SWVar	male	F/C+	94w
1370	0.29	SWVar	male	F/C+	94w
1371	0.22	SWVar	male	F/C+	94w
1375	0.18	SWVar	male	F/C+	94w
1341	0.34	SWVar	male	F/C-	94w
1350	0.17	SWVar	male	F/C-	94w
1356	0.36	SWVar	male	F/C-	94w
1357	0.23	SWVar	male	F/C-	94w
1361	0.36	SWVar	male	F/C-	94w
1362	0.36	SWVar	male	F/C-	94w
1364	0.3	SWVar	male	F/C-	94w
1365	0.29	SWVar	male	F/C-	94w
1369	0.32	SWVar	male	F/C-	94w
1367	0.29	SWVar	male	F/C-	94w
1372	0.26	SWVar	male	F/C-	94w
1382	0.29	SWVar	male	F/C-	94w
1374	0.2	SWVar	male	F/C-	94w
1376	0.24	SWVar	male	F/C-	94w
1377	0.17	SWVar	male	F/C-	94w
1378	0.33	SWVar	male	F/C-	94w
1380	0.24	SWVar	male	F/C-	94w
1342	1.01	Symmetry	male	F/C+	94w
1343	1	Symmetry	male	F/C+	94w
1345	1.08	Symmetry	male	F/C+	94w
510	1.01	Symmetry	male	F/C+	94w
1348	0.94	Symmetry	male	F/C+	94w
1349	1	Symmetry	male	F/C+	94w
1352	0.99	Symmetry	male	F/C+	94w
1353	0.99	Symmetry	male	F/C+	94w
1354	1	Symmetry	male	F/C+	94w
1381	0.99	Symmetry	male	F/C+	94w
1359	0.97	Symmetry	male	F/C+	94w
1360	1	Symmetry	male	F/C+	94w
1366	0.96	Symmetry	male	F/C+	94w
1363	1.02	Symmetry	male	F/C+	94w
1368	0.97	Symmetry	male	F/C+	94w
1370	0.97	Symmetry	male	F/C+	94w
1371	1	Symmetry	male	F/C+	94w
1375	1.03	Symmetry	male	F/C-	94w
1341	0.98	Symmetry	male	F/C-	94w
1350	1	Symmetry	male	F/C-	94w
1356	0.9	Symmetry	male	F/C-	94w
1357	1.01	Symmetry	male	F/C-	94w
1361	1.02	Symmetry	male	F/C-	94w
1362	0.99	Symmetry	male	F/C-	94w
1364	1.02	Symmetry	male	F/C-	94w
1365	1	Symmetry	male	F/C-	94w
1369	0.98	Symmetry	male	F/C-	94w
1367	1.01	Symmetry	male	F/C-	94w
1372	0.87	Symmetry	male	F/C-	94w
1382	1.05	Symmetry	male	F/C-	94w
1374	0.93	Symmetry	male	F/C-	94w
1376	1	Symmetry	male	F/C-	94w
1377	1.03	Symmetry	male	F/C-	94w
1378	0.94	Symmetry	male	F/C-	94w
1380	1.04	Symmetry	male	F/C-	94w
1302	0.95	Symmetry	female	F/C+	94w
1306	0.92	Symmetry	female	F/C+	94w
1320	0.98	Symmetry	female	F/C+	94w
1384	1	Symmetry	female	F/C+	94w
1326	1.04	Symmetry	female	F/C+	94w
1328	1	Symmetry	female	F/C+	94w
1330	0.94	Symmetry	female	F/C+	94w
1331	1.07	Symmetry	female	F/C+	94w
1332	1.01	Symmetry	female	F/C+	94w
1335	1.05	Symmetry	female	F/C+	94w
1301	0.98	Symmetry	female	F/C-	94w
1308	1.01	Symmetry	female	F/C-	94w
1319	0.99	Symmetry	female	F/C-	94w
1323	1.01	Symmetry	female	F/C-	94w
503	1.31	Symmetry	female	F/C-	94w
504	1.01	Symmetry	female	F/C-	94w
507	1.1	Symmetry	female	F/C-	94w
508	0.99	Symmetry	female	F/C-	94w
1339	1.01	Symmetry	female	F/C-	94w
1340	1.04	Symmetry	female	F/C-	94w
1314	0.96	Symmetry	female	F/C-	94w
1311	1.01	Symmetry	female	F/C-	94w
505	1.02	Symmetry	female	F/C-	94w
1302	0.29	SWVar	female	F/C+	94w
1306	0.51	SWVar	female	F/C+	94w
1320	0.3	SWVar	female	F/C+	94w
1384	0.18	SWVar	female	F/C+	94w
1326	0.43	SWVar	female	F/C+	94w
1328	0.35	SWVar	female	F/C+	94w
1330	0.47	SWVar	female	F/C+	94w
1331	0.29	SWVar	female	F/C+	94w
1332	0.29	SWVar	female	F/C+	94w
1335	0.29	SWVar	female	F/C+	94w
1301	0.19	SWVar	female	F/C-	94w
1308	0.31	SWVar	female	F/C-	94w
1319	0.42	SWVar	female	F/C-	94w
1323	0.33	SWVar	female	F/C-	94w
503	0.23	SWVar	female	F/C-	94w
504	0.29	SWVar	female	F/C-	94w
507	0.4	SWVar	female	F/C-	94w
508	0.37	SWVar	female	F/C-	94w
1339	0.33	SWVar	female	F/C-	94w
1340	0.16	SWVar	female	F/C-	94w
1314	0.47	SWVar	female	F/C-	94w
1311	0.4	SWVar	female	F/C-	94w
505	0.32	SWVar	female	F/C-	94w
1342	0.47	SWVar	male	F/C+	120w
1343	0.26	SWVar	male	F/C+	120w
1348	0.19	SWVar	male	F/C+	120w
1352	0.29	SWVar	male	F/C+	120w
1379	0.2	SWVar	male	F/C+	120w
1354	0.28	SWVar	male	F/C+	120w
1360	0.28	SWVar	male	F/C+	120w
1366	0.54	SWVar	male	F/C+	120w
1370	0.2	SWVar	male	F/C+	120w
1371	0.35	SWVar	male	F/C+	120w
1375	0.27	SWVar	male	F/C+	120w
1350	0.36	SWVar	male	F/C-	120w
1356	0.17	SWVar	male	F/C-	120w
1357	0.39	SWVar	male	F/C-	120w
1361	0.24	SWVar	male	F/C-	120w
1362	0.2	SWVar	male	F/C-	120w
1365	0.32	SWVar	male	F/C-	120w
1369	0.3	SWVar	male	F/C-	120w
1367	0.2	SWVar	male	F/C-	120w
1372	0.23	SWVar	male	F/C-	120w
1382	0.22	SWVar	male	F/C-	120w
1377	0.26	SWVar	male	F/C-	120w
1342	1.13	Symmetry	male	F/C+	120w
1343	1	Symmetry	male	F/C+	120w
1348	1.02	Symmetry	male	F/C+	120w
1352	1.04	Symmetry	male	F/C+	120w
1379	1.07	Symmetry	male	F/C+	120w
1354	1	Symmetry	male	F/C+	120w
1360	0.99	Symmetry	male	F/C+	120w
1366	0.79	Symmetry	male	F/C+	120w
1370	0.99	Symmetry	male	F/C+	120w
1371	1.13	Symmetry	male	F/C+	120w
1375	1.05	Symmetry	male	F/C+	120w
1350	0.99	Symmetry	male	F/C-	120w
1356	0.99	Symmetry	male	F/C-	120w
1357	1.01	Symmetry	male	F/C-	120w
1361	1	Symmetry	male	F/C-	120w
1362	0.94	Symmetry	male	F/C-	120w
1365	0.98	Symmetry	male	F/C-	120w
1369	1.1	Symmetry	male	F/C-	120w
1367	1.15	Symmetry	male	F/C-	120w
1372	1.04	Symmetry	male	F/C-	120w
1382	0.98	Symmetry	male	F/C-	120w
1377	1.1	Symmetry	male	F/C-	120w
1384	1.07	Symmetry	female	F/C+	120w
1326	1.21	Symmetry	female	F/C+	120w
1332	1.14	Symmetry	female	F/C+	120w
1335	1	Symmetry	female	F/C+	120w
1323	0.95	Symmetry	female	F/C-	120w
1311	0.97	Symmetry	female	F/C-	120w
505	1.12	Symmetry	female	F/C-	120w
1339	1.14	Symmetry	female	F/C-	120w
508	1.74	Symmetry	female	F/C-	120w
1384	1	SWVar	female	F/C+	120w
1326	0.23	SWVar	female	F/C+	120w
1332	0.47	SWVar	female	F/C+	120w
1335	0.83	SWVar	female	F/C+	120w
1323	0.27	SWVar	female	F/C-	120w
1311	0.36	SWVar	female	F/C-	120w
505	0.38	SWVar	female	F/C-	120w
1339	0.38	SWVar	female	F/C-	120w
508	0.49	SWVar	female	F/C-	120w
