# Supplementary material for: Late-life dietary folate restriction reduces biosynthesis without compromising healthspan in mice
Source: Life Sci Alliance. 2024 Jul 23;7(10):e202402868. doi: 10.26508/lsa.202402868 (PMC11266815; doi:10.26508/lsa.202402868)
Supplement: Supplementary file 8 [file LSA-2024-02868_SdataFS7.zip › LSA-2024-02868_SdataFS7.ods]

## Sheet: FigureS7A
ID	value	type	Sex	Diet	Age
1333, 506	122	inzone	female	F/C+	<52w
1302		inzone	female	F/C+	<52w
1306	92	inzone	female	F/C+	<52w
1310	73	inzone	female	F/C+	<52w
1307	246	inzone	female	F/C+	<52w
1314	102	inzone	female	F/C+	<52w
1316	132	inzone	female	F/C+	<52w
1320	162	inzone	female	F/C+	<52w
1317	138	inzone	female	F/C+	<52w
1324	201	inzone	female	F/C+	<52w
1321	144	inzone	female	F/C+	<52w
1326	266	inzone	female	F/C+	<52w
1330	165	inzone	female	F/C+	<52w
1328		inzone	female	F/C+	<52w
1332	238	inzone	female	F/C+	<52w
1331	249	inzone	female	F/C+	<52w
1335	205	inzone	female	F/C+	<52w
1337	144	inzone	female	F/C+	<52w
1327, 504	111	inzone	female	F/C-	<52w
1329, 505	72	inzone	female	F/C-	<52w
1334, 507	15	inzone	female	F/C-	<52w
1301	197	inzone	female	F/C-	<52w
1303-hurt	173	inzone	female	F/C-	<52w
1304, 501	146	inzone	female	F/C-	<52w
1305	164	inzone	female	F/C-	<52w
1308	160	inzone	female	F/C-	<52w
1309	166	inzone	female	F/C-	<52w
1311	260	inzone	female	F/C-	<52w
1315, 1385	135	inzone	female	F/C-	<52w
1312	157	inzone	female	F/C-	<52w
1313	242	inzone	female	F/C-	<52w
1319	121	inzone	female	F/C-	<52w
1323	138	inzone	female	F/C-	<52w
1325, 503	237	inzone	female	F/C-	<52w
1322, 502, 1384	412	inzone	female	F/C-	<52w
1339	230	inzone	female	F/C-	<52w
1338, 508	153	inzone	female	F/C-	<52w
1336	179	inzone	female	F/C-	<52w
1343	195	inzone	male	F/C+	<52w
1342	140.08	inzone	male	F/C+	<52w
1344	95.32	inzone	male	F/C+	<52w
1345	207.2	inzone	male	F/C+	<52w
1347, 510	95.44	inzone	male	F/C+	<52w
1349	174.6	inzone	male	F/C+	<52w
1348	159.24	inzone	male	F/C+	<52w
1352	89.28	inzone	male	F/C+	<52w
1353	229.36	inzone	male	F/C+	<52w
1354	262.04	inzone	male	F/C+	<52w
1359	93.68	inzone	male	F/C+	<52w
1360	117.84	inzone	male	F/C+	<52w
1358, 1381	101.4	inzone	male	F/C+	<52w
1363	204.8	inzone	male	F/C+	<52w
1368	69.32	inzone	male	F/C+	<52w
1366	236.6	inzone	male	F/C+	<52w
1370	156.48	inzone	male	F/C+	<52w
1375	162.88	inzone	male	F/C+	<52w
1371	162.16	inzone	male	F/C+	<52w
1379	138.28	inzone	male	F/C+	<52w
1364	121.12	inzone	male	F/C-	<52w
1341	190.92	inzone	male	F/C-	<52w
1350	241.96	inzone	male	F/C-	<52w
1346	248.2	inzone	male	F/C-	<52w
1355	124.36	inzone	male	F/C-	<52w
1351	158.44	inzone	male	F/C-	<52w
1357	263	inzone	male	F/C-	<52w
1356	211.52	inzone	male	F/C-	<52w
1365	130.64	inzone	male	F/C-	<52w
1361	224.56	inzone	male	F/C-	<52w
1362	188.48	inzone	male	F/C-	<52w
1369	167.64	inzone	male	F/C-	<52w
1367	178.68	inzone	male	F/C-	<52w
1374	195.48	inzone	male	F/C-	<52w
1372	190.72	inzone	male	F/C-	<52w
1373, 511, 1382	57.44	inzone	male	F/C-	<52w
1377	103.32	inzone	male	F/C-	<52w
1376	211.72	inzone	male	F/C-	<52w
1380	119.96	inzone	male	F/C-	<52w
1378	214.6	inzone	male	F/C-	<52w
Untagged (1345)	297.96	inzone	male	F/C+	68w
1343	91.52	inzone	male	F/C+	68w
510	191.52	inzone	male	F/C+	68w
1342	244.44	inzone	male	F/C+	68w
1344	178.48	inzone	male	F/C+	68w
1349	262.32	inzone	male	F/C+	68w
1353	184.8	inzone	male	F/C+	68w
1354	250.92	inzone	male	F/C+	68w
1348	397.24	inzone	male	F/C+	68w
1352	69.12	inzone	male	F/C+	68w
1381(1358)	149.84	inzone	male	F/C+	68w
1363	178.36	inzone	male	F/C+	68w
1366	297.68	inzone	male	F/C+	68w
1360	127.32	inzone	male	F/C+	68w
1359	115.16	inzone	male	F/C+	68w
1370	344.84	inzone	male	F/C+	68w
1368	250.16	inzone	male	F/C+	68w
1371	176.36	inzone	male	F/C+	68w
1379	90.64	inzone	male	F/C+	68w
1375	172.12	inzone	male	F/C+	68w
1341	205.32	inzone	male	F/C-	68w
1355	225.28	inzone	male	F/C-	68w
1351	210.52	inzone	male	F/C-	68w
1350	255.72	inzone	male	F/C-	68w
1346	386.08	inzone	male	F/C-	68w
1357	235.04	inzone	male	F/C-	68w
1361	103.92	inzone	male	F/C-	68w
1364	179.12	inzone	male	F/C-	68w
1362	148.84	inzone	male	F/C-	68w
1356	214.64	inzone	male	F/C-	68w
1365	192.84	inzone	male	F/C-	68w
untagged(1382)	109.52	inzone	male	F/C-	68w
untagged(1369)	359.2	inzone	male	F/C-	68w
1367	65.2	inzone	male	F/C-	68w
1372	427.72	inzone	male	F/C-	68w
1374	180.88	inzone	male	F/C-	68w
1380	91.88	inzone	male	F/C-	68w
1377	139.48	inzone	male	F/C-	68w
1378	77.16	inzone	male	F/C-	68w
1376	137	inzone	male	F/C-	68w
1307	179.96	inzone	female	F/C+	68w
1306	24.56	inzone	female	F/C+	68w
1302	223.96	inzone	female	F/C+	68w
1314	149.64	inzone	female	F/C+	68w
1310	114.88	inzone	female	F/C+	68w
1317	167.6	inzone	female	F/C+	68w
1321	48.24	inzone	female	F/C+	68w
1316	93.56	inzone	female	F/C+	68w
1320	207.64	inzone	female	F/C+	68w
1324	107.52	inzone	female	F/C+	68w
1384	209.68	inzone	female	F/C+	68w
1330	182.16	inzone	female	F/C+	68w
1326	276.96	inzone	female	F/C+	68w
1328	495.72	inzone	female	F/C+	68w
506	19.88	inzone	female	F/C+	68w
1331	130.36	inzone	female	F/C+	68w
1337	13.52	inzone	female	F/C+	68w
1335	157.2	inzone	female	F/C+	68w
1332	249.24	inzone	female	F/C+	68w
1308	102.36	inzone	female	F/C-	68w
1301	94.04	inzone	female	F/C-	68w
1303	136.48	inzone	female	F/C-	68w
501	73.84	inzone	female	F/C-	68w
1305	54.36	inzone	female	F/C-	68w
1309	474.6	inzone	female	F/C-	68w
1312	45.16	inzone	female	F/C-	68w
1385	203.2	inzone	female	F/C-	68w
1313	84.6	inzone	female	F/C-	68w
1311	148.28	inzone	female	F/C-	68w
503	206.08	inzone	female	F/C-	68w
504	202.72	inzone	female	F/C-	68w
505	142.96	inzone	female	F/C-	68w
1323	190.32	inzone	female	F/C-	68w
1319	225	inzone	female	F/C-	68w
1339	177.48	inzone	female	F/C-	68w
1340	96.92	inzone	female	F/C-	68w
507	88.2	inzone	female	F/C-	68w
1336	128.44	inzone	female	F/C-	68w
508	47.04	inzone	female	F/C-	68w
1345	132.72	inzone	male	F/C+	94w
1343	33.1599	inzone	male	F/C+	94w
1344	25.7599	inzone	male	F/C+	94w
1342	36.6399	inzone	male	F/C+	94w
510	26.5199	inzone	male	F/C+	94w
1348	117.84	inzone	male	F/C+	94w
1349	92.5598	inzone	male	F/C+	94w
1354	89.1998	inzone	male	F/C+	94w
1352	57.7599	inzone	male	F/C+	94w
1353	95.8398	inzone	male	F/C+	94w
1366	86.8798	inzone	male	F/C+	94w
1359	43.5599	inzone	male	F/C+	94w
1363	67.5198	inzone	male	F/C+	94w
1360	69.3198	inzone	male	F/C+	94w
1381	73.0798	inzone	male	F/C+	94w
1370	51.1199	inzone	male	F/C+	94w
1379	23.6399	inzone	male	F/C+	94w
1371	43.8399	inzone	male	F/C+	94w
1368	34.8799	inzone	male	F/C+	94w
1375	72.3998	inzone	male	F/C+	94w
1346	65.5598	inzone	male	F/C-	94w
1350	86.9198	inzone	male	F/C-	94w
1355	137.12	inzone	male	F/C-	94w
1341	227.599	inzone	male	F/C-	94w
1357	91.4798	inzone	male	F/C-	94w
1361	46.9599	inzone	male	F/C-	94w
1356	35.3599	inzone	male	F/C-	94w
1362	83.1198	inzone	male	F/C-	94w
1364	81.7198	inzone	male	F/C-	94w
1365	28.5199	inzone	male	F/C-	94w
1367	78.7598	inzone	male	F/C-	94w
1382	26.1999	inzone	male	F/C-	94w
1369	72.7598	inzone	male	F/C-	94w
1372	133.96	inzone	male	F/C-	94w
1380	5.87999	inzone	male	F/C-	94w
1377	38.7199	inzone	male	F/C-	94w
1378	9.11998	inzone	male	F/C-	94w
1376	51.5599	inzone	male	F/C-	94w
1374	78.7198	inzone	male	F/C-	94w
1314	110.12	inzone	female	F/C+	94w
1306	1.64	inzone	female	F/C+	94w
1302	52.9199	inzone	female	F/C+	94w
1317	153.76	inzone	female	F/C+	94w
1316	47.1999	inzone	female	F/C+	94w
1320	28.9599	inzone	female	F/C+	94w
1321	37.9199	inzone	female	F/C+	94w
1384	74.1198	inzone	female	F/C+	94w
1328	101.96	inzone	female	F/C+	94w
1326	67.2398	inzone	female	F/C+	94w
1330	19.6399	inzone	female	F/C+	94w
1324	103.4	inzone	female	F/C+	94w
1331	104.68	inzone	female	F/C+	94w
1332	28.5999	inzone	female	F/C+	94w
506	13.4	inzone	female	F/C+	94w
1335	58.7199	inzone	female	F/C+	94w
1337	90.5998	inzone	female	F/C+	94w
1385	60.1198	inzone	female	F/C+	94w
1308?27g	18.24	inzone	female	F/C-	94w
1301? 27g	65.3998	inzone	female	F/C-	94w
501	47.4799	inzone	female	F/C-	94w
1303	0	inzone	female	F/C-	94w
1311	142.92	inzone	female	F/C-	94w
1312	46.9199	inzone	female	F/C-	94w
503	107.84	inzone	female	F/C-	94w
1323	153.32	inzone	female	F/C-	94w
1319	25.7999	inzone	female	F/C-	94w
504	41.1599	inzone	female	F/C-	94w
505	191.72	inzone	female	F/C-	94w
1340	26.6799	inzone	female	F/C-	94w
507	108.64	inzone	female	F/C-	94w
1339	33.5599	inzone	female	F/C-	94w
508	109.88	inzone	female	F/C-	94w
1333, 506	566	moving	female	F/C+	<52w
1302		moving	female	F/C+	<52w
1306	1125	moving	female	F/C+	<52w
1310	1025	moving	female	F/C+	<52w
1307	1220	moving	female	F/C+	<52w
1314	1169	moving	female	F/C+	<52w
1316	985	moving	female	F/C+	<52w
1320	1059	moving	female	F/C+	<52w
1317	811	moving	female	F/C+	<52w
1324	1040	moving	female	F/C+	<52w
1321	807	moving	female	F/C+	<52w
1326	840	moving	female	F/C+	<52w
1330	1052	moving	female	F/C+	<52w
1328		moving	female	F/C+	<52w
1332	981	moving	female	F/C+	<52w
1331	1146	moving	female	F/C+	<52w
1335	1195	moving	female	F/C+	<52w
1337	893	moving	female	F/C+	<52w
1327, 504	710	moving	female	F/C-	<52w
1329, 505	650	moving	female	F/C-	<52w
1334, 507	529	moving	female	F/C-	<52w
1301	1062	moving	female	F/C-	<52w
1303-hurt	615	moving	female	F/C-	<52w
1304, 501	953	moving	female	F/C-	<52w
1305	1261	moving	female	F/C-	<52w
1308	1039	moving	female	F/C-	<52w
1309	988	moving	female	F/C-	<52w
1311	1055	moving	female	F/C-	<52w
1315, 1385	1087	moving	female	F/C-	<52w
1312	1101	moving	female	F/C-	<52w
1313	1144	moving	female	F/C-	<52w
1319	1063	moving	female	F/C-	<52w
1323	1001	moving	female	F/C-	<52w
1325, 503	1195	moving	female	F/C-	<52w
1322, 502, 1384	972	moving	female	F/C-	<52w
1339	1027	moving	female	F/C-	<52w
1338, 508	1116	moving	female	F/C-	<52w
1336	971	moving	female	F/C-	<52w
1343	1136.12	moving	male	F/C+	<52w
1342	1078.2	moving	male	F/C+	<52w
1344	1094.28	moving	male	F/C+	<52w
1345	1122.28	moving	male	F/C+	<52w
1347, 510	878.72	moving	male	F/C+	<52w
1349	1111.8	moving	male	F/C+	<52w
1348	990.8	moving	male	F/C+	<52w
1352	1107.04	moving	male	F/C+	<52w
1353	1115.68	moving	male	F/C+	<52w
1354	1086.48	moving	male	F/C+	<52w
1359	991.92	moving	male	F/C+	<52w
1360	1205.24	moving	male	F/C+	<52w
1358, 1381	990.96	moving	male	F/C+	<52w
1363	1147.48	moving	male	F/C+	<52w
1368	849.32	moving	male	F/C+	<52w
1366	1244.72	moving	male	F/C+	<52w
1370	896.28	moving	male	F/C+	<52w
1375	1033.56	moving	male	F/C+	<52w
1371	1148.36	moving	male	F/C+	<52w
1379	942	moving	male	F/C+	<52w
1364	928.6	moving	male	F/C-	<52w
1341	910	moving	male	F/C-	<52w
1350	1189.92	moving	male	F/C-	<52w
1346	1065.4	moving	male	F/C-	<52w
1355	981.04	moving	male	F/C-	<52w
1351	1031.88	moving	male	F/C-	<52w
1357	1077.72	moving	male	F/C-	<52w
1356	937.92	moving	male	F/C-	<52w
1365	1055.24	moving	male	F/C-	<52w
1361	991.32	moving	male	F/C-	<52w
1362	976	moving	male	F/C-	<52w
1369	992.64	moving	male	F/C-	<52w
1367	1060.04	moving	male	F/C-	<52w
1374	1043.36	moving	male	F/C-	<52w
1372	1120.32	moving	male	F/C-	<52w
1373, 511, 1382	867.24	moving	male	F/C-	<52w
1377	1030.32	moving	male	F/C-	<52w
1376	1247.44	moving	male	F/C-	<52w
1380	1040.28	moving	male	F/C-	<52w
1378	916.4	moving	male	F/C-	<52w
Untagged (1345)	656.48	moving	male	F/C+	68w
1343	877.32	moving	male	F/C+	68w
510	731.36	moving	male	F/C+	68w
1342	816.16	moving	male	F/C+	68w
1344	998.92	moving	male	F/C+	68w
1349	1017.96	moving	male	F/C+	68w
1353	954.56	moving	male	F/C+	68w
1354	1129.48	moving	male	F/C+	68w
1348	697.32	moving	male	F/C+	68w
1352	820.32	moving	male	F/C+	68w
1381(1358)	829.92	moving	male	F/C+	68w
1363	841.12	moving	male	F/C+	68w
1366	849.44	moving	male	F/C+	68w
1360	829.12	moving	male	F/C+	68w
1359	772	moving	male	F/C+	68w
1370	798.72	moving	male	F/C+	68w
1368	609.64	moving	male	F/C+	68w
1371	912.36	moving	male	F/C+	68w
1379	788.2	moving	male	F/C+	68w
1375	699.8	moving	male	F/C+	68w
1341	897.72	moving	male	F/C-	68w
1355	794.52	moving	male	F/C-	68w
1351	902.24	moving	male	F/C-	68w
1350	1072.2	moving	male	F/C-	68w
1346	618.6	moving	male	F/C-	68w
1357	930.92	moving	male	F/C-	68w
1361	729.88	moving	male	F/C-	68w
1364	780.92	moving	male	F/C-	68w
1362	940.28	moving	male	F/C-	68w
1356	861.16	moving	male	F/C-	68w
1365	688.64	moving	male	F/C-	68w
untagged(1382)	848.24	moving	male	F/C-	68w
untagged(1369)	901.08	moving	male	F/C-	68w
1367	966.16	moving	male	F/C-	68w
1372	1042.12	moving	male	F/C-	68w
1374	876.64	moving	male	F/C-	68w
1380	768	moving	male	F/C-	68w
1377	773.32	moving	male	F/C-	68w
1378	704.68	moving	male	F/C-	68w
1376	1134.68	moving	male	F/C-	68w
1307	869.32	moving	female	F/C+	68w
1306	681.6	moving	female	F/C+	68w
1302	892.56	moving	female	F/C+	68w
1314	839.16	moving	female	F/C+	68w
1310	656	moving	female	F/C+	68w
1317	686.2	moving	female	F/C+	68w
1321	780.56	moving	female	F/C+	68w
1316	468.04	moving	female	F/C+	68w
1320	832.76	moving	female	F/C+	68w
1324	957.76	moving	female	F/C+	68w
1384	668.4	moving	female	F/C+	68w
1330	787.68	moving	female	F/C+	68w
1326	989.2	moving	female	F/C+	68w
1328	645.36	moving	female	F/C+	68w
506	616.4	moving	female	F/C+	68w
1331	890.92	moving	female	F/C+	68w
1337	365.32	moving	female	F/C+	68w
1335	876.04	moving	female	F/C+	68w
1332	912.44	moving	female	F/C+	68w
1308	1042.56	moving	female	F/C-	68w
1301	929.72	moving	female	F/C-	68w
1303	1249.84	moving	female	F/C-	68w
501	945.56	moving	female	F/C-	68w
1305	1138.8	moving	female	F/C-	68w
1309	947.16	moving	female	F/C-	68w
1312	981.16	moving	female	F/C-	68w
1385	1000.76	moving	female	F/C-	68w
1313	1002.28	moving	female	F/C-	68w
1311	929.96	moving	female	F/C-	68w
503	907.64	moving	female	F/C-	68w
504	844.2	moving	female	F/C-	68w
505	961.12	moving	female	F/C-	68w
1323	961.24	moving	female	F/C-	68w
1319	744.64	moving	female	F/C-	68w
1339	945	moving	female	F/C-	68w
1340	936.16	moving	female	F/C-	68w
507	1068.6	moving	female	F/C-	68w
1336	892.24	moving	female	F/C-	68w
508	1041.92	moving	female	F/C-	68w
1345	775.278	moving	male	F/C+	94w
1343	733.318	moving	male	F/C+	94w
1344	589.759	moving	male	F/C+	94w
1342	693.118	moving	male	F/C+	94w
510	807.918	moving	male	F/C+	94w
1348	728.558	moving	male	F/C+	94w
1349	851.878	moving	male	F/C+	94w
1354	1101.8	moving	male	F/C+	94w
1352	1012.36	moving	male	F/C+	94w
1353	815.678	moving	male	F/C+	94w
1366	776.798	moving	male	F/C+	94w
1359	781.078	moving	male	F/C+	94w
1363	847.598	moving	male	F/C+	94w
1360	1184.08	moving	male	F/C+	94w
1381	1070.96	moving	male	F/C+	94w
1370	837.998	moving	male	F/C+	94w
1379	538.599	moving	male	F/C+	94w
1371	897.918	moving	male	F/C+	94w
1368	379.439	moving	male	F/C+	94w
1375	700.038	moving	male	F/C+	94w
1346	947.878	moving	male	F/C-	94w
1350	1026.16	moving	male	F/C-	94w
1355	1022.32	moving	male	F/C-	94w
1341	919.278	moving	male	F/C-	94w
1357	689.158	moving	male	F/C-	94w
1361	603.718	moving	male	F/C-	94w
1356	673.518	moving	male	F/C-	94w
1362	636.078	moving	male	F/C-	94w
1364	845.518	moving	male	F/C-	94w
1365	493.639	moving	male	F/C-	94w
1367	839.878	moving	male	F/C-	94w
1382	558.679	moving	male	F/C-	94w
1369	744.118	moving	male	F/C-	94w
1372	777.318	moving	male	F/C-	94w
1380	575.639	moving	male	F/C-	94w
1377	891.318	moving	male	F/C-	94w
1378	628.358	moving	male	F/C-	94w
1376	1030.04	moving	male	F/C-	94w
1374	935.118	moving	male	F/C-	94w
1314	948.038	moving	female	F/C+	94w
1306	473.159	moving	female	F/C+	94w
1302	1006.96	moving	female	F/C+	94w
1317	815.158	moving	female	F/C+	94w
1316	621.238	moving	female	F/C+	94w
1320	862.918	moving	female	F/C+	94w
1321	917.598	moving	female	F/C+	94w
1384	793.278	moving	female	F/C+	94w
1328	626.678	moving	female	F/C+	94w
1326	800.678	moving	female	F/C+	94w
1330	461.879	moving	female	F/C+	94w
1324	796.718	moving	female	F/C+	94w
1331	1201.16	moving	female	F/C+	94w
1332	850.198	moving	female	F/C+	94w
506	587.479	moving	female	F/C+	94w
1335	1236.4	moving	female	F/C+	94w
1337	629.918	moving	female	F/C+	94w
1385	944.118	moving	female	F/C+	94w
1308?27g	624.478	moving	female	F/C-	94w
1301? 27g	841.958	moving	female	F/C-	94w
501	876.678	moving	female	F/C-	94w
1303	146.36	moving	female	F/C-	94w
1311	979.918	moving	female	F/C-	94w
1312	676.838	moving	female	F/C-	94w
503	978.878	moving	female	F/C-	94w
1323	860.598	moving	female	F/C-	94w
1319	680.038	moving	female	F/C-	94w
504	936.158	moving	female	F/C-	94w
505	887.518	moving	female	F/C-	94w
1340	776.558	moving	female	F/C-	94w
507	900.038	moving	female	F/C-	94w
1339	921.958	moving	female	F/C-	94w
508	968.878	moving	female	F/C-	94w
510	1161.8	moving	male	F/C+	120w
1342	1098.84	moving	male	F/C+	120w
1343	1318.08	moving	male	F/C+	120w
1348	1272.4	moving	male	F/C+	120w
1354	865.92	moving	male	F/C+	120w
1352	1167.84	moving	male	F/C+	120w
1360	1066.44	moving	male	F/C+	120w
1366	470.36	moving	male	F/C+	120w
1363	1021.08	moving	male	F/C+	120w
1379	1440.8	moving	male	F/C+	120w
1370	1234.84	moving	male	F/C+	120w
1375	1113.44	moving	male	F/C+	120w
1371	366.04	moving	male	F/C+	120w
1355	971.96	moving	male	F/C-	120w
1346	881.2	moving	male	F/C-	120w
1350	705.4	moving	male	F/C-	120w
1362	1137.28	moving	male	F/C-	120w
1364	1112.32	moving	male	F/C-	120w
1356	1319.36	moving	male	F/C-	120w
1357	1079.28	moving	male	F/C-	120w
1361	592.24	moving	male	F/C-	120w
1367	1026.36	moving	male	F/C-	120w
1372	953.44	moving	male	F/C-	120w
1365	716.24	moving	male	F/C-	120w
1382	1313.08	moving	male	F/C-	120w
1369	1122	moving	male	F/C-	120w
1380	1375.36	moving	male	F/C-	120w
1377	1231.44	moving	male	F/C-	120w
1306	1068.08	moving	female	F/C+	120w
1384	836.64	moving	female	F/C+	120w
1326	897.84	moving	female	F/C+	120w
506	1102.96	moving	female	F/C+	120w
1332	409.56	moving	female	F/C+	120w
1331	374.4	moving	female	F/C+	120w
1335	864.72	moving	female	F/C+	120w
501	668.24	moving	female	F/C-	120w
1385	765.64	moving	female	F/C-	120w
1311	912.92	moving	female	F/C-	120w
503	994.88	moving	female	F/C-	120w
1319	1151.32	moving	female	F/C-	120w
505	841.52	moving	female	F/C-	120w
1340	136.84	moving	female	F/C-	120w
508	826.96	moving	female	F/C-	120w
507	270.8	moving	female	F/C-	120w
1339	666.28	moving	female	F/C-	120w
510	40.28	inzone	male	F/C+	120w
1342	45.2	inzone	male	F/C+	120w
1343	69.6	inzone	male	F/C+	120w
1348	60.4	inzone	male	F/C+	120w
1354	110.92	inzone	male	F/C+	120w
1352	51.84	inzone	male	F/C+	120w
1360	31.72	inzone	male	F/C+	120w
1366	137.2	inzone	male	F/C+	120w
1363	105.92	inzone	male	F/C+	120w
1379	25.92	inzone	male	F/C+	120w
1370	49.76	inzone	male	F/C+	120w
1375	73.44	inzone	male	F/C+	120w
1371	47.2	inzone	male	F/C+	120w
1355	96.88	inzone	male	F/C-	120w
1346	165.84	inzone	male	F/C-	120w
1350	97.28	inzone	male	F/C-	120w
1362	71.56	inzone	male	F/C-	120w
1364	83.12	inzone	male	F/C-	120w
1356	57.84	inzone	male	F/C-	120w
1357	153.32	inzone	male	F/C-	120w
1361	92.76	inzone	male	F/C-	120w
1367	16.72	inzone	male	F/C-	120w
1372	42.6	inzone	male	F/C-	120w
1365	96.2	inzone	male	F/C-	120w
1382	26.92	inzone	male	F/C-	120w
1369	57.84	inzone	male	F/C-	120w
1380	76.8	inzone	male	F/C-	120w
1377	73.4	inzone	male	F/C-	120w
1306	194.12	inzone	female	F/C+	120w
1384	197.28	inzone	female	F/C+	120w
1326	124.64	inzone	female	F/C+	120w
506	114.12	inzone	female	F/C+	120w
1332	85.08	inzone	female	F/C+	120w
1331	25.76	inzone	female	F/C+	120w
1335	109.2	inzone	female	F/C+	120w
501	55.6	inzone	female	F/C-	120w
1385	168.8	inzone	female	F/C-	120w
1311	78.6	inzone	female	F/C-	120w
503	187	inzone	female	F/C-	120w
1319	68.84	inzone	female	F/C-	120w
505	8.52	inzone	female	F/C-	120w
1340	27.44	inzone	female	F/C-	120w
508	175.56	inzone	female	F/C-	120w
507	80.84	inzone	female	F/C-	120w
1339	128.04	inzone	female	F/C-	120w

## Sheet: FigureS7B
ID	discrimination ratio	Sex	Diet	Age
1301	0.12	female	F/C-	<52w
1303	0.15	female	F/C-	<52w
1304	0.54	female	F/C-	<52w
1305	0.39	female	F/C-	<52w
1308	0.42	female	F/C-	<52w
1309	0.23	female	F/C-	<52w
1311	0.02	female	F/C-	<52w
1312	0.43	female	F/C-	<52w
1313	0.18	female	F/C-	<52w
1315	0.06	female	F/C-	<52w
1319	0.23	female	F/C-	<52w
1323	0.15	female	F/C-	<52w
1325	0.4	female	F/C-	<52w
1327	-0.06	female	F/C-	<52w
1329	0.3	female	F/C-	<52w
1334	-0.26	female	F/C-	<52w
1336	0.09	female	F/C-	<52w
1338	0.06	female	F/C-	<52w
1339	0.23	female	F/C-	<52w
1340	-0.06	female	F/C-	<52w
1341	-0.19	male	F/C-	<52w
1346	-0.08	male	F/C-	<52w
1350	0.23	male	F/C-	<52w
1351	0.27	male	F/C-	<52w
1355	0.16	male	F/C-	<52w
1356	0.09	male	F/C-	<52w
1357	0.09	male	F/C-	<52w
1361	0.42	male	F/C-	<52w
1362	0.52	male	F/C-	<52w
1364	-0.04	male	F/C-	<52w
1365	0.08	male	F/C-	<52w
1367	-0.18	male	F/C-	<52w
1369	0.34	male	F/C-	<52w
1372	0.15	male	F/C-	<52w
1373	-0.12	male	F/C-	<52w
1374	0.29	male	F/C-	<52w
1376	-0.13	male	F/C-	<52w
1377	0.11	male	F/C-	<52w
1378	0.17	male	F/C-	<52w
1380	0.32	male	F/C-	<52w
1302	0.25	female	F/C+	<52w
1306	0.22	female	F/C+	<52w
1307	0.15	female	F/C+	<52w
1310	0.53	female	F/C+	<52w
1314	-0.33	female	F/C+	<52w
1316	0.3	female	F/C+	<52w
1317	0.53	female	F/C+	<52w
1320	0.52	female	F/C+	<52w
1321	0.22	female	F/C+	<52w
1322	-0.38	female	F/C+	<52w
1324	0.26	female	F/C+	<52w
1326	0.58	female	F/C+	<52w
1328	-0.11	female	F/C+	<52w
1330	-0.14	female	F/C+	<52w
1331	0.31	female	F/C+	<52w
1332	0.07	female	F/C+	<52w
1333	0.02	female	F/C+	<52w
1335	-0.44	female	F/C+	<52w
1337	0.66	female	F/C+	<52w
1342	0.11	male	F/C+	<52w
1343	0.52	male	F/C+	<52w
1344	0.13	male	F/C+	<52w
1345	0.26	male	F/C+	<52w
1347	0.16	male	F/C+	<52w
1348	0.29	male	F/C+	<52w
1349	0.29	male	F/C+	<52w
1352	0.45	male	F/C+	<52w
1353	0.48	male	F/C+	<52w
1354	0.32	male	F/C+	<52w
1358	-0.34	male	F/C+	<52w
1359	0.05	male	F/C+	<52w
1360	0.06	male	F/C+	<52w
1363	0.16	male	F/C+	<52w
1366	0.19	male	F/C+	<52w
1368	-0.06	male	F/C+	<52w
1370	0.13	male	F/C+	<52w
1371	0.09	male	F/C+	<52w
1375	0.36	male	F/C+	<52w
1379	0	male	F/C+	<52w
1308	0.1219885277	female	F/C-	68w
1301	0.09166666667	female	F/C-	68w
501	0.3098802395	female	F/C-	68w
HURT LEG 1383 1303	-0.3712212817	female	F/C-	68w
27.5G 1305	0.01481481481	female	F/C-	68w
1309	-0.2903225806	female	F/C-	68w
1311	0.04584657286	female	F/C-	68w
29.9G 1385	-0.005421389847	female	F/C-	68w
1312	0.4165907019	female	F/C-	68w
1313	0.6516264428	female	F/C-	68w
503	0.4314493565	female	F/C-	68w
1318	0.3041338583	female	F/C-	68w
1323	-0.4033656298	female	F/C-	68w
505	0.3166368515	female	F/C-	68w
UNTAG 504	0.3923900119	female	F/C-	68w
1339	-0.03644107903	female	F/C-	68w
1336	-0.5976331361	female	F/C-	68w
1340	-0.001290322581	female	F/C-	68w
507	0.2996587031	female	F/C-	68w
508	-0.06610169492	female	F/C-	68w
1341	0.2802919708	male	F/C-	68w
1351	0.1231757151	male	F/C-	68w
1355	0.4808235769	male	F/C-	68w
1346	-0.1125	male	F/C-	68w
1350	0.3829947329	male	F/C-	68w
1356	0.1716621253	male	F/C-	68w
1361	-0.03592814371	male	F/C-	68w
1362	0.4639914009	male	F/C-	68w
1364	0.4260869565	male	F/C-	68w
1357	0.1752988048	male	F/C-	68w
1365	0.1700545364	male	F/C-	68w
UNTAG1369	0.3333333333	male	F/C-	68w
1372	0.249841068	male	F/C-	68w
UNTAG 1382	0.5752098128	male	F/C-	68w
1367	-0.3478005865	male	F/C-	68w
1377	0.1125401929	male	F/C-	68w
1378	0.3985278654	male	F/C-	68w
1380	0.0362225097	male	F/C-	68w
1374	-0.03576405016	male	F/C-	68w
1376	0.2736051502	male	F/C-	68w
1302	0.09047619048	female	F/C+	68w
1307	-0.05751570807	female	F/C+	68w
1306	0.1349593496	female	F/C+	68w
1314	0.2494313874	female	F/C+	68w
1310	0.2476046394	female	F/C+	68w
1320	0.2852396773	female	F/C+	68w
1321	0.1340839304	female	F/C+	68w
1316	0.3945278023	female	F/C+	68w
1317	0.1672771673	female	F/C+	68w
1330	0.3100303951	female	F/C+	68w
1384	0.5721311475	female	F/C+	68w
1324	0.37593361	female	F/C+	68w
1328	-0.3059490085	female	F/C+	68w
1326	0.3329452852	female	F/C+	68w
1335	0.374653099	female	F/C+	68w
UNTAG 1337	0.249382716	female	F/C+	68w
506	0.3720930233	female	F/C+	68w
1332	0.2045454545	female	F/C+	68w
1331	0.15156131	female	F/C+	68w
510	-0.05683192261	male	F/C+	68w
1343	-0.1348837209	male	F/C+	68w
1344	0.2741935484	male	F/C+	68w
UNTAG BOX1 1345	0.1319234642	male	F/C+	68w
1342	0.0812967581	male	F/C+	68w
1349	-0.08967223253	male	F/C+	68w
1354	0.09808917197	male	F/C+	68w
1353	0.1392857143	male	F/C+	68w
1352	0.1527001862	male	F/C+	68w
1348	0.1616982836	male	F/C+	68w
1359	-0.1004159239	male	F/C+	68w
UNTAG RETAG 1381	0.1256085686	male	F/C+	68w
1360	0.2900810979	male	F/C+	68w
1366	0.1841975309	male	F/C+	68w
1363	0.07167572912	male	F/C+	68w
1375	0.07341269841	male	F/C+	68w
1371	0.1495601173	male	F/C+	68w
1379	0.1080108011	male	F/C+	68w
1370	0.1335703403	male	F/C+	68w
1368	0.1498791297	male	F/C+	68w
1383 1303 hurt leg	0.79	female	F/C-	94w
1301 or 1308	-0.31	female	F/C-	94w
1301 or 1308	0.25	female	F/C-	94w
501	0.04	female	F/C-	94w
1311 or 1385	0.24	female	F/C-	94w
1311 or 1385	-0.29	female	F/C-	94w
1312	0.02	female	F/C-	94w
503	-0.04	female	F/C-	94w
1323	0.17	female	F/C-	94w
505	-0.48	female	F/C-	94w
504	0.03	female	F/C-	94w
1319	0.14	female	F/C-	94w
1339	0.06	female	F/C-	94w
1340	0.26	female	F/C-	94w
508	0.36	female	F/C-	94w
507	0.09	female	F/C-	94w
1341	0.14	male	F/C-	94w
1350	0	male	F/C-	94w
1346	0.08	male	F/C-	94w
1355	0.24	male	F/C-	94w
1361	0.07	male	F/C-	94w
1356	0.23	male	F/C-	94w
1357	0.16	male	F/C-	94w
1364	0.43	male	F/C-	94w
1362	0.22	male	F/C-	94w
1367	-0.09	male	F/C-	94w
1369	0.21	male	F/C-	94w
1365	-0.22	male	F/C-	94w
1372	0.1	male	F/C-	94w
1382	0.34	male	F/C-	94w
1380	0.03	male	F/C-	94w
1376	-0.22	male	F/C-	94w
1377	0.1	male	F/C-	94w
1378	0.22	male	F/C-	94w
1374	0.31	male	F/C-	94w
1302	-0.04	female	F/C+	94w
1306	0.03	female	F/C+	94w
1314	0.21	female	F/C+	94w
1320	0.16	female	F/C+	94w
1317	0.11	female	F/C+	94w
1316	0.28	female	F/C+	94w
1321	-0.14	female	F/C+	94w
1328	0.33	female	F/C+	94w
1384	0.39	female	F/C+	94w
1326	0.14	female	F/C+	94w
1324	-0.04	female	F/C+	94w
1330	-0.44	female	F/C+	94w
1337	-0.18	female	F/C+	94w
1332	0.03	female	F/C+	94w
506	0.07	female	F/C+	94w
1335	0.48	female	F/C+	94w
1331	0.11	female	F/C+	94w
510	0.29	male	F/C+	94w
1345	0.62	male	F/C+	94w
1345	0.07	male	F/C+	94w
1342	-0.33	male	F/C+	94w
1343	0.36	male	F/C+	94w
1349	0.36	male	F/C+	94w
1354	0.57	male	F/C+	94w
1353	0.49	male	F/C+	94w
1348	0.76	male	F/C+	94w
1352	0.15	male	F/C+	94w
1366	-0.01	male	F/C+	94w
1359	-0.12	male	F/C+	94w
1360	-0.18	male	F/C+	94w
1381	0.14	male	F/C+	94w
1363	0.43	male	F/C+	94w
1375	0.08	male	F/C+	94w
1370	0.49	male	F/C+	94w
1379	-0.04	male	F/C+	94w
1371	-0.01	male	F/C+	94w
1368	0.17	male	F/C+	94w
1384	-0.06797477225	female	F/C+	120w
1326	0.3390374332	female	F/C+	120w
1331	-0.8551401869	female	F/C+	120w
1332	0.104526749	female	F/C+	120w
1335	0.08969210174	female	F/C+	120w
506	0.03073286052	female	F/C+	120w
501	0.3971094288	female	F/C-	120w
1385	-0.2872208437	female	F/C-	120w
1311	0.1433980123	female	F/C-	120w
503	0.09460834181	female	F/C-	120w
505	-0.03346456693	female	F/C-	120w
1323	0.04425658876	female	F/C-	120w
1340	0.5873015873	female	F/C-	120w
508	0.3627705628	female	F/C-	120w
507	-0.0358974359	female	F/C-	120w
1339	0.1178571429	female	F/C-	120w
1343	0.2411642412	male	F/C+	120w
1342	0.1805714286	male	F/C+	120w
510	-0.3492537313	male	F/C+	120w
1348	0.5221402214	male	F/C+	120w
1352	0.1187143598	male	F/C+	120w
1354	-0.09508615188	male	F/C+	120w
1363	0.238736406	male	F/C+	120w
1360	0.07113938693	male	F/C+	120w
1366	0.2584269663	male	F/C+	120w
1375	-0.1010161387	male	F/C+	120w
1379	0.5700076511	male	F/C+	120w
1370	0.6752637749	male	F/C+	120w
1371	0.003067484663	male	F/C+	120w
1346	0.1925207756	male	F/C-	120w
1355	0.2290041303	male	F/C-	120w
1350	0.1166666667	male	F/C-	120w
1362	-0.02448036952	male	F/C-	120w
1364	0.3123689727	male	F/C-	120w
1357	0.6842105263	male	F/C-	120w
1356	0.4636363636	male	F/C-	120w
1361	0.02208835341	male	F/C-	120w
1382	0.06774519717	male	F/C-	120w
1367	0.5276923077	male	F/C-	120w
1369	0.0375399361	male	F/C-	120w
1372	0.2446146482	male	F/C-	120w
1365	0.7079889807	male	F/C-	120w
1377	0.02313071544	male	F/C-	120w
