# Supplementary material for: Late-life dietary folate restriction reduces biosynthesis without compromising healthspan in mice
Source: Life Sci Alliance. 2024 Jul 23;7(10):e202402868. doi: 10.26508/lsa.202402868 (PMC11266815; doi:10.26508/lsa.202402868)
Supplement: Supplementary file 9 [file LSA-2024-02868_SdataFS8.zip › LSA-2024-02868_SdataFS8.ods]

## Sheet: FigureS8
ID	Sex	Diet	Age	value	type
1305	female	F/C-	<52w	10.781577	CO
508	female	F/C-	<52w	9.737789	CO
1302	female	F/C-	<52w	9.559499	CO
501	female	F/C-	<52w	11.843207	CO
1306	female	F/C-	<52w	10.768434	CO
1308	female	F/C-	<52w	11.454968	CO
1310	female	F/C-	<52w	5.828368	CO
1312	female	F/C-	<52w	10.00445	CO
1313	female	F/C-	<52w	10.757691	CO
1336	female	F/C-	<52w	11.197093	CO
1337	female	F/C-	<52w	11.517035	CO
1385	female	F/C-	<52w	10.781577	CO
1340	female	F/C-	<52w	11.080651	CO
503	female	F/C-	<52w	10.788545	CO
1323	female	F/C-	<52w	13.062364	CO
1384	female	F/C-	<52w	11.634114	CO
1303	female	F/C-	<52w	15.51583	CO
1328	female	F/C-	<52w	15.213194	CO
505	female	F/C-	<52w	9.18101	CO
1319	female	F/C-	<52w	13.072081	CO
1303	female	F/C-	68w	14.240318	CO
1301	female	F/C-	68w	10.494336	CO
501	female	F/C-	68w	12.511228	CO
1308	female	F/C-	68w	12.963066	CO
1313	female	F/C-	68w	13.12828	CO
1305	female	F/C-	68w	9.449254	CO
1309	female	F/C-	68w	11.224518	CO
1385	female	F/C-	68w	10.807034	CO
1319	female	F/C-	68w	13.072081	CO
505	female	F/C-	68w	12.561903	CO
503	female	F/C-	68w	13.716217	CO
1312	female	F/C-	68w	11.91974	CO
1311	female	F/C-	68w	13.415095	CO
504	female	F/C-	68w	13.718811	CO
1323	female	F/C-	68w	10.710555	CO
1339	female	F/C-	68w	12.363676	CO
1340	female	F/C-	68w	16.455157	CO
507	female	F/C-	68w	11.758468	CO
508	female	F/C-	68w	12.256137	CO
1336	female	F/C-	68w	15.098197	CO
1301	female	F/C-	94w	25.421352	CO
1303	female	F/C-	94w	9.763594	CO
1385	female	F/C-	94w	16.71549	CO
508	female	F/C-	94w	8.993619	CO
1319	female	F/C-	94w	15.014306	CO
504	female	F/C-	94w	16.929242	CO
1312	female	F/C-	94w	33.019808	CO
1311	female	F/C-	94w	14.383015	CO
501	female	F/C-	94w	20.376162	CO
1340	female	F/C-	94w	16.139127	CO
1339	female	F/C-	94w	14.623961	CO
1323	female	F/C-	94w	14.193033	CO
507	female	F/C-	94w	11.336797	CO
505	female	F/C-	94w	8.500017	CO
505	female	F/C-	94w	17.063032	CO
503	female	F/C-	94w	11.609836	CO
1308	female	F/C-	94w	19.40368	CO
503	female	F/C-	120w	29.629352	CO
505	female	F/C-	120w	8.912166	CO
1311	female	F/C-	120w	16.652721	CO
1323	female	F/C-	120w	16.534308	CO
1385	female	F/C-	120w	25.048977	CO
501	female	F/C-	120w	18.334989	CO
1305	female	F/C-	<52w	3.214473	Diameter_d
508	female	F/C-	<52w	3.852695	Diameter_d
1302	female	F/C-	<52w	2.987709	Diameter_d
501	female	F/C-	<52w	3.302783	Diameter_d
1306	female	F/C-	<52w	3.136567	Diameter_d
1308	female	F/C-	<52w	3.930421	Diameter_d
1310	female	F/C-	<52w	3.82138	Diameter_d
1312	female	F/C-	<52w	3.708134	Diameter_d
1313	female	F/C-	<52w	3.362241	Diameter_d
1336	female	F/C-	<52w	2.795757	Diameter_d
1337	female	F/C-	<52w	3.320273	Diameter_d
1385	female	F/C-	<52w	3.214473	Diameter_d
1340	female	F/C-	<52w	3.78432	Diameter_d
503	female	F/C-	<52w	3.553897	Diameter_d
1323	female	F/C-	<52w	3.740649	Diameter_d
1384	female	F/C-	<52w	3.633298	Diameter_d
1303	female	F/C-	<52w	4.478464	Diameter_d
1328	female	F/C-	<52w	3.546783	Diameter_d
505	female	F/C-	<52w	3.691627	Diameter_d
1319	female	F/C-	<52w	3.883175	Diameter_d
1303	female	F/C-	68w	4.091295	Diameter_d
1301	female	F/C-	68w	3.694941	Diameter_d
501	female	F/C-	68w	3.528496	Diameter_d
1308	female	F/C-	68w	3.555414	Diameter_d
1313	female	F/C-	68w	3.851559	Diameter_d
1305	female	F/C-	68w	3.380566	Diameter_d
1309	female	F/C-	68w	3.468957	Diameter_d
1385	female	F/C-	68w	3.242151	Diameter_d
1319	female	F/C-	68w	3.883175	Diameter_d
505	female	F/C-	68w	3.448608	Diameter_d
503	female	F/C-	68w	3.976083	Diameter_d
1312	female	F/C-	68w	3.808159	Diameter_d
1311	female	F/C-	68w	3.386113	Diameter_d
504	female	F/C-	68w	3.707968	Diameter_d
1323	female	F/C-	68w	3.379622	Diameter_d
1339	female	F/C-	68w	3.390037	Diameter_d
1340	female	F/C-	68w	4.171353	Diameter_d
507	female	F/C-	68w	3.780832	Diameter_d
508	female	F/C-	68w	3.9573	Diameter_d
1336	female	F/C-	68w	3.035477	Diameter_d
1301	female	F/C-	94w	4.061677	Diameter_d
1303	female	F/C-	94w	3.532484	Diameter_d
1385	female	F/C-	94w	4.107655	Diameter_d
508	female	F/C-	94w	3.156142	Diameter_d
1319	female	F/C-	94w	3.730151	Diameter_d
504	female	F/C-	94w	3.807233	Diameter_d
1312	female	F/C-	94w	5.413044	Diameter_d
1311	female	F/C-	94w	3.503681	Diameter_d
501	female	F/C-	94w	4.134933	Diameter_d
1340	female	F/C-	94w	3.898091	Diameter_d
1339	female	F/C-	94w	3.842194	Diameter_d
1323	female	F/C-	94w	3.811569	Diameter_d
507	female	F/C-	94w	3.081059	Diameter_d
505	female	F/C-	94w	2.750616	Diameter_d
505	female	F/C-	94w	3.534685	Diameter_d
503	female	F/C-	94w	4.131376	Diameter_d
1308	female	F/C-	94w	3.990019	Diameter_d
503	female	F/C-	120w	4.610749	Diameter_d
505	female	F/C-	120w	3.640123	Diameter_d
1311	female	F/C-	120w	3.918341	Diameter_d
1323	female	F/C-	120w	3.746976	Diameter_d
1385	female	F/C-	120w	4.019415	Diameter_d
501	female	F/C-	120w	3.637796	Diameter_d
1305	female	F/C-	<52w	2.159058	Diameter_s
508	female	F/C-	<52w	2.747912	Diameter_s
1302	female	F/C-	<52w	1.854042	Diameter_s
501	female	F/C-	<52w	1.964492	Diameter_s
1306	female	F/C-	<52w	2.129607	Diameter_s
1308	female	F/C-	<52w	2.91251	Diameter_s
1310	female	F/C-	<52w	2.863735	Diameter_s
1312	female	F/C-	<52w	2.829999	Diameter_s
1313	female	F/C-	<52w	2.423646	Diameter_s
1336	female	F/C-	<52w	1.113153	Diameter_s
1337	female	F/C-	<52w	2.061844	Diameter_s
1385	female	F/C-	<52w	2.159058	Diameter_s
1340	female	F/C-	<52w	2.846138	Diameter_s
503	female	F/C-	<52w	2.590785	Diameter_s
1323	female	F/C-	<52w	2.786183	Diameter_s
1384	female	F/C-	<52w	2.674269	Diameter_s
1303	female	F/C-	<52w	3.331067	Diameter_s
1328	female	F/C-	<52w	2.086451	Diameter_s
505	female	F/C-	<52w	2.77747	Diameter_s
1319	female	F/C-	<52w	2.810999	Diameter_s
1303	female	F/C-	68w	2.852467	Diameter_s
1301	female	F/C-	68w	2.659408	Diameter_s
501	female	F/C-	68w	2.361922	Diameter_s
1308	female	F/C-	68w	2.296678	Diameter_s
1313	female	F/C-	68w	2.810678	Diameter_s
1305	female	F/C-	68w	2.451167	Diameter_s
1309	female	F/C-	68w	2.414888	Diameter_s
1385	female	F/C-	68w	2.260997	Diameter_s
1319	female	F/C-	68w	2.810999	Diameter_s
505	female	F/C-	68w	2.143338	Diameter_s
503	female	F/C-	68w	2.824558	Diameter_s
1312	female	F/C-	68w	2.667849	Diameter_s
1311	female	F/C-	68w	2.04237	Diameter_s
504	female	F/C-	68w	2.559268	Diameter_s
1323	female	F/C-	68w	2.342917	Diameter_s
1339	female	F/C-	68w	2.056598	Diameter_s
1340	female	F/C-	68w	2.642652	Diameter_s
507	female	F/C-	68w	2.765836	Diameter_s
508	female	F/C-	68w	2.733959	Diameter_s
1336	female	F/C-	68w	1.292597	Diameter_s
1301	female	F/C-	94w	1.89274	Diameter_s
1303	female	F/C-	94w	2.293321	Diameter_s
1385	female	F/C-	94w	3.045497	Diameter_s
508	female	F/C-	94w	2.239988	Diameter_s
1319	female	F/C-	94w	2.677715	Diameter_s
504	female	F/C-	94w	2.541556	Diameter_s
1312	female	F/C-	94w	3.591993	Diameter_s
1311	female	F/C-	94w	2.303552	Diameter_s
501	female	F/C-	94w	2.467117	Diameter_s
1340	female	F/C-	94w	2.769528	Diameter_s
1339	female	F/C-	94w	2.736108	Diameter_s
1323	female	F/C-	94w	2.70762	Diameter_s
507	female	F/C-	94w	2.001567	Diameter_s
505	female	F/C-	94w	1.840413	Diameter_s
505	female	F/C-	94w	1.995123	Diameter_s
503	female	F/C-	94w	2.403925	Diameter_s
1308	female	F/C-	94w	2.543635	Diameter_s
503	female	F/C-	120w	3.152881	Diameter_s
505	female	F/C-	120w	2.506567	Diameter_s
1311	female	F/C-	120w	2.553216	Diameter_s
1323	female	F/C-	120w	2.093615	Diameter_s
1385	female	F/C-	120w	2.313605	Diameter_s
501	female	F/C-	120w	2.109639	Diameter_s
1305	female	F/C-	<52w	62.621156	EF
508	female	F/C-	<52w	55.884687	EF
1302	female	F/C-	<52w	69.739145	EF
501	female	F/C-	<52w	72.503294	EF
1306	female	F/C-	<52w	61.423137	EF
1308	female	F/C-	<52w	51.508408	EF
1310	female	F/C-	<52w	50.203754	EF
1312	female	F/C-	<52w	48.042313	EF
1313	female	F/C-	<52w	55.261861	EF
1336	female	F/C-	<52w	90.670865	EF
1337	female	F/C-	<52w	69.294757	EF
1385	female	F/C-	<52w	62.621156	EF
1340	female	F/C-	<52w	49.730185	EF
503	female	F/C-	<52w	53.838453	EF
1323	female	F/C-	<52w	51.065504	EF
1384	female	F/C-	<52w	52.566692	EF
1303	female	F/C-	<52w	50.610765	EF
1328	female	F/C-	<52w	73.009092	EF
505	female	F/C-	<52w	49.851894	EF
1319	female	F/C-	<52w	54.277833	EF
1303	female	F/C-	68w	57.893398	EF
1301	female	F/C-	68w	55.075743	EF
501	female	F/C-	68w	62.660037	EF
1308	female	F/C-	68w	65.660205	EF
1313	female	F/C-	68w	53.363689	EF
1305	female	F/C-	68w	54.465289	EF
1309	female	F/C-	68w	58.807535	EF
1385	female	F/C-	68w	58.936266	EF
1319	female	F/C-	68w	54.277833	EF
505	female	F/C-	68w	68.97999	EF
503	female	F/C-	68w	56.301372	EF
1312	female	F/C-	68w	57.839291	EF
1311	female	F/C-	68w	71.397711	EF
504	female	F/C-	68w	59.471304	EF
1323	female	F/C-	68w	59.203625	EF
1339	female	F/C-	68w	70.993957	EF
1340	female	F/C-	68w	66.779571	EF
507	female	F/C-	68w	53.145015	EF
508	female	F/C-	68w	59.099958	EF
1336	female	F/C-	68w	88.404945	EF
1301	female	F/C-	94w	84.524894	EF
1303	female	F/C-	94w	65.445791	EF
1385	female	F/C-	94w	51.210855	EF
508	female	F/C-	94w	57.173385	EF
1319	female	F/C-	94w	55.256282	EF
504	female	F/C-	94w	62.630841	EF
1312	female	F/C-	94w	61.80759	EF
1311	female	F/C-	94w	64.009899	EF
501	female	F/C-	94w	71.458268	EF
1340	female	F/C-	94w	56.147104	EF
1339	female	F/C-	94w	56.020244	EF
1323	female	F/C-	94w	56.403622	EF
507	female	F/C-	94w	65.807267	EF
505	female	F/C-	94w	63.399648	EF
505	female	F/C-	94w	75.540738	EF
503	female	F/C-	94w	73.125987	EF
1308	female	F/C-	94w	66.263513	EF
503	female	F/C-	120w	59.52957	EF
505	female	F/C-	120w	57.601178	EF
1311	female	F/C-	120w	64.555213	EF
1323	female	F/C-	120w	75.786768	EF
1385	female	F/C-	120w	73.582349	EF
501	female	F/C-	120w	73.652862	EF
1305	female	F/C-	<52w	32.833317	FS
508	female	F/C-	<52w	28.673219	FS
1302	female	F/C-	<52w	37.944356	FS
501	female	F/C-	<52w	40.520107	FS
1306	female	F/C-	<52w	32.103906	FS
1308	female	F/C-	<52w	25.898277	FS
1310	female	F/C-	<52w	25.044238	FS
1312	female	F/C-	<52w	23.681615	FS
1313	female	F/C-	<52w	27.958844	FS
1336	female	F/C-	<52w	60.194013	FS
1337	female	F/C-	<52w	37.901352	FS
1385	female	F/C-	<52w	32.833317	FS
1340	female	F/C-	<52w	24.757415	FS
503	female	F/C-	<52w	27.100166	FS
1323	female	F/C-	<52w	25.516054	FS
1384	female	F/C-	<52w	26.395554	FS
1303	female	F/C-	<52w	25.620328	FS
1328	female	F/C-	<52w	41.173408	FS
505	female	F/C-	<52w	24.780238	FS
1319	female	F/C-	<52w	27.610766	FS
1303	female	F/C-	68w	30.284657	FS
1301	female	F/C-	68w	28.025714	FS
501	female	F/C-	68w	33.061515	FS
1308	female	F/C-	68w	35.519247	FS
1313	female	F/C-	68w	27.024922	FS
1305	female	F/C-	68w	27.486929	FS
1309	female	F/C-	68w	30.36938	FS
1385	female	F/C-	68w	30.262451	FS
1319	female	F/C-	68w	27.610766	FS
505	female	F/C-	68w	37.862544	FS
503	female	F/C-	68w	28.961277	FS
1312	female	F/C-	68w	29.943873	FS
1311	female	F/C-	68w	39.69898	FS
504	female	F/C-	68w	30.979227	FS
1323	female	F/C-	68w	30.881164	FS
1339	female	F/C-	68w	39.357986	FS
1340	female	F/C-	68w	36.646683	FS
507	female	F/C-	68w	26.844561	FS
508	female	F/C-	68w	30.950973	FS
1336	female	F/C-	68w	57.416997	FS
1301	female	F/C-	94w	53.335929	FS
1303	female	F/C-	94w	35.219592	FS
1385	female	F/C-	94w	25.931356	FS
508	female	F/C-	94w	29.064701	FS
1319	female	F/C-	94w	28.201181	FS
504	female	F/C-	94w	33.240713	FS
1312	female	F/C-	94w	33.641901	FS
1311	female	F/C-	94w	34.249711	FS
501	female	F/C-	94w	40.372142	FS
1340	female	F/C-	94w	28.955309	FS
1339	female	F/C-	94w	28.780718	FS
1323	female	F/C-	94w	28.96333	FS
507	female	F/C-	94w	35.025174	FS
505	female	F/C-	94w	33.090867	FS
505	female	F/C-	94w	43.624593	FS
503	female	F/C-	94w	41.852481	FS
1308	female	F/C-	94w	36.358539	FS
503	female	F/C-	120w	31.618898	FS
505	female	F/C-	120w	31.351759	FS
1311	female	F/C-	120w	34.8437	FS
1323	female	F/C-	120w	44.296782	FS
1385	female	F/C-	120w	42.488725	FS
501	female	F/C-	120w	42.180386	FS
504	female	F/C+	<52w	10.894535	CO
1311	female	F/C+	<52w		CO
1316	female	F/C+	<52w	8.363736	CO
1332	female	F/C+	<52w	9.378873	CO
1339	female	F/C+	<52w	12.648678	CO
1317	female	F/C+	<52w	10.754781	CO
1320	female	F/C+	<52w	10.055561	CO
1321	female	F/C+	<52w	6.076438	CO
1324	female	F/C+	<52w	9.450892	CO
1330	female	F/C+	<52w	10.045278	CO
506	female	F/C+	<52w	11.823365	CO
507	female	F/C+	<52w	11.460028	CO
1326	female	F/C+	<52w	11.894805	CO
1331	female	F/C+	<52w	9.639783	CO
1335	female	F/C+	<52w	11.15099	CO
1301	female	F/C+	<52w	13.100051	CO
1307	female	F/C+	<52w	10.052541	CO
1314	female	F/C+	<52w	9.749021	CO
1309	female	F/C+	<52w	10.570279	CO
1302	female	F/C+	68w	6.157092	CO
1306	female	F/C+	68w	9.188897	CO
1307	female	F/C+	68w	13.229833	CO
1310	female	F/C+	68w	14.777859	CO
1314	female	F/C+	68w	8.903495	CO
1316	female	F/C+	68w	14.445081	CO
1317	female	F/C+	68w	17.105537	CO
1320	female	F/C+	68w	8.674476	CO
1321	female	F/C+	68w	9.205373	CO
1326	female	F/C+	68w	10.710532	CO
1328	female	F/C+	68w	17.791486	CO
1330	female	F/C+	68w	12.86819	CO
1331	female	F/C+	68w	11.907942	CO
1384	female	F/C+	68w	12.410487	CO
1324	female	F/C+	68w	12.884472	CO
506	female	F/C+	68w	11.630449	CO
1335	female	F/C+	68w	13.682167	CO
1332	female	F/C+	68w	10.175931	CO
1337	female	F/C+	68w	18.463347	CO
1314	female	F/C+	94w	13.024987	CO
1321	female	F/C+	94w	19.892116	CO
1331	female	F/C+	94w	21.238216	CO
1335	female	F/C+	94w	19.704756	CO
1337	female	F/C+	94w	16.876723	CO
1330	female	F/C+	94w	17.702986	CO
1384	female	F/C+	94w	15.721716	CO
1332	female	F/C+	94w	16.031424	CO
1328	female	F/C+	94w	21.184329	CO
1326	female	F/C+	94w	14.69711	CO
1320	female	F/C+	94w	11.597656	CO
1317	female	F/C+	94w	26.341592	CO
1316	female	F/C+	94w	15.220138	CO
506	female	F/C+	94w	5.575112	CO
1302	female	F/C+	94w	16.326208	CO
1306	female	F/C+	94w	8.612449	CO
506	female	F/C+	120w	17.660311	CO
1326	female	F/C+	120w	13.368763	CO
1331	female	F/C+	120w	19.070413	CO
1332	female	F/C+	120w	14.726383	CO
1335	female	F/C+	120w	21.007906	CO
1384	female	F/C+	120w	18.62017	CO
504	female	F/C+	<52w	3.685625	Diameter_d
1311	female	F/C+	<52w		Diameter_d
1316	female	F/C+	<52w	3.164496	Diameter_d
1332	female	F/C+	<52w	3.503359	Diameter_d
1339	female	F/C+	<52w	3.774763	Diameter_d
1317	female	F/C+	<52w	3.093137	Diameter_d
1320	female	F/C+	<52w	2.973231	Diameter_d
1321	female	F/C+	<52w	2.310404	Diameter_d
1324	female	F/C+	<52w	3.350798	Diameter_d
1330	female	F/C+	<52w	3.399684	Diameter_d
506	female	F/C+	<52w	3.396792	Diameter_d
507	female	F/C+	<52w	3.510455	Diameter_d
1326	female	F/C+	<52w	3.546958	Diameter_d
1331	female	F/C+	<52w	3.750385	Diameter_d
1335	female	F/C+	<52w	3.961833	Diameter_d
1301	female	F/C+	<52w	3.977437	Diameter_d
1307	female	F/C+	<52w	3.53197	Diameter_d
1314	female	F/C+	<52w	3.064795	Diameter_d
1309	female	F/C+	<52w	3.464787	Diameter_d
1302	female	F/C+	68w	3.459186	Diameter_d
1306	female	F/C+	68w	2.882631	Diameter_d
1307	female	F/C+	68w	3.784867	Diameter_d
1310	female	F/C+	68w	3.661435	Diameter_d
1314	female	F/C+	68w	2.985532	Diameter_d
1316	female	F/C+	68w	3.593869	Diameter_d
1317	female	F/C+	68w	3.896967	Diameter_d
1320	female	F/C+	68w	3.835378	Diameter_d
1321	female	F/C+	68w	2.746985	Diameter_d
1326	female	F/C+	68w	3.441206	Diameter_d
1328	female	F/C+	68w	4.087156	Diameter_d
1330	female	F/C+	68w	3.726131	Diameter_d
1331	female	F/C+	68w	3.623371	Diameter_d
1384	female	F/C+	68w	2.884089	Diameter_d
1324	female	F/C+	68w	3.505355	Diameter_d
506	female	F/C+	68w	3.421485	Diameter_d
1335	female	F/C+	68w	3.892396	Diameter_d
1332	female	F/C+	68w	3.785154	Diameter_d
1337	female	F/C+	68w	3.402596	Diameter_d
1314	female	F/C+	94w	3.844915	Diameter_d
1321	female	F/C+	94w	3.759164	Diameter_d
1331	female	F/C+	94w	3.862726	Diameter_d
1335	female	F/C+	94w	3.668405	Diameter_d
1337	female	F/C+	94w	3.931161	Diameter_d
1330	female	F/C+	94w	3.871567	Diameter_d
1384	female	F/C+	94w	3.832638	Diameter_d
1332	female	F/C+	94w	3.68804	Diameter_d
1328	female	F/C+	94w	4.402858	Diameter_d
1326	female	F/C+	94w	3.274175	Diameter_d
1320	female	F/C+	94w	3.645049	Diameter_d
1317	female	F/C+	94w	4.486498	Diameter_d
1316	female	F/C+	94w	3.445421	Diameter_d
506	female	F/C+	94w	3.503935	Diameter_d
1302	female	F/C+	94w	3.440688	Diameter_d
1306	female	F/C+	94w	3.304839	Diameter_d
506	female	F/C+	120w	3.773351	Diameter_d
1326	female	F/C+	120w	3.057359	Diameter_d
1331	female	F/C+	120w	4.005856	Diameter_d
1332	female	F/C+	120w	3.716946	Diameter_d
1335	female	F/C+	120w	3.651709	Diameter_d
1384	female	F/C+	120w	4.081051	Diameter_d
504	female	F/C+	<52w	2.701665	Diameter_s
1311	female	F/C+	<52w		Diameter_s
1316	female	F/C+	<52w	2.378939	Diameter_s
1332	female	F/C+	<52w	2.675501	Diameter_s
1339	female	F/C+	<52w	2.545456	Diameter_s
1317	female	F/C+	<52w	1.962406	Diameter_s
1320	female	F/C+	<52w	1.581303	Diameter_s
1321	female	F/C+	<52w	1.143968	Diameter_s
1324	female	F/C+	<52w	2.49655	Diameter_s
1330	female	F/C+	<52w	2.417316	Diameter_s
506	female	F/C+	<52w	2.285354	Diameter_s
507	female	F/C+	<52w	2.593778	Diameter_s
1326	female	F/C+	<52w	2.311684	Diameter_s
1331	female	F/C+	<52w	2.864922	Diameter_s
1335	female	F/C+	<52w	2.943225	Diameter_s
1301	female	F/C+	<52w	2.81476	Diameter_s
1307	female	F/C+	<52w	2.49822	Diameter_s
1314	female	F/C+	<52w	1.917865	Diameter_s
1309	female	F/C+	<52w	2.263218	Diameter_s
1302	female	F/C+	68w	2.390332	Diameter_s
1306	female	F/C+	68w	1.957911	Diameter_s
1307	female	F/C+	68w	2.777912	Diameter_s
1310	female	F/C+	68w	2.337148	Diameter_s
1314	female	F/C+	68w	1.922863	Diameter_s
1316	female	F/C+	68w	2.474488	Diameter_s
1317	female	F/C+	68w	2.499853	Diameter_s
1320	female	F/C+	68w	2.974845	Diameter_s
1321	female	F/C+	68w	1.357183	Diameter_s
1326	female	F/C+	68w	2.134052	Diameter_s
1328	female	F/C+	68w	2.70416	Diameter_s
1330	female	F/C+	68w	2.571442	Diameter_s
1331	female	F/C+	68w	2.500285	Diameter_s
1384	female	F/C+	68w	1.301438	Diameter_s
1324	female	F/C+	68w	2.426467	Diameter_s
506	female	F/C+	68w	2.14428	Diameter_s
1335	female	F/C+	68w	2.715382	Diameter_s
1332	female	F/C+	68w	2.907123	Diameter_s
1337	female	F/C+	68w	1.531723	Diameter_s
1314	female	F/C+	94w	2.758941	Diameter_s
1321	female	F/C+	94w	2.103495	Diameter_s
1331	female	F/C+	94w	2.469083	Diameter_s
1335	female	F/C+	94w	2.131096	Diameter_s
1337	female	F/C+	94w	2.786115	Diameter_s
1330	female	F/C+	94w	2.529667	Diameter_s
1384	female	F/C+	94w	2.746899	Diameter_s
1332	female	F/C+	94w	2.520523	Diameter_s
1328	female	F/C+	94w	3.08161	Diameter_s
1326	female	F/C+	94w	1.852305	Diameter_s
1320	female	F/C+	94w	2.541009	Diameter_s
1317	female	F/C+	94w	3.049388	Diameter_s
1316	female	F/C+	94w	1.987811	Diameter_s
506	female	F/C+	94w	2.2614	Diameter_s
1302	female	F/C+	94w	1.961455	Diameter_s
1306	female	F/C+	94w	2.025177	Diameter_s
506	female	F/C+	120w	2.068192	Diameter_s
1326	female	F/C+	120w	1.523777	Diameter_s
1331	female	F/C+	120w	2.792487	Diameter_s
1332	female	F/C+	120w	2.407266	Diameter_s
1335	female	F/C+	120w	1.824205	Diameter_s
1384	female	F/C+	120w	2.826128	Diameter_s
504	female	F/C+	<52w	52.966233	EF
1311	female	F/C+	<52w		EF
1316	female	F/C+	<52w	50.552449	EF
1332	female	F/C+	<52w	48.232199	EF
1339	female	F/C+	<52w	61.710563	EF
1317	female	F/C+	<52w	67.83048	EF
1320	female	F/C+	<52w	79.284691	EF
1321	female	F/C+	<52w	83.697035	EF
1324	female	F/C+	<52w	51.325426	EF
1330	female	F/C+	<52w	56.717741	EF
506	female	F/C+	<52w	62.235833	EF
507	female	F/C+	<52w	52.229864	EF
1326	female	F/C+	<52w	64.893921	EF
1331	female	F/C+	<52w	47.89933	EF
1335	female	F/C+	<52w	51.186527	EF
1301	female	F/C+	<52w	56.640983	EF
1307	female	F/C+	<52w	57.402389	EF
1314	female	F/C+	<52w	68.935983	EF
1309	female	F/C+	<52w	64.893261	EF
1302	female	F/C+	68w	59.64055	EF
1306	female	F/C+	68w	61.789923	EF
1307	female	F/C+	68w	52.795513	EF
1310	female	F/C+	68w	66.675579	EF
1314	female	F/C+	68w	66.449911	EF
1316	female	F/C+	68w	59.814594	EF
1317	female	F/C+	68w	65.982728	EF
1320	female	F/C+	68w	45.815549	EF
1321	female	F/C+	68w	83.272842	EF
1326	female	F/C+	68w	69.254417	EF
1328	female	F/C+	68w	63.002544	EF
1330	female	F/C+	68w	59.380583	EF
1331	female	F/C+	68w	59.58241	EF
1384	female	F/C+	68w	85.729783	EF
1324	female	F/C+	68w	59.377551	EF
506	female	F/C+	68w	68.344429	EF
1335	female	F/C+	68w	58.043888	EF
1332	female	F/C+	68w	47.11034	EF
1337	female	F/C+	68w	86.092313	EF
1314	female	F/C+	94w	55.425364	EF
1321	female	F/C+	94w	75.835566	EF
1331	female	F/C+	94w	66.150039	EF
1335	female	F/C+	94w	73.504515	EF
1337	female	F/C+	94w	56.421955	EF
1330	female	F/C+	94w	64.522434	EF
1384	female	F/C+	94w	55.226045	EF
1332	female	F/C+	94w	60.417421	EF
1328	female	F/C+	94w	57.298906	EF
1326	female	F/C+	94w	75.710293	EF
1320	female	F/C+	94w	58.47092	EF
1317	female	F/C+	94w	60.300093	EF
1316	female	F/C+	94w	74.263375	EF
506	female	F/C+	94w	65.811802	EF
1302	female	F/C+	94w	75.126365	EF
1306	female	F/C+	94w	70.09546	EF
506	female	F/C+	120w	76.977012	EF
1326	female	F/C+	120w	80.324657	EF
1331	female	F/C+	120w	55.98481	EF
1332	female	F/C+	120w	65.484646	EF
1335	female	F/C+	120w	82.103225	EF
1384	female	F/C+	120w	58.734039	EF
504	female	F/C+	<52w	26.697245	FS
1311	female	F/C+	<52w		FS
1316	female	F/C+	<52w	24.827034	FS
1332	female	F/C+	<52w	23.63042	FS
1339	female	F/C+	<52w	32.565342	FS
1317	female	F/C+	<52w	36.556111	FS
1320	female	F/C+	<52w	46.815324	FS
1321	female	F/C+	<52w	50.465781	FS
1324	female	F/C+	<52w	25.468706	FS
1330	female	F/C+	<52w	28.895862	FS
506	female	F/C+	<52w	32.761007	FS
507	female	F/C+	<52w	26.112764	FS
1326	female	F/C+	<52w	34.817548	FS
1331	female	F/C+	<52w	23.609919	FS
1335	female	F/C+	<52w	25.710527	FS
1301	female	F/C+	<52w	29.231824	FS
1307	female	F/C+	<52w	29.609611	FS
1314	female	F/C+	<52w	37.399232	FS
1309	female	F/C+	<52w	34.679469	FS
1302	female	F/C+	68w	30.98056	FS
1306	female	F/C+	68w	32.079041	FS
1307	female	F/C+	68w	26.60477	FS
1310	female	F/C+	68w	36.16853	FS
1314	female	F/C+	68w	35.593951	FS
1316	female	F/C+	68w	31.126451	FS
1317	female	F/C+	68w	35.860826	FS
1320	female	F/C+	68w	22.439558	FS
1321	female	F/C+	68w	50.593735	FS
1326	female	F/C+	68w	37.992473	FS
1328	female	F/C+	68w	33.837136	FS
1330	female	F/C+	68w	30.979738	FS
1331	female	F/C+	68w	30.9956	FS
1384	female	F/C+	68w	55.19443	FS
1324	female	F/C+	68w	30.78493	FS
506	female	F/C+	68w	37.2641	FS
1335	female	F/C+	68w	30.238808	FS
1332	female	F/C+	68w	23.18808	FS
1337	female	F/C+	68w	54.983696	FS
1314	female	F/C+	94w	28.43589	FS
1321	female	F/C+	94w	43.991195	FS
1331	female	F/C+	94w	36.06354	FS
1335	female	F/C+	94w	41.906735	FS
1337	female	F/C+	94w	29.131903	FS
1330	female	F/C+	94w	34.847698	FS
1384	female	F/C+	94w	28.451441	FS
1332	female	F/C+	94w	31.65881	FS
1328	female	F/C+	94w	29.964211	FS
1326	female	F/C+	94w	43.430594	FS
1320	female	F/C+	94w	30.321472	FS
1317	female	F/C+	94w	32.036798	FS
1316	female	F/C+	94w	42.318087	FS
506	female	F/C+	94w	35.39616	FS
1302	female	F/C+	94w	42.992363	FS
1306	female	F/C+	94w	38.685384	FS
506	female	F/C+	120w	45.18148	FS
1326	female	F/C+	120w	49.769775	FS
1331	female	F/C+	120w	29.636281	FS
1332	female	F/C+	120w	35.234757	FS
1335	female	F/C+	120w	50.051884	FS
1384	female	F/C+	120w	30.747509	FS
1341	male	F/C-	<52w	28.575367	CO
1350	male	F/C-	<52w	11.375999	CO
1355	male	F/C-	<52w	15.51979	CO
1351	male	F/C-	<52w	12.74691	CO
1356	male	F/C-	<52w	14.831385	CO
1357	male	F/C-	<52w	12.269864	CO
1374	male	F/C-	<52w	11.078607	CO
1377	male	F/C-	<52w	22.364282	CO
1378	male	F/C-	<52w		CO
1376	male	F/C-	<52w	12.628064	CO
1372	male	F/C-	<52w		CO
1374	male	F/C-	<52w	11.078607	CO
1376	male	F/C-	<52w	12.628064	CO
1377	male	F/C-	<52w	22.364282	CO
1378	male	F/C-	<52w		CO
1382	male	F/C-	<52w	17.492336	CO
1351	male	F/C-	68w	9.48475	CO
1341	male	F/C-	68w	26.994667	CO
1368	male	F/C-	68w	10.177205	CO
1350	male	F/C-	68w	8.896981	CO
1346	male	F/C-	68w		CO
1355	male	F/C-	68w	11.99627	CO
1364	male	F/C-	68w	14.270427	CO
1357	male	F/C-	68w	10.150814	CO
1356	male	F/C-	68w	11.570434	CO
Notag box7	male	F/C-	68w	9.874285	CO
1362	male	F/C-	68w	11.000921	CO
1361	male	F/C-	68w	12.045741	CO
1372	male	F/C-	68w	13.835767	CO
double untagged box 7	male	F/C-	68w	9.247559	CO
1365	male	F/C-	68w	12.684205	CO
1367	male	F/C-	68w	12.697887	CO
1378	male	F/C-	68w	15.892683	CO
1376	male	F/C-	68w	10.901804	CO
1380	male	F/C-	68w	11.307795	CO
1374	male	F/C-	68w	14.33479	CO
1377	male	F/C-	68w	17.855049	CO
1341	male	F/C-	94w	22.208277	CO
1355	male	F/C-	94w	13.062117	CO
1350	male	F/C-	94w	14.652661	CO
1346	male	F/C-	94w	15.168949	CO
1372	male	F/C-	94w	15.372742	CO
1356	male	F/C-	94w	12.860578	CO
1357	male	F/C-	94w	12.283618	CO
1364	male	F/C-	94w	13.741333	CO
1361	male	F/C-	94w	14.738329	CO
1362	male	F/C-	94w	11.122839	CO
1365	male	F/C-	94w	17.672607	CO
1382	male	F/C-	94w	15.915676	CO
1369	male	F/C-	94w	15.99016	CO
1367	male	F/C-	94w	14.250226	CO
1377	male	F/C-	94w	19.153615	CO
1380	male	F/C-	94w	11.922909	CO
1378	male	F/C-	94w	16.364112	CO
1374	male	F/C-	94w	17.081975	CO
1376	male	F/C-	94w	16.751633	CO
1355	male	F/C-	120w	13.045019	CO
1371	male	F/C-	120w	15.719516	CO
1375	male	F/C-	120w	20.833331	CO
1361	male	F/C-	120w	16.273646	CO
1350	male	F/C-	120w	12.361016	CO
Box 5 53g	male	F/C-	120w	11.91922	CO
1356	male	F/C-	120w	15.266769	CO
1365	male	F/C-	120w	22.715473	CO
Box 6 no tag	male	F/C-	120w	3.060672	CO
1357	male	F/C-	120w	14.623154	CO
Box 7 48g	male	F/C-	120w	18.883935	CO
Box 7 34g	male	F/C-	120w	14.47091	CO
1372	male	F/C-	120w	15.054672	CO
Box 7 39g	male	F/C-	120w	18.627879	CO
1377	male	F/C-	120w	24.654713	CO
1341	male	F/C-	<52w	4.643871	Diameter_d
1350	male	F/C-	<52w	7.226598	Diameter_d
1355	male	F/C-	<52w	3.549293	Diameter_d
1351	male	F/C-	<52w	3.805684	Diameter_d
1356	male	F/C-	<52w	3.479082	Diameter_d
1357	male	F/C-	<52w	4.052194	Diameter_d
1374	male	F/C-	<52w	4.414595	Diameter_d
1377	male	F/C-	<52w	4.215293	Diameter_d
1378	male	F/C-	<52w	4.306973	Diameter_d
1376	male	F/C-	<52w	3.59135	Diameter_d
1372	male	F/C-	<52w	4.005997	Diameter_d
1374	male	F/C-	<52w	4.414595	Diameter_d
1376	male	F/C-	<52w	3.59135	Diameter_d
1377	male	F/C-	<52w	4.215293	Diameter_d
1378	male	F/C-	<52w	4.306973	Diameter_d
1382	male	F/C-	<52w	4.13157	Diameter_d
1351	male	F/C-	68w	3.593538	Diameter_d
1341	male	F/C-	68w	4.44229	Diameter_d
1368	male	F/C-	68w	3.394872	Diameter_d
1350	male	F/C-	68w	3.401975	Diameter_d
1346	male	F/C-	68w	2.269479	Diameter_d
1355	male	F/C-	68w	3.581517	Diameter_d
1364	male	F/C-	68w	3.410038	Diameter_d
1357	male	F/C-	68w	3.824658	Diameter_d
1356	male	F/C-	68w	3.432757	Diameter_d
Notag box7	male	F/C-	68w	3.078757	Diameter_d
1362	male	F/C-	68w	3.79096	Diameter_d
1361	male	F/C-	68w	4.047369	Diameter_d
1372	male	F/C-	68w	3.644818	Diameter_d
double untagged box 7	male	F/C-	68w	3.061263	Diameter_d
1365	male	F/C-	68w	3.669508	Diameter_d
1367	male	F/C-	68w	3.999646	Diameter_d
1378	male	F/C-	68w	4.481307	Diameter_d
1376	male	F/C-	68w	3.820426	Diameter_d
1380	male	F/C-	68w	3.679498	Diameter_d
1374	male	F/C-	68w	3.973365	Diameter_d
1377	male	F/C-	68w	4.025072	Diameter_d
1341	male	F/C-	94w	4.666055	Diameter_d
1355	male	F/C-	94w	3.905953	Diameter_d
1350	male	F/C-	94w	4.082243	Diameter_d
1346	male	F/C-	94w	4.235534	Diameter_d
1372	male	F/C-	94w	4.032072	Diameter_d
1356	male	F/C-	94w	3.155624	Diameter_d
1357	male	F/C-	94w	3.871776	Diameter_d
1364	male	F/C-	94w	3.358385	Diameter_d
1361	male	F/C-	94w	4.441023	Diameter_d
1362	male	F/C-	94w	3.027054	Diameter_d
1365	male	F/C-	94w	5.129577	Diameter_d
1382	male	F/C-	94w	4.398347	Diameter_d
1369	male	F/C-	94w	3.438604	Diameter_d
1367	male	F/C-	94w	4.271148	Diameter_d
1377	male	F/C-	94w	3.800759	Diameter_d
1380	male	F/C-	94w	3.410547	Diameter_d
1378	male	F/C-	94w	4.019104	Diameter_d
1374	male	F/C-	94w	4.306411	Diameter_d
1376	male	F/C-	94w	4.495075	Diameter_d
1355	male	F/C-	120w	3.8802	Diameter_d
1371	male	F/C-	120w	4.388845	Diameter_d
1375	male	F/C-	120w	4.387953	Diameter_d
1361	male	F/C-	120w	4.067572	Diameter_d
1350	male	F/C-	120w	4.108017	Diameter_d
Box 5 53g	male	F/C-	120w		Diameter_d
1356	male	F/C-	120w	3.916626	Diameter_d
1365	male	F/C-	120w	4.407591	Diameter_d
Box 6 no tag	male	F/C-	120w	1.826219	Diameter_d
1357	male	F/C-	120w	4.204061	Diameter_d
Box 7 48g	male	F/C-	120w	4.06222	Diameter_d
Box 7 34g	male	F/C-	120w	3.587856	Diameter_d
1372	male	F/C-	120w	3.932325	Diameter_d
Box 7 39g	male	F/C-	120w	4.43078	Diameter_d
1377	male	F/C-	120w	4.76481	Diameter_d
1341	male	F/C-	<52w	2.919369	Diameter_s
1350	male	F/C-	<52w	5.268651	Diameter_s
1355	male	F/C-	<52w	1.923263	Diameter_s
1351	male	F/C-	<52w	2.668355	Diameter_s
1356	male	F/C-	<52w	1.942562	Diameter_s
1357	male	F/C-	<52w	2.953791	Diameter_s
1374	male	F/C-	<52w	3.446035	Diameter_s
1377	male	F/C-	<52w	2.295917	Diameter_s
1378	male	F/C-	<52w	3.029256	Diameter_s
1376	male	F/C-	<52w	2.23685	Diameter_s
1372	male	F/C-	<52w	3.204274	Diameter_s
1374	male	F/C-	<52w	3.446035	Diameter_s
1376	male	F/C-	<52w	2.23685	Diameter_s
1377	male	F/C-	<52w	2.295917	Diameter_s
1378	male	F/C-	<52w	3.029256	Diameter_s
1382	male	F/C-	<52w	2.72144	Diameter_s
1351	male	F/C-	68w	2.668503	Diameter_s
1341	male	F/C-	68w	3.238228	Diameter_s
1368	male	F/C-	68w	2.639378	Diameter_s
1350	male	F/C-	68w	2.54928	Diameter_s
1346	male	F/C-	68w	1.780998	Diameter_s
1355	male	F/C-	68w	2.275109	Diameter_s
1364	male	F/C-	68w	2.269357	Diameter_s
1357	male	F/C-	68w	2.937436	Diameter_s
1356	male	F/C-	68w	2.382118	Diameter_s
Notag box7	male	F/C-	68w	2.129627	Diameter_s
1362	male	F/C-	68w	2.740826	Diameter_s
1361	male	F/C-	68w	3.108436	Diameter_s
1372	male	F/C-	68w	2.593003	Diameter_s
double untagged box 7	male	F/C-	68w	2.160403	Diameter_s
1365	male	F/C-	68w	2.796105	Diameter_s
1367	male	F/C-	68w	2.998175	Diameter_s
1378	male	F/C-	68w	3.569206	Diameter_s
1376	male	F/C-	68w	2.952972	Diameter_s
1380	male	F/C-	68w	2.732877	Diameter_s
1374	male	F/C-	68w	2.77997	Diameter_s
1377	male	F/C-	68w	2.911056	Diameter_s
1341	male	F/C-	94w	3.716463	Diameter_s
1355	male	F/C-	94w	3.038353	Diameter_s
1350	male	F/C-	94w	3.088386	Diameter_s
1346	male	F/C-	94w	3.259768	Diameter_s
1372	male	F/C-	94w	3.028229	Diameter_s
1356	male	F/C-	94w	1.770307	Diameter_s
1357	male	F/C-	94w	2.843515	Diameter_s
1364	male	F/C-	94w	2.274418	Diameter_s
1361	male	F/C-	94w	3.511549	Diameter_s
1362	male	F/C-	94w	1.941216	Diameter_s
1365	male	F/C-	94w	4.387431	Diameter_s
1382	male	F/C-	94w	3.353549	Diameter_s
1369	male	F/C-	94w	2.138654	Diameter_s
1367	male	F/C-	94w	3.449604	Diameter_s
1377	male	F/C-	94w	2.509029	Diameter_s
1380	male	F/C-	94w	2.313678	Diameter_s
1378	male	F/C-	94w	2.942418	Diameter_s
1374	male	F/C-	94w	2.988511	Diameter_s
1376	male	F/C-	94w	3.436438	Diameter_s
1355	male	F/C-	120w	2.908177	Diameter_s
1371	male	F/C-	120w	3.381148	Diameter_s
1375	male	F/C-	120w	3.32829	Diameter_s
1361	male	F/C-	120w	3.002317	Diameter_s
1350	male	F/C-	120w	3.370792	Diameter_s
Box 5 53g	male	F/C-	120w		Diameter_s
1356	male	F/C-	120w	2.735457	Diameter_s
1365	male	F/C-	120w	2.987323	Diameter_s
Box 6 no tag	male	F/C-	120w	1.205007	Diameter_s
1357	male	F/C-	120w	3.220028	Diameter_s
Box 7 48g	male	F/C-	120w	2.808249	Diameter_s
Box 7 34g	male	F/C-	120w	2.535081	Diameter_s
1372	male	F/C-	120w	2.926792	Diameter_s
Box 7 39g	male	F/C-	120w	3.288054	Diameter_s
1377	male	F/C-	120w	3.310362	Diameter_s
1341	male	F/C-	<52w	67.07438	EF
1350	male	F/C-	<52w	53.054389	EF
1355	male	F/C-	<52w	78.108463	EF
1351	male	F/C-	<52w	57.797372	EF
1356	male	F/C-	<52w	76.579902	EF
1357	male	F/C-	<52w	53.307988	EF
1374	male	F/C-	<52w	44.501567	EF
1377	male	F/C-	<52w	77.186565	EF
1378	male	F/C-	<52w	57.117607	EF
1376	male	F/C-	<52w	68.660219	EF
1372	male	F/C-	<52w	41.241197	EF
1374	male	F/C-	<52w	44.501567	EF
1376	male	F/C-	<52w	68.660219	EF
1377	male	F/C-	<52w	77.186565	EF
1378	male	F/C-	<52w	57.117607	EF
1382	male	F/C-	<52w	63.273202	EF
1351	male	F/C-	68w	51.587927	EF
1341	male	F/C-	68w	53.040462	EF
1368	male	F/C-	68w	45.954648	EF
1350	male	F/C-	68w	50.574687	EF
1346	male	F/C-	68w		EF
1355	male	F/C-	68w	67.037903	EF
1364	male	F/C-	68w	63.361764	EF
1357	male	F/C-	68w	47.176382	EF
1356	male	F/C-	68w	59.225055	EF
Notag box7	male	F/C-	68w	59.820842	EF
1362	male	F/C-	68w	54.501003	EF
1361	male	F/C-	68w	46.933598	EF
1372	male	F/C-	68w	56.266466	EF
double untagged box 7	male	F/C-	68w	57.957825	EF
1365	male	F/C-	68w	48.338331	EF
1367	male	F/C-	68w	49.950146	EF
1378	male	F/C-	68w	41.836222	EF
1376	male	F/C-	68w	46.324993	EF
1380	male	F/C-	68w	51.431536	EF
1374	male	F/C-	68w	57.790971	EF
1377	male	F/C-	68w	54.240071	EF
1341	male	F/C-	94w	41.589784	EF
1355	male	F/C-	94w	45.322956	EF
1350	male	F/C-	94w	48.649228	EF
1346	male	F/C-	94w	46.588893	EF
1372	male	F/C-	94w	49.819296	EF
1356	male	F/C-	94w	76.4726	EF
1357	male	F/C-	94w	52.287302	EF
1364	male	F/C-	94w	61.400084	EF
1361	male	F/C-	94w	42.784927	EF
1362	male	F/C-	94w	66.890097	EF
1365	male	F/C-	94w	30.578913	EF
1382	male	F/C-	94w	47.517039	EF
1369	male	F/C-	94w	68.910275	EF
1367	male	F/C-	94w	39.730733	EF
1377	male	F/C-	94w	63.696248	EF
1380	male	F/C-	94w	61.528503	EF
1378	male	F/C-	94w	52.873841	EF
1374	male	F/C-	94w	58.289495	EF
1376	male	F/C-	94w	47.209841	EF
1355	male	F/C-	120w	50.173658	EF
1371	male	F/C-	120w	46.288559	EF
1375	male	F/C-	120w	48.237522	EF
1361	male	F/C-	120w	51.729552	EF
1350	male	F/C-	120w	37.695592	EF
Box 5 53g	male	F/C-	120w	65.785132	EF
1356	male	F/C-	120w	58.084266	EF
1365	male	F/C-	120w	60.613705	EF
Box 6 no tag	male	F/C-	120w	66.716899	EF
1357	male	F/C-	120w	47.094556	EF
Box 7 48g	male	F/C-	120w	58.956771	EF
Box 7 34g	male	F/C-	120w	57.321442	EF
1372	male	F/C-	120w	50.973598	EF
Box 7 39g	male	F/C-	120w	50.825886	EF
1377	male	F/C-	120w	57.922556	EF
1341	male	F/C-	<52w	37.13502	FS
1350	male	F/C-	<52w	16.057152	FS
1355	male	F/C-	<52w	45.812786	FS
1351	male	F/C-	<52w	29.885014	FS
1356	male	F/C-	<52w	44.164522	FS
1357	male	F/C-	<52w	27.106381	FS
1374	male	F/C-	<52w	21.935852	FS
1377	male	F/C-	<52w	45.533626	FS
1378	male	F/C-	<52w	29.762469	FS
1376	male	F/C-	<52w	37.715614	FS
1372	male	F/C-	<52w	19.931883	FS
1374	male	F/C-	<52w	21.935852	FS
1376	male	F/C-	<52w	37.715614	FS
1377	male	F/C-	<52w	45.533626	FS
1378	male	F/C-	<52w	29.762469	FS
1382	male	F/C-	<52w	34.200757	FS
1351	male	F/C-	68w	25.741622	FS
1341	male	F/C-	68w	27.104531	FS
1368	male	F/C-	68w	22.253989	FS
1350	male	F/C-	68w	25.0647	FS
1346	male	F/C-	68w		FS
1355	male	F/C-	68w	36.47638	FS
1364	male	F/C-	68w	33.450701	FS
1357	male	F/C-	68w	23.197435	FS
1356	male	F/C-	68w	30.606266	FS
Notag box7	male	F/C-	68w	30.828363	FS
1362	male	F/C-	68w	27.700993	FS
1361	male	F/C-	68w	23.198603	FS
1372	male	F/C-	68w	28.85782	FS
double untagged box 7	male	F/C-	68w	29.427729	FS
1365	male	F/C-	68w	23.801639	FS
1367	male	F/C-	68w	25.038986	FS
1378	male	F/C-	68w	20.353447	FS
1376	male	F/C-	68w	22.705683	FS
1380	male	F/C-	68w	25.72691	FS
1374	male	F/C-	68w	30.034873	FS
1377	male	F/C-	68w	27.676923	FS
1341	male	F/C-	94w	20.351073	FS
1355	male	F/C-	94w	22.212266	FS
1350	male	F/C-	94w	24.345871	FS
1346	male	F/C-	94w	23.037616	FS
1372	male	F/C-	94w	24.896451	FS
1356	male	F/C-	94w	43.899948	FS
1357	male	F/C-	94w	26.557864	FS
1364	male	F/C-	94w	32.276443	FS
1361	male	F/C-	94w	20.929283	FS
1362	male	F/C-	94w	35.871124	FS
1365	male	F/C-	94w	14.467978	FS
1382	male	F/C-	94w	23.726599	FS
1369	male	F/C-	94w	37.804584	FS
1367	male	F/C-	94w	19.234746	FS
1377	male	F/C-	94w	33.986094	FS
1380	male	F/C-	94w	32.161076	FS
1378	male	F/C-	94w	26.790152	FS
1374	male	F/C-	94w	30.603222	FS
1376	male	F/C-	94w	23.551034	FS
1355	male	F/C-	120w	22.960406	FS
1371	male	F/C-	120w	24.149375	FS
1375	male	F/C-	120w	26.188967	FS
1361	male	F/C-	120w	17.946027	FS
1350	male	F/C-	120w	34.614539	FS
Box 5 53g	male	F/C-	120w	30.157818	FS
1356	male	F/C-	120w	32.223228	FS
1365	male	F/C-	120w	34.016312	FS
Box 6 no tag	male	F/C-	120w	23.406727	FS
1357	male	F/C-	120w	30.869114	FS
Box 7 48g	male	F/C-	120w	29.342727	FS
Box 7 34g	male	F/C-	120w	25.570947	FS
1372	male	F/C-	120w	25.79064	FS
Box 7 39g	male	F/C-	120w	30.524786	FS
1377	male	F/C-	120w		FS
1343	male	F/C+	<52w	7.956066	CO
1344	male	F/C+	<52w	7.713965	CO
1345	male	F/C+	<52w	10.759997	CO
1342	male	F/C+	<52w		CO
1349	male	F/C+	<52w	18.899822	CO
510	male	F/C+	<52w	13.634279	CO
1348	male	F/C+	<52w	10.947121	CO
1352	male	F/C+	<52w	14.88522	CO
1353	male	F/C+	<52w	11.55442	CO
1354	male	F/C+	<52w		CO
1360	male	F/C+	<52w	12.94082	CO
1359	male	F/C+	<52w	15.735258	CO
1381	male	F/C+	<52w	13.811843	CO
1370	male	F/C+	<52w	14.038922	CO
1371	male	F/C+	<52w	14.606221	CO
1375	male	F/C+	<52w	14.989362	CO
510	male	F/C+	68w	17.406979	CO
1353	male	F/C+	68w	12.868125	CO
Box1, Notag	male	F/C+	68w	11.675049	CO
1344	male	F/C+	68w	15.291929	CO
1343	male	F/C+	68w	12.682842	CO
1342	male	F/C+	68w	18.176146	CO
Missingtag box2	male	F/C+	68w	10.19435	CO
1354/1352	male	F/C+	68w	11.669563	CO
1348	male	F/C+	68w	15.019537	CO
1363	male	F/C+	68w	9.511236	CO
1360	male	F/C+	68w	14.459933	CO
1366	male	F/C+	68w	11.357902	CO
1359	male	F/C+	68w	13.245998	CO
1379	male	F/C+	68w	13.206783	CO
1371	male	F/C+	68w	11.860615	CO
1370	male	F/C+	68w	11.776456	CO
1375	male	F/C+	68w	11.07599	CO
1352	male	F/C+	94w	9.02575	CO
1343	male	F/C+	94w	14.609897	CO
1342	male	F/C+	94w	11.137606	CO
1345	male	F/C+	94w	11.084926	CO
510	male	F/C+	94w	13.644841	CO
1344	male	F/C+	94w	16.658554	CO
1354	male	F/C+	94w	11.363039	CO
1381	male	F/C+	94w	13.408605	CO
1353	male	F/C+	94w	16.947512	CO
1349	male	F/C+	94w	20.367384	CO
1366	male	F/C+	94w	13.826824	CO
1348	male	F/C+	94w	20.466308	CO
1360	male	F/C+	94w	18.913598	CO
1363	male	F/C+	94w	9.889356	CO
1375	male	F/C+	94w	17.813089	CO
1370	male	F/C+	94w	17.72617	CO
1371	male	F/C+	94w	13.897063	CO
1379	male	F/C+	94w	18.050586	CO
1366	male	F/C+	120w		CO
1352	male	F/C+	120w	16.106866	CO
1343	male	F/C+	120w	19.061327	CO
1348	male	F/C+	120w	18.994162	CO
510	male	F/C+	120w	10.948419	CO
1360	male	F/C+	120w	12.906118	CO
1342	male	F/C+	120w	21.554093	CO
1354	male	F/C+	120w	8.875299	CO
1363	male	F/C+	120w	12.551232	CO
1370	male	F/C+	120w	16.714628	CO
1379	male	F/C+	120w	13.784843	CO
1343	male	F/C+	<52w	3.828764	Diameter_d
1344	male	F/C+	<52w	2.780257	Diameter_d
1345	male	F/C+	<52w	3.693217	Diameter_d
1342	male	F/C+	<52w	3.078508	Diameter_d
1349	male	F/C+	<52w	3.680908	Diameter_d
510	male	F/C+	<52w	3.735016	Diameter_d
1348	male	F/C+	<52w	3.780645	Diameter_d
1352	male	F/C+	<52w	3.677215	Diameter_d
1353	male	F/C+	<52w	4.110325	Diameter_d
1354	male	F/C+	<52w	4.098405	Diameter_d
1360	male	F/C+	<52w	3.974661	Diameter_d
1359	male	F/C+	<52w	4.00095	Diameter_d
1381	male	F/C+	<52w	3.958394	Diameter_d
1370	male	F/C+	<52w	3.546169	Diameter_d
1371	male	F/C+	<52w	4.384588	Diameter_d
1375	male	F/C+	<52w	4.474004	Diameter_d
510	male	F/C+	68w	3.288016	Diameter_d
1353	male	F/C+	68w	4.206331	Diameter_d
Box1, Notag	male	F/C+	68w	3.871084	Diameter_d
1344	male	F/C+	68w	4.185868	Diameter_d
1343	male	F/C+	68w	3.995642	Diameter_d
1342	male	F/C+	68w	4.301493	Diameter_d
Missingtag box2	male	F/C+	68w	3.655487	Diameter_d
1354/1352	male	F/C+	68w	3.435581	Diameter_d
1348	male	F/C+	68w	4.077138	Diameter_d
1363	male	F/C+	68w	3.176535	Diameter_d
1360	male	F/C+	68w	3.641185	Diameter_d
1366	male	F/C+	68w	3.475075	Diameter_d
1359	male	F/C+	68w	3.993388	Diameter_d
1379	male	F/C+	68w	4.379051	Diameter_d
1371	male	F/C+	68w	3.911637	Diameter_d
1370	male	F/C+	68w	3.360331	Diameter_d
1375	male	F/C+	68w	4.098972	Diameter_d
1352	male	F/C+	94w	3.257983	Diameter_d
1343	male	F/C+	94w	4.435727	Diameter_d
1342	male	F/C+	94w	3.338427	Diameter_d
1345	male	F/C+	94w	3.453581	Diameter_d
510	male	F/C+	94w	3.75393	Diameter_d
1344	male	F/C+	94w	4.204824	Diameter_d
1354	male	F/C+	94w	4.117485	Diameter_d
1381	male	F/C+	94w	4.040798	Diameter_d
1353	male	F/C+	94w	4.257444	Diameter_d
1349	male	F/C+	94w	4.06529	Diameter_d
1366	male	F/C+	94w	4.386236	Diameter_d
1348	male	F/C+	94w	3.938545	Diameter_d
1360	male	F/C+	94w	3.840033	Diameter_d
1363	male	F/C+	94w	3.669668	Diameter_d
1375	male	F/C+	94w	4.395372	Diameter_d
1370	male	F/C+	94w	13.726996	Diameter_d
1371	male	F/C+	94w	3.211731	Diameter_d
1379	male	F/C+	94w	4.346187	Diameter_d
1366	male	F/C+	120w	4.377055	Diameter_d
1352	male	F/C+	120w	3.916131	Diameter_d
1343	male	F/C+	120w	4.533124	Diameter_d
1348	male	F/C+	120w	3.79358	Diameter_d
510	male	F/C+	120w	2.865536	Diameter_d
1360	male	F/C+	120w	3.523719	Diameter_d
1342	male	F/C+	120w	4.798727	Diameter_d
1354	male	F/C+	120w	3.402775	Diameter_d
1363	male	F/C+	120w	3.574895	Diameter_d
1370	male	F/C+	120w	3.567397	Diameter_d
1379	male	F/C+	120w	3.817413	Diameter_d
1343	male	F/C+	<52w	2.962798	Diameter_s
1344	male	F/C+	<52w	1.799901	Diameter_s
1345	male	F/C+	<52w	2.623888	Diameter_s
1342	male	F/C+	<52w	1.431162	Diameter_s
1349	male	F/C+	<52w	2.105751	Diameter_s
510	male	F/C+	<52w	2.355278	Diameter_s
1348	male	F/C+	<52w	2.862463	Diameter_s
1352	male	F/C+	<52w	2.484077	Diameter_s
1353	male	F/C+	<52w	3.067403	Diameter_s
1354	male	F/C+	<52w	3.111515	Diameter_s
1360	male	F/C+	<52w	2.885646	Diameter_s
1359	male	F/C+	<52w	2.869576	Diameter_s
1381	male	F/C+	<52w	2.621727	Diameter_s
1370	male	F/C+	<52w	2.366193	Diameter_s
1371	male	F/C+	<52w	3.245641	Diameter_s
1375	male	F/C+	<52w	3.414802	Diameter_s
510	male	F/C+	68w	0.845476	Diameter_s
1353	male	F/C+	68w	3.133344	Diameter_s
Box1, Notag	male	F/C+	68w	2.882938	Diameter_s
1344	male	F/C+	68w	3.018979	Diameter_s
1343	male	F/C+	68w	2.789558	Diameter_s
1342	male	F/C+	68w	3.073113	Diameter_s
Missingtag box2	male	F/C+	68w	2.840491	Diameter_s
1354/1352	male	F/C+	68w	2.515806	Diameter_s
1348	male	F/C+	68w	2.863757	Diameter_s
1363	male	F/C+	68w	2.329695	Diameter_s
1360	male	F/C+	68w	2.398404	Diameter_s
1366	male	F/C+	68w	2.421208	Diameter_s
1359	male	F/C+	68w	2.915208	Diameter_s
1379	male	F/C+	68w	3.46907	Diameter_s
1371	male	F/C+	68w	2.951838	Diameter_s
1370	male	F/C+	68w	2.241707	Diameter_s
1375	male	F/C+	68w	3.286417	Diameter_s
1352	male	F/C+	94w	2.410152	Diameter_s
1343	male	F/C+	94w	3.471668	Diameter_s
1342	male	F/C+	94w	2.348538	Diameter_s
1345	male	F/C+	94w	2.295311	Diameter_s
510	male	F/C+	94w	2.752443	Diameter_s
1344	male	F/C+	94w	2.911819	Diameter_s
1354	male	F/C+	94w	3.16729	Diameter_s
1381	male	F/C+	94w	3.068651	Diameter_s
1353	male	F/C+	94w	3.350148	Diameter_s
1349	male	F/C+	94w	2.660066	Diameter_s
1366	male	F/C+	94w	3.439951	Diameter_s
1348	male	F/C+	94w	2.621877	Diameter_s
1360	male	F/C+	94w	2.428505	Diameter_s
1363	male	F/C+	94w	2.785243	Diameter_s
1375	male	F/C+	94w	3.451066	Diameter_s
1370	male	F/C+	94w	6.051142	Diameter_s
1371	male	F/C+	94w	2.066515	Diameter_s
1379	male	F/C+	94w	3.216481	Diameter_s
1366	male	F/C+	120w	2.480829	Diameter_s
1352	male	F/C+	120w	2.947445	Diameter_s
1343	male	F/C+	120w	3.472297	Diameter_s
1348	male	F/C+	120w	2.677784	Diameter_s
510	male	F/C+	120w	1.420722	Diameter_s
1360	male	F/C+	120w	2.535796	Diameter_s
1342	male	F/C+	120w	3.610542	Diameter_s
1354	male	F/C+	120w	2.523123	Diameter_s
1363	male	F/C+	120w	2.639067	Diameter_s
1370	male	F/C+	120w	2.284948	Diameter_s
1379	male	F/C+	120w	3.007716	Diameter_s
1343	male	F/C+	<52w	46.18988	EF
1344	male	F/C+	<52w	66.55288	EF
1345	male	F/C+	<52w	56.477853	EF
1342	male	F/C+	<52w		EF
1349	male	F/C+	<52w	74.693029	EF
510	male	F/C+	<52w	67.44196	EF
1348	male	F/C+	<52w	49.012126	EF
1352	male	F/C+	<52w	61.317582	EF
1353	male	F/C+	<52w	50.528736	EF
1354	male	F/C+	<52w	48.405108	EF
1360	male	F/C+	<52w	53.816836	EF
1359	male	F/C+	<52w	55.142748	EF
1381	male	F/C+	<52w	63.141819	EF
1370	male	F/C+	<52w	62.885177	EF
1371	male	F/C+	<52w	51.219826	EF
1375	male	F/C+	<52w	47.472423	EF
510	male	F/C+	68w	96.989408	EF
1353	male	F/C+	68w	50.682733	EF
Box1, Notag	male	F/C+	68w	51.043519	EF
1344	male	F/C+	68w	54.384296	EF
1343	male	F/C+	68w	58.049191	EF
1342	male	F/C+	68w	55.355281	EF
Missingtag box2	male	F/C+	68w	45.770239	EF
1354/1352	male	F/C+	68w	53.508123	EF
1348	male	F/C+	68w	57.378644	EF
1363	male	F/C+	68w	53.377276	EF
1360	male	F/C+	68w	64.015412	EF
1366	male	F/C+	68w	58.756711	EF
1359	male	F/C+	68w	53.190727	EF
1379	male	F/C+	68w	42.589108	EF
1371	male	F/C+	68w	49.220159	EF
1370	male	F/C+	68w	63.166818	EF
1375	male	F/C+	68w	40.932637	EF
1352	male	F/C+	94w	52.346548	EF
1343	male	F/C+	94w	44.063882	EF
1342	male	F/C+	94w	57.932813	EF
1345	male	F/C+	94w	63.345285	EF
510	male	F/C+	94w	52.855891	EF
1344	male	F/C+	94w	58.766045	EF
1354	male	F/C+	94w	46.715027	EF
1381	male	F/C+	94w	48.263381	EF
1353	male	F/C+	94w	43.547269	EF
1349	male	F/C+	94w	64.235162	EF
1366	male	F/C+	94w	43.956449	EF
1348	male	F/C+	94w	62.765069	EF
1360	male	F/C+	94w	67.306304	EF
1363	male	F/C+	94w	48.837557	EF
1375	male	F/C+	94w	43.78586	EF
1370	male	F/C+	94w	32.41948	EF
1371	male	F/C+	94w	66.479849	EF
1379	male	F/C+	94w	51.29497	EF
1366	male	F/C+	120w		EF
1352	male	F/C+	120w	49.663481	EF
1343	male	F/C+	120w	46.96862	EF
1348	male	F/C+	120w	57.096992	EF
510	male	F/C+	120w	81.060642	EF
1360	male	F/C+	120w	55.137311	EF
1342	male	F/C+	120w	48.876556	EF
1354	male	F/C+	120w	51.894192	EF
1363	male	F/C+	120w	52.14774	EF
1370	male	F/C+	120w	66.515134	EF
1379	male	F/C+	120w	43.677239	EF
1343	male	F/C+	<52w	22.617373	FS
1344	male	F/C+	<52w	35.261348	FS
1345	male	F/C+	<52w	28.953869	FS
1342	male	F/C+	<52w		FS
1349	male	F/C+	<52w	42.792612	FS
510	male	F/C+	<52w	36.940613	FS
1348	male	F/C+	<52w	24.286384	FS
1352	male	F/C+	<52w	32.446791	FS
1353	male	F/C+	<52w	25.373243	FS
1354	male	F/C+	<52w	24.079866	FS
1360	male	F/C+	<52w	27.398934	FS
1359	male	F/C+	<52w	28.277622	FS
1381	male	F/C+	<52w	33.767903	FS
1370	male	F/C+	<52w	33.274659	FS
1371	male	F/C+	<52w	25.97616	FS
1375	male	F/C+	<52w	23.674592	FS
510	male	F/C+	68w	74.286143	FS
1353	male	F/C+	68w	25.508854	FS
Box1, Notag	male	F/C+	68w	25.526348	FS
1344	male	F/C+	68w	27.876853	FS
1343	male	F/C+	68w	30.184992	FS
1342	male	F/C+	68w	28.557058	FS
Missingtag box2	male	F/C+	68w	22.295144	FS
1354/1352	male	F/C+	68w	27.259341	FS
1348	male	F/C+	68w	29.760607	FS
1363	male	F/C+	68w	26.65922	FS
1360	male	F/C+	68w	34.131223	FS
1366	male	F/C+	68w	30.326441	FS
1359	male	F/C+	68w	26.999136	FS
1379	male	F/C+	68w	20.780324	FS
1371	male	F/C+	68w	24.537032	FS
1370	male	F/C+	68w	33.289112	FS
1375	male	F/C+	68w	19.823384	FS
1352	male	F/C+	94w	26.023192	FS
1343	male	F/C+	94w	21.733959	FS
1342	male	F/C+	94w	29.651359	FS
1345	male	F/C+	94w	33.538231	FS
510	male	F/C+	94w	26.678371	FS
1344	male	F/C+	94w	30.750516	FS
1354	male	F/C+	94w	23.077077	FS
1381	male	F/C+	94w	24.058301	FS
1353	male	F/C+	94w	21.310814	FS
1349	male	F/C+	94w	34.566395	FS
1366	male	F/C+	94w	21.573965	FS
1348	male	F/C+	94w	33.430301	FS
1360	male	F/C+	94w	36.75822	FS
1363	male	F/C+	94w	24.100951	FS
1375	male	F/C+	94w	21.484099	FS
1370	male	F/C+	94w	9.274346	FS
1371	male	F/C+	94w	35.657298	FS
1379	male	F/C+	94w	25.993046	FS
1366	male	F/C+	120w	24.735788	FS
1352	male	F/C+	120w	23.401683	FS
1343	male	F/C+	120w	29.412755	FS
1348	male	F/C+	120w	50.420381	FS
510	male	F/C+	120w	28.036359	FS
1360	male	F/C+	120w	24.760426	FS
1342	male	F/C+	120w	25.851039	FS
1354	male	F/C+	120w	26.177755	FS
1363	male	F/C+	120w	35.949145	FS
1370	male	F/C+	120w	21.210633	FS
1379	male	F/C+	120w	25.050868	FS
