# Supplementary material for: Late-life dietary folate restriction reduces biosynthesis without compromising healthspan in mice
Source: Life Sci Alliance. 2024 Jul 23;7(10):e202402868. doi: 10.26508/lsa.202402868 (PMC11266815; doi:10.26508/lsa.202402868)
Supplement: Supplementary file 10 [file LSA-2024-02868_SdataF4.zip]

Archive with 1 entries (1 files):
- LSA-2024-02868_SdataF4.ods
