# Supplementary material for: Late-life dietary folate restriction reduces biosynthesis without compromising healthspan in mice
Source: Life Sci Alliance. 2024 Jul 23;7(10):e202402868. doi: 10.26508/lsa.202402868 (PMC11266815; doi:10.26508/lsa.202402868)
Supplement: Supplementary file 10 [file LSA-2024-02868_SdataF4.zip › LSA-2024-02868_SdataF4.ods]

## Sheet: Figure4B
ID	Sex	Diet	Feed (g)	feed_bw	RER	Time (clock)	time
510	M	FC+	8.41	0.2382436261	1.007	13:17:46	378
510	M	FC+	8.42	0.2385269122	1.03	14:08:46	429
510	M	FC+	8.42	0.2385269122	1.01	14:59:46	480
510	M	FC+	8.58	0.2430594901	0.883	15:50:47	531
510	M	FC+	8.58	0.2430594901	0.955	16:41:46	582
510	M	FC+	8.97	0.2541076487	0.989	17:32:46	633
510	M	FC+	8.97	0.2541076487	1.148	18:23:46	684
510	M	FC+	9.02	0.2555240793	1.091	19:14:47	735
510	M	FC+	9.11	0.2580736544	0.999	20:05:46	786
510	M	FC+	9.35	0.2648725212	0.982	20:56:46	837
510	M	FC+	9.35	0.2648725212	1.018	21:47:46	888
510	M	FC+	9.66	0.2736543909	0.942	22:38:46	939
510	M	FC+	9.89	0.2801699717	1.071	23:29:47	990
510	M	FC+	10.17	0.288101983	1.089	00:20:46	1041
510	M	FC+	10.17	0.288101983	1.083	01:11:47	1092
510	M	FC+	10.49	0.2971671388	1.007	02:02:46	1143
510	M	FC+	10.49	0.2971671388	1.087	02:53:46	1194
510	M	FC+	10.49	0.2971671388	1.009	03:44:46	1245
510	M	FC+	10.71	0.3033994334	0.847	04:35:46	1296
510	M	FC+	10.84	0.307082153	0.968	05:26:46	1347
510	M	FC+	10.87	0.3079320113	0.951	06:17:46	1398
510	M	FC+	11.21	0.3175637394	0.911	07:08:46	1449
510	M	FC+	11.21	0.3175637394	1.008	07:59:47	1500
510	M	FC+	11.23	0.3181303116	0.948	08:50:46	1551
510	M	FC+	11.23	0.3181303116	0.87	09:41:46	1602
510	M	FC+	11.26	0.31898017	0.852	10:32:46	1653
510	M	FC+	11.26	0.31898017	0.849	11:23:46	1704
510	M	FC+	11.4	0.3229461756	0.844	12:14:46	1755
510	M	FC+	11.4	0.3229461756	0.941	13:05:47	1806
510	M	FC+	11.45	0.3243626062	0.885	13:56:46	1857
1359	M	FC+	4.99	0.1433908046	1.013	13:17:46	378
1359	M	FC+	5.06	0.1454022989	0.965	14:08:46	429
1359	M	FC+	5.06	0.1454022989	0.95	14:59:46	480
1359	M	FC+	5.15	0.1479885057	0.86	15:50:47	531
1359	M	FC+	5.3	0.1522988506	0.918	16:41:46	582
1359	M	FC+	5.31	0.1525862069	1.042	17:32:46	633
1359	M	FC+	5.49	0.1577586207	0.919	18:23:46	684
1359	M	FC+	5.56	0.1597701149	1.01	19:14:47	735
1359	M	FC+	5.61	0.1612068966	0.962	20:05:46	786
1359	M	FC+	5.66	0.1626436782	0.995	20:56:46	837
1359	M	FC+	5.66	0.1626436782	0.953	21:47:46	888
1359	M	FC+	5.84	0.167816092	0.838	22:38:46	939
1359	M	FC+	5.96	0.1712643678	1	23:29:47	990
1359	M	FC+	6.15	0.1767241379	0.964	00:20:46	1041
1359	M	FC+	6.45	0.1853448276	1.001	01:11:47	1092
1359	M	FC+	6.45	0.1853448276	1.022	02:02:46	1143
1359	M	FC+	6.46	0.1856321839	0.976	02:53:46	1194
1359	M	FC+	6.51	0.1870689655	0.886	03:44:46	1245
1359	M	FC+	6.63	0.1905172414	0.833	04:35:46	1296
1359	M	FC+	6.71	0.192816092	0.935	05:26:46	1347
1359	M	FC+	6.79	0.1951149425	0.848	06:17:46	1398
1359	M	FC+	6.86	0.1971264368	0.897	07:08:46	1449
1359	M	FC+	6.94	0.1994252874	0.905	07:59:47	1500
1359	M	FC+	6.97	0.2002873563	0.858	08:50:46	1551
1359	M	FC+	7.08	0.2034482759	0.856	09:41:46	1602
1359	M	FC+	7.08	0.2034482759	0.947	10:32:46	1653
1359	M	FC+	7.17	0.2060344828	0.897	11:23:46	1704
1359	M	FC+	7.21	0.207183908	0.986	12:14:46	1755
1359	M	FC+	7.21	0.207183908	0.876	13:05:47	1806
1359	M	FC+	7.29	0.2094827586	0.873	13:56:46	1857
1370	M	FC+	8.71	0.2730407524	0.987	13:17:46	378
1370	M	FC+	8.72	0.273354232	0.922	14:08:46	429
1370	M	FC+	8.72	0.273354232	0.931	14:59:46	480
1370	M	FC+	8.79	0.2755485893	0.846	15:50:47	531
1370	M	FC+	8.94	0.2802507837	0.939	16:41:46	582
1370	M	FC+	8.94	0.2802507837	1.099	17:32:46	633
1370	M	FC+	9.13	0.2862068966	0.924	18:23:46	684
1370	M	FC+	9.35	0.2931034483	1.033	19:14:47	735
1370	M	FC+	9.53	0.2987460815	1.039	20:05:46	786
1370	M	FC+	9.54	0.2990595611	1.114	20:56:46	837
1370	M	FC+	9.73	0.305015674	1.048	21:47:46	888
1370	M	FC+	9.75	0.3056426332	1.031	22:38:46	939
1370	M	FC+	10.07	0.3156739812	0.917	23:29:47	990
1370	M	FC+	10.07	0.3156739812	1.028	00:20:46	1041
1370	M	FC+	10.4	0.3260188088	0.923	01:11:47	1092
1370	M	FC+	10.65	0.3338557994	1.044	02:02:46	1143
1370	M	FC+	10.92	0.3423197492	1.085	02:53:46	1194
1370	M	FC+	10.93	0.3426332288	1.069	03:44:46	1245
1370	M	FC+	11.17	0.3501567398	1.001	04:35:46	1296
1370	M	FC+	11.46	0.3592476489	1.032	05:26:46	1347
1370	M	FC+	11.46	0.3592476489	1.026	06:17:46	1398
1370	M	FC+	11.65	0.3652037618	0.958	07:08:46	1449
1370	M	FC+	11.66	0.3655172414	0.975	07:59:47	1500
1370	M	FC+	11.73	0.3677115987	0.938	08:50:46	1551
1370	M	FC+	11.73	0.3677115987	0.894	09:41:46	1602
1370	M	FC+	11.73	0.3677115987	0.839	10:32:46	1653
1370	M	FC+	11.77	0.3689655172	0.819	11:23:46	1704
1370	M	FC+	11.77	0.3689655172	0.866	12:14:46	1755
1370	M	FC+	11.77	0.3689655172	0.843	13:05:47	1806
1370	M	FC+	11.77	0.3689655172	0.823	13:56:46	1857
1360	M	FC+	5.87	0.1512886598	0.904	13:17:46	378
1360	M	FC+	5.9	0.1520618557	0.81	14:08:46	429
1360	M	FC+	5.9	0.1520618557	0.856	14:59:46	480
1360	M	FC+	6.11	0.1574742268	0.832	15:50:47	531
1360	M	FC+	6.12	0.1577319588	1.022	16:41:46	582
1360	M	FC+	6.5	0.1675257732	1.002	17:32:46	633
1360	M	FC+	6.5	0.1675257732	1.034	18:23:46	684
1360	M	FC+	6.51	0.1677835052	1.054	19:14:47	735
1360	M	FC+	6.53	0.1682989691	1.083	20:05:46	786
1360	M	FC+	6.61	0.1703608247	0.959	20:56:46	837
1360	M	FC+	6.95	0.1791237113	0.878	21:47:46	888
1360	M	FC+	6.96	0.1793814433	0.968	22:38:46	939
1360	M	FC+	7.13	0.1837628866	1	23:29:47	990
1360	M	FC+	7.13	0.1837628866	1.032	00:20:46	1041
1360	M	FC+	7.51	0.193556701	0.864	01:11:47	1092
1360	M	FC+	7.52	0.193814433	0.994	02:02:46	1143
1360	M	FC+	7.55	0.1945876289	1.027	02:53:46	1194
1360	M	FC+	7.55	0.1945876289	0.865	03:44:46	1245
1360	M	FC+	7.66	0.1974226804	0.778	04:35:46	1296
1360	M	FC+	7.66	0.1974226804	0.923	05:26:46	1347
1360	M	FC+	7.81	0.2012886598	0.869	06:17:46	1398
1360	M	FC+	7.97	0.2054123711	0.931	07:08:46	1449
1360	M	FC+	7.97	0.2054123711	0.945	07:59:47	1500
1360	M	FC+	7.97	0.2054123711	0.894	08:50:46	1551
1360	M	FC+	7.99	0.2059278351	0.872	09:41:46	1602
1360	M	FC+	7.99	0.2059278351	0.833	10:32:46	1653
1360	M	FC+	8.06	0.2077319588	0.856	11:23:46	1704
1360	M	FC+	8.06	0.2077319588	0.899	12:14:46	1755
1360	M	FC+	8.1	0.2087628866	0.855	13:05:47	1806
1360	M	FC+	8.11	0.2090206186	0.869	13:56:46	1857
1363	M	FC+	8.28	0.2101522843	1.029	13:17:46	378
1363	M	FC+	8.37	0.2124365482	0.894	14:08:46	429
1363	M	FC+	8.37	0.2124365482	0.961	14:59:46	480
1363	M	FC+	8.44	0.214213198	0.841	15:50:47	531
1363	M	FC+	8.44	0.214213198	0.955	16:41:46	582
1363	M	FC+	8.44	0.214213198	0.888	17:32:46	633
1363	M	FC+	8.75	0.2220812183	0.838	18:23:46	684
1363	M	FC+	8.75	0.2220812183	1.051	19:14:47	735
1363	M	FC+	9	0.2284263959	1.005	20:05:46	786
1363	M	FC+	9	0.2284263959	1.063	20:56:46	837
1363	M	FC+	9.51	0.2413705584	0.892	21:47:46	888
1363	M	FC+	9.51	0.2413705584	1.039	22:38:46	939
1363	M	FC+	9.78	0.2482233503	1.095	23:29:47	990
1363	M	FC+	10.01	0.2540609137	1.076	00:20:46	1041
1363	M	FC+	10.34	0.2624365482	1.071	01:11:47	1092
1363	M	FC+	10.34	0.2624365482	1.085	02:02:46	1143
1363	M	FC+	10.76	0.2730964467	1.006	02:53:46	1194
1363	M	FC+	10.77	0.2733502538	1.084	03:44:46	1245
1363	M	FC+	11.07	0.280964467	1.004	04:35:46	1296
1363	M	FC+	11.45	0.2906091371	1.038	05:26:46	1347
1363	M	FC+	11.47	0.2911167513	1.071	06:17:46	1398
1363	M	FC+	11.47	0.2911167513	1.033	07:08:46	1449
1363	M	FC+	11.59	0.2941624365	0.987	07:59:47	1500
1363	M	FC+	11.59	0.2941624365	0.965	08:50:46	1551
1363	M	FC+	11.68	0.2964467005	0.939	09:41:46	1602
1363	M	FC+	11.68	0.2964467005	0.962	10:32:46	1653
1363	M	FC+	11.68	0.2964467005	0.877	11:23:46	1704
1363	M	FC+	11.71	0.2972081218	0.849	12:14:46	1755
1363	M	FC+	11.71	0.2972081218	0.87	13:05:47	1806
1363	M	FC+	11.71	0.2972081218	0.822	13:56:46	1857
1343	M	FC+	9.16	0.219138756	0.98	13:17:46	378
1343	M	FC+	9.26	0.2215311005	0.861	14:08:46	429
1343	M	FC+	9.28	0.2220095694	0.899	14:59:46	480
1343	M	FC+	9.4	0.2248803828	0.911	15:50:47	531
1343	M	FC+	9.4	0.2248803828	0.878	16:41:46	582
1343	M	FC+	9.56	0.228708134	0.917	17:32:46	633
1343	M	FC+	9.56	0.228708134	1	18:23:46	684
1343	M	FC+	9.71	0.2322966507	0.958	19:14:47	735
1343	M	FC+	9.71	0.2322966507	0.967	20:05:46	786
1343	M	FC+	9.75	0.2332535885	0.884	20:56:46	837
1343	M	FC+	9.9	0.2368421053	0.928	21:47:46	888
1343	M	FC+	9.9	0.2368421053	0.881	22:38:46	939
1343	M	FC+	10.18	0.2435406699	0.919	23:29:47	990
1343	M	FC+	10.45	0.25	1.02	00:20:46	1041
1343	M	FC+	10.81	0.2586124402	1.04	01:11:47	1092
1343	M	FC+	11.05	0.264354067	1.049	02:02:46	1143
1343	M	FC+	11.28	0.2698564593	1.042	02:53:46	1194
1343	M	FC+	11.47	0.2744019139	1.029	03:44:46	1245
1343	M	FC+	11.66	0.2789473684	1.021	04:35:46	1296
1343	M	FC+	11.66	0.2789473684	0.989	05:26:46	1347
1343	M	FC+	12.18	0.2913875598	0.964	06:17:46	1398
1343	M	FC+	12.18	0.2913875598	1.048	07:08:46	1449
1343	M	FC+	12.18	0.2913875598	1.029	07:59:47	1500
1343	M	FC+	12.43	0.2973684211	0.913	08:50:46	1551
1343	M	FC+	12.43	0.2973684211	1.07	09:41:46	1602
1343	M	FC+	12.43	0.2973684211	0.923	10:32:46	1653
1343	M	FC+	12.43	0.2973684211	0.843	11:23:46	1704
1343	M	FC+	12.43	0.2973684211	0.845	12:14:46	1755
1343	M	FC+	12.44	0.2976076555	0.824	13:05:47	1806
1343	M	FC+	12.44	0.2976076555	0.791	13:56:46	1857
1353	M	FC+	6.14	0.1504901961	0.844	13:17:46	378
1353	M	FC+	6.2	0.1519607843	0.802	14:08:46	429
1353	M	FC+	6.21	0.1522058824	0.87	14:59:46	480
1353	M	FC+	6.35	0.1556372549	0.886	15:50:47	531
1353	M	FC+	6.36	0.1558823529	0.915	16:41:46	582
1353	M	FC+	6.42	0.1573529412	0.851	17:32:46	633
1353	M	FC+	6.51	0.1595588235	0.975	18:23:46	684
1353	M	FC+	6.51	0.1595588235	0.861	19:14:47	735
1353	M	FC+	6.51	0.1595588235	0.867	20:05:46	786
1353	M	FC+	6.63	0.1625	0.918	20:56:46	837
1353	M	FC+	6.96	0.1705882353	0.935	21:47:46	888
1353	M	FC+	6.99	0.1713235294	0.985	22:38:46	939
1353	M	FC+	7.27	0.1781862745	1.037	23:29:47	990
1353	M	FC+	7.62	0.1867647059	1.038	00:20:46	1041
1353	M	FC+	7.63	0.1870098039	1.042	01:11:47	1092
1353	M	FC+	7.63	0.1870098039	1.031	02:02:46	1143
1353	M	FC+	7.63	0.1870098039	0.941	02:53:46	1194
1353	M	FC+	7.72	0.1892156863	0.842	03:44:46	1245
1353	M	FC+	7.73	0.1894607843	0.925	04:35:46	1296
1353	M	FC+	7.73	0.1894607843	0.832	05:26:46	1347
1353	M	FC+	7.82	0.1916666667	0.823	06:17:46	1398
1353	M	FC+	7.97	0.1953431373	0.94	07:08:46	1449
1353	M	FC+	7.97	0.1953431373	0.885	07:59:47	1500
1353	M	FC+	8.02	0.1965686275	0.871	08:50:46	1551
1353	M	FC+	8.04	0.1970588235	0.837	09:41:46	1602
1353	M	FC+	8.12	0.1990196078	0.928	10:32:46	1653
1353	M	FC+	8.12	0.1990196078	0.849	11:23:46	1704
1353	M	FC+	8.12	0.1990196078	0.84	12:14:46	1755
1353	M	FC+	8.17	0.200245098	0.793	13:05:47	1806
1353	M	FC+	8.18	0.2004901961	0.841	13:56:46	1857
1354	M	FC+	6.49	0.1458426966	0.947	13:17:46	378
1354	M	FC+	6.54	0.1469662921	0.84	14:08:46	429
1354	M	FC+	6.54	0.1469662921	0.817	14:59:46	480
1354	M	FC+	6.6	0.1483146067	0.918	15:50:47	531
1354	M	FC+	6.62	0.1487640449	0.917	16:41:46	582
1354	M	FC+	6.72	0.151011236	0.93	17:32:46	633
1354	M	FC+	6.87	0.1543820225	0.898	18:23:46	684
1354	M	FC+	7.06	0.1586516854	1.014	19:14:47	735
1354	M	FC+	7.56	0.1698876404	1.026	20:05:46	786
1354	M	FC+	7.56	0.1698876404	1.073	20:56:46	837
1354	M	FC+	7.56	0.1698876404	1.032	21:47:46	888
1354	M	FC+	7.56	0.1698876404	0.969	22:38:46	939
1354	M	FC+	7.64	0.1716853933	0.931	23:29:47	990
1354	M	FC+	7.92	0.1779775281	1.019	00:20:46	1041
1354	M	FC+	8.17	0.1835955056	0.914	01:11:47	1092
1354	M	FC+	8.17	0.1835955056	0.979	02:02:46	1143
1354	M	FC+	8.5	0.191011236	0.938	02:53:46	1194
1354	M	FC+	8.5	0.191011236	1.032	03:44:46	1245
1354	M	FC+	8.58	0.1928089888	0.953	04:35:46	1296
1354	M	FC+	8.73	0.1961797753	0.996	05:26:46	1347
1354	M	FC+	8.84	0.1986516854	1.017	06:17:46	1398
1354	M	FC+	8.98	0.2017977528	0.996	07:08:46	1449
1354	M	FC+	9.02	0.2026966292	0.939	07:59:47	1500
1354	M	FC+	9.31	0.2092134831	0.968	08:50:46	1551
1354	M	FC+	9.31	0.2092134831	0.984	09:41:46	1602
1354	M	FC+	9.42	0.2116853933	0.935	10:32:46	1653
1354	M	FC+	9.42	0.2116853933	1.004	11:23:46	1704
1354	M	FC+	9.42	0.2116853933	0.862	12:14:46	1755
1354	M	FC+	9.76	0.2193258427	0.804	13:05:47	1806
1354	M	FC+	9.77	0.2195505618	0.971	13:56:46	1857
1350	M	FC-	7.93	0.2305232558	1.136	13:17:46	378
1350	M	FC-	7.95	0.2311046512	1.078	14:08:46	429
1350	M	FC-	7.95	0.2311046512	0.972	14:59:46	480
1350	M	FC-	7.97	0.2316860465	0.897	15:50:47	531
1350	M	FC-	7.97	0.2316860465	0.81	16:41:46	582
1350	M	FC-	8.01	0.2328488372	0.932	17:32:46	633
1350	M	FC-	8.26	0.2401162791	0.899	18:23:46	684
1350	M	FC-	8.27	0.2404069767	1.077	19:14:47	735
1350	M	FC-	8.28	0.2406976744	1.011	20:05:46	786
1350	M	FC-	8.59	0.2497093023	1.012	20:56:46	837
1350	M	FC-	8.83	0.2566860465	1.14	21:47:46	888
1350	M	FC-	8.94	0.2598837209	1.126	22:38:46	939
1350	M	FC-	9.4	0.273255814	1.117	23:29:47	990
1350	M	FC-	9.41	0.2735465116	1.079	00:20:46	1041
1350	M	FC-	9.55	0.2776162791	1.053	01:11:47	1092
1350	M	FC-	9.87	0.2869186047	1.103	02:02:46	1143
1350	M	FC-	10.66	0.3098837209	1.089	02:53:46	1194
1350	M	FC-	10.66	0.3098837209	1.114	03:44:46	1245
1350	M	FC-	10.66	0.3098837209	1.108	04:35:46	1296
1350	M	FC-	10.67	0.3101744186	1.125	05:26:46	1347
1350	M	FC-	10.77	0.3130813953	1.103	06:17:46	1398
1350	M	FC-	11.1	0.3226744186	1.042	07:08:46	1449
1350	M	FC-	11.11	0.3229651163	1.068	07:59:47	1500
1350	M	FC-	11.31	0.3287790698	0.903	08:50:46	1551
1350	M	FC-	11.31	0.3287790698	1.076	09:41:46	1602
1350	M	FC-	11.31	0.3287790698	0.935	10:32:46	1653
1350	M	FC-	11.51	0.3345930233	1.049	11:23:46	1704
1350	M	FC-	11.52	0.3348837209	1.052	12:14:46	1755
1350	M	FC-	11.89	0.3456395349	0.927	13:05:47	1806
1350	M	FC-	11.89	0.3456395349	1.087	13:56:46	1857
1364	M	FC-	10.33	0.2994202899	0.991	13:17:46	378
1364	M	FC-	10.4	0.3014492754	0.967	14:08:46	429
1364	M	FC-	10.59	0.3069565217	0.901	14:59:46	480
1364	M	FC-	10.64	0.3084057971	1.031	15:50:47	531
1364	M	FC-	10.64	0.3084057971	0.907	16:41:46	582
1364	M	FC-	10.68	0.3095652174	0.957	17:32:46	633
1364	M	FC-	11	0.3188405797	1.005	18:23:46	684
1364	M	FC-	11.09	0.3214492754	1.015	19:14:47	735
1364	M	FC-	11.23	0.3255072464	0.891	20:05:46	786
1364	M	FC-	11.25	0.3260869565	0.93	20:56:46	837
1364	M	FC-	11.6	0.3362318841	1.005	21:47:46	888
1364	M	FC-	11.72	0.3397101449	1.047	22:38:46	939
1364	M	FC-	12.1	0.3507246377	1.042	23:29:47	990
1364	M	FC-	12.17	0.3527536232	1.016	00:20:46	1041
1364	M	FC-	12.37	0.3585507246	0.978	01:11:47	1092
1364	M	FC-	12.66	0.3669565217	0.898	02:02:46	1143
1364	M	FC-	12.66	0.3669565217	0.956	02:53:46	1194
1364	M	FC-	12.85	0.3724637681	1.046	03:44:46	1245
1364	M	FC-	12.97	0.375942029	0.965	04:35:46	1296
1364	M	FC-	13.29	0.3852173913	0.989	05:26:46	1347
1364	M	FC-	13.38	0.387826087	1.009	06:17:46	1398
1364	M	FC-	13.44	0.3895652174	0.981	07:08:46	1449
1364	M	FC-	13.63	0.3950724638	0.89	07:59:47	1500
1364	M	FC-	13.66	0.395942029	0.921	08:50:46	1551
1364	M	FC-	13.67	0.3962318841	0.841	09:41:46	1602
1364	M	FC-	13.67	0.3962318841	0.86	10:32:46	1653
1364	M	FC-	13.82	0.4005797101	0.843	11:23:46	1704
1364	M	FC-	13.82	0.4005797101	0.953	12:14:46	1755
1364	M	FC-	13.82	0.4005797101	0.959	13:05:47	1806
1364	M	FC-	13.82	0.4005797101	0.919	13:56:46	1857
1377	M	FC-	8.93	0.2808176101	0.849	13:17:46	378
1377	M	FC-	8.96	0.2817610063	0.82	14:08:46	429
1377	M	FC-	8.96	0.2817610063	0.809	14:59:46	480
1377	M	FC-	9.21	0.2896226415	0.815	15:50:47	531
1377	M	FC-	9.22	0.2899371069	1.05	16:41:46	582
1377	M	FC-	9.22	0.2899371069	0.987	17:32:46	633
1377	M	FC-	9.72	0.3056603774	0.914	18:23:46	684
1377	M	FC-	9.72	0.3056603774	1.133	19:14:47	735
1377	M	FC-	9.72	0.3056603774	1.143	20:05:46	786
1377	M	FC-	9.73	0.3059748428	0.977	20:56:46	837
1377	M	FC-	9.97	0.3135220126	0.853	21:47:46	888
1377	M	FC-	10.01	0.3147798742	1	22:38:46	939
1377	M	FC-	10.21	0.3210691824	1.023	23:29:47	990
1377	M	FC-	10.4	0.3270440252	0.928	00:20:46	1041
1377	M	FC-	10.81	0.3399371069	1.05	01:11:47	1092
1377	M	FC-	10.82	0.3402515723	1.01	02:02:46	1143
1377	M	FC-	11.2	0.3522012579	0.883	02:53:46	1194
1377	M	FC-	11.33	0.3562893082	1.05	03:44:46	1245
1377	M	FC-	11.41	0.3588050314	1.075	04:35:46	1296
1377	M	FC-	11.72	0.3685534591	1.067	05:26:46	1347
1377	M	FC-	11.72	0.3685534591	1.058	06:17:46	1398
1377	M	FC-	11.83	0.3720125786	1.004	07:08:46	1449
1377	M	FC-	11.83	0.3720125786	0.86	07:59:47	1500
1377	M	FC-	12.29	0.3864779874	0.85	08:50:46	1551
1377	M	FC-	12.29	0.3864779874	1.092	09:41:46	1602
1377	M	FC-	12.29	0.3864779874	1.036	10:32:46	1653
1377	M	FC-	12.29	0.3864779874	1.014	11:23:46	1704
1377	M	FC-	12.29	0.3864779874	0.872	12:14:46	1755
1377	M	FC-	12.55	0.3946540881	1.022	13:05:47	1806
1377	M	FC-	12.55	0.3946540881	1.046	13:56:46	1857
1346	M	FC-	8.28	0.2096202532	0.914	13:17:46	378
1346	M	FC-	8.37	0.2118987342	0.87	14:08:46	429
1346	M	FC-	8.37	0.2118987342	0.829	14:59:46	480
1346	M	FC-	8.52	0.2156962025	1.148	15:50:47	531
1346	M	FC-	8.95	0.2265822785	0.99	16:41:46	582
1346	M	FC-	8.96	0.226835443	1.329	17:32:46	633
1346	M	FC-	8.96	0.226835443	1.133	18:23:46	684
1346	M	FC-	8.97	0.2270886076	1.157	19:14:47	735
1346	M	FC-	9.14	0.2313924051	1.108	20:05:46	786
1346	M	FC-	9.14	0.2313924051	0.89	20:56:46	837
1346	M	FC-	9.34	0.2364556962	1.023	21:47:46	888
1346	M	FC-	9.78	0.2475949367	1.182	22:38:46	939
1346	M	FC-	9.93	0.2513924051	1.122	23:29:47	990
1346	M	FC-	10.08	0.2551898734	1.184	00:20:46	1041
1346	M	FC-	10.29	0.2605063291	1.027	01:11:47	1092
1346	M	FC-	10.54	0.266835443	1.105	02:02:46	1143
1346	M	FC-	11.02	0.2789873418	0.995	02:53:46	1194
1346	M	FC-	11.05	0.2797468354	1.121	03:44:46	1245
1346	M	FC-	11.15	0.282278481	0.979	04:35:46	1296
1346	M	FC-	11.22	0.2840506329	0.932	05:26:46	1347
1346	M	FC-	11.39	0.2883544304	0.937	06:17:46	1398
1346	M	FC-	11.46	0.2901265823	1.034	07:08:46	1449
1346	M	FC-	11.58	0.293164557	0.918	07:59:47	1500
1346	M	FC-	11.58	0.293164557	0.894	08:50:46	1551
1346	M	FC-	11.65	0.2949367089	1.066	09:41:46	1602
1346	M	FC-	11.66	0.2951898734	0.927	10:32:46	1653
1346	M	FC-	11.76	0.297721519	0.879	11:23:46	1704
1346	M	FC-	11.76	0.297721519	0.902	12:14:46	1755
1346	M	FC-	11.86	0.3002531646	0.855	13:05:47	1806
1346	M	FC-	11.86	0.3002531646	0.915	13:56:46	1857
1357	M	FC-	5.12	0.1309462916	0.839	13:17:46	378
1357	M	FC-	5.16	0.1319693095	0.833	14:08:46	429
1357	M	FC-	5.17	0.1322250639	0.809	14:59:46	480
1357	M	FC-	5.17	0.1322250639	0.796	15:50:47	531
1357	M	FC-	5.22	0.1335038363	0.827	16:41:46	582
1357	M	FC-	5.29	0.1352941176	0.889	17:32:46	633
1357	M	FC-	5.29	0.1352941176	0.799	18:23:46	684
1357	M	FC-	5.39	0.1378516624	0.943	19:14:47	735
1357	M	FC-	5.58	0.1427109974	1.005	20:05:46	786
1357	M	FC-	5.7	0.1457800512	0.971	20:56:46	837
1357	M	FC-	5.97	0.152685422	0.993	21:47:46	888
1357	M	FC-	6.22	0.1590792839	1.012	22:38:46	939
1357	M	FC-	6.22	0.1590792839	1.024	23:29:47	990
1357	M	FC-	6.53	0.1670076726	1.053	00:20:46	1041
1357	M	FC-	6.53	0.1670076726	1.009	01:11:47	1092
1357	M	FC-	6.71	0.1716112532	1.011	02:02:46	1143
1357	M	FC-	6.71	0.1716112532	0.995	02:53:46	1194
1357	M	FC-	7.09	0.1813299233	0.993	03:44:46	1245
1357	M	FC-	7.25	0.1854219949	1.029	04:35:46	1296
1357	M	FC-	7.25	0.1854219949	0.977	05:26:46	1347
1357	M	FC-	7.25	0.1854219949	0.967	06:17:46	1398
1357	M	FC-	7.52	0.1923273657	0.964	07:08:46	1449
1357	M	FC-	7.52	0.1923273657	0.994	07:59:47	1500
1357	M	FC-	7.58	0.1938618926	0.963	08:50:46	1551
1357	M	FC-	7.58	0.1938618926	0.903	09:41:46	1602
1357	M	FC-	7.58	0.1938618926	0.856	10:32:46	1653
1357	M	FC-	7.6	0.1943734015	0.912	11:23:46	1704
1357	M	FC-	7.61	0.194629156	0.915	12:14:46	1755
1357	M	FC-	7.65	0.1956521739	0.861	13:05:47	1806
1357	M	FC-	7.66	0.1959079284	0.816	13:56:46	1857
1369	M	FC-	6.43	0.1556900726	0.873	13:17:46	378
1369	M	FC-	6.61	0.1600484262	0.86	14:08:46	429
1369	M	FC-	6.61	0.1600484262	0.991	14:59:46	480
1369	M	FC-	6.61	0.1600484262	0.887	15:50:47	531
1369	M	FC-	6.68	0.1617433414	0.934	16:41:46	582
1369	M	FC-	6.89	0.1668280872	1.043	17:32:46	633
1369	M	FC-	6.89	0.1668280872	0.958	18:23:46	684
1369	M	FC-	6.9	0.1670702179	0.874	19:14:47	735
1369	M	FC-	7.12	0.1723970944	0.966	20:05:46	786
1369	M	FC-	7.13	0.1726392252	0.903	20:56:46	837
1369	M	FC-	7.15	0.1731234867	0.842	21:47:46	888
1369	M	FC-	7.54	0.182566586	0.993	22:38:46	939
1369	M	FC-	7.54	0.182566586	0.943	23:29:47	990
1369	M	FC-	7.77	0.1881355932	1.034	00:20:46	1041
1369	M	FC-	8.31	0.2012106538	1.057	01:11:47	1092
1369	M	FC-	8.32	0.2014527845	1.02	02:02:46	1143
1369	M	FC-	8.38	0.202905569	1.028	02:53:46	1194
1369	M	FC-	8.41	0.2036319613	0.949	03:44:46	1245
1369	M	FC-	8.48	0.2053268765	0.878	04:35:46	1296
1369	M	FC-	8.66	0.20968523	0.937	05:26:46	1347
1369	M	FC-	8.69	0.2104116223	0.939	06:17:46	1398
1369	M	FC-	8.98	0.217433414	0.986	07:08:46	1449
1369	M	FC-	8.98	0.217433414	0.898	07:59:47	1500
1369	M	FC-	8.98	0.217433414	0.902	08:50:46	1551
1369	M	FC-	9.18	0.2222760291	0.966	09:41:46	1602
1369	M	FC-	9.18	0.2222760291	0.982	10:32:46	1653
1369	M	FC-	9.18	0.2222760291	0.882	11:23:46	1704
1369	M	FC-	9.18	0.2222760291	0.868	12:14:46	1755
1369	M	FC-	9.2	0.2227602906	0.849	13:05:47	1806
1369	M	FC-	9.2	0.2227602906	0.81	13:56:46	1857
1355	M	FC-	8.25	0.2052238806	0.932	13:17:46	378
1355	M	FC-	8.27	0.205721393	0.85	14:08:46	429
1355	M	FC-	8.39	0.2087064677	0.986	14:59:46	480
1355	M	FC-	8.39	0.2087064677	0.947	15:50:47	531
1355	M	FC-	8.39	0.2087064677	0.894	16:41:46	582
1355	M	FC-	8.57	0.2131840796	0.976	17:32:46	633
1355	M	FC-	8.57	0.2131840796	0.93	18:23:46	684
1355	M	FC-	8.74	0.2174129353	1.001	19:14:47	735
1355	M	FC-	8.8	0.2189054726	0.99	20:05:46	786
1355	M	FC-	9.03	0.2246268657	1.053	20:56:46	837
1355	M	FC-	9.03	0.2246268657	0.982	21:47:46	888
1355	M	FC-	9.42	0.2343283582	1.032	22:38:46	939
1355	M	FC-	9.54	0.2373134328	1.005	23:29:47	990
1355	M	FC-	9.86	0.2452736318	1.066	00:20:46	1041
1355	M	FC-	9.86	0.2452736318	0.985	01:11:47	1092
1355	M	FC-	9.86	0.2452736318	0.886	02:02:46	1143
1355	M	FC-	10.24	0.2547263682	0.839	02:53:46	1194
1355	M	FC-	10.38	0.2582089552	1.026	03:44:46	1245
1355	M	FC-	10.4	0.2587064677	1.006	04:35:46	1296
1355	M	FC-	10.52	0.2616915423	0.952	05:26:46	1347
1355	M	FC-	10.52	0.2616915423	0.901	06:17:46	1398
1355	M	FC-	10.73	0.2669154229	1.002	07:08:46	1449
1355	M	FC-	10.8	0.2686567164	0.992	07:59:47	1500
1355	M	FC-	10.81	0.2689054726	0.859	08:50:46	1551
1355	M	FC-	10.98	0.2731343284	0.976	09:41:46	1602
1355	M	FC-	10.98	0.2731343284	0.944	10:32:46	1653
1355	M	FC-	10.98	0.2731343284	0.894	11:23:46	1704
1355	M	FC-	10.98	0.2731343284	0.863	12:14:46	1755
1355	M	FC-	11.05	0.2748756219	0.95	13:05:47	1806
1355	M	FC-	11.06	0.2751243781	0.903	13:56:46	1857
1367	M	FC-	9.25	0.2073991031	1.027	13:17:46	378
1367	M	FC-	9.56	0.2143497758	1.008	14:08:46	429
1367	M	FC-	10.84	0.2430493274	0.99	14:59:46	480
1367	M	FC-	10.84	0.2430493274	1.029	15:50:47	531
1367	M	FC-	10.84	0.2430493274	1.005	16:41:46	582
1367	M	FC-	11.12	0.2493273543	1.053	17:32:46	633
1367	M	FC-	11.39	0.2553811659	1.063	18:23:46	684
1367	M	FC-	11.39	0.2553811659	0.995	19:14:47	735
1367	M	FC-	11.39	0.2553811659	1.051	20:05:46	786
1367	M	FC-	11.48	0.2573991031	1.047	20:56:46	837
1367	M	FC-	11.48	0.2573991031	1.049	21:47:46	888
1367	M	FC-	11.57	0.2594170404	1.057	22:38:46	939
1367	M	FC-	12.58	0.2820627803	1.064	23:29:47	990
1367	M	FC-	12.58	0.2820627803	1.049	00:20:46	1041
1367	M	FC-	12.58	0.2820627803	1.043	01:11:47	1092
1367	M	FC-	12.58	0.2820627803	1.023	02:02:46	1143
1367	M	FC-	12.58	0.2820627803	1.032	02:53:46	1194
1367	M	FC-	12.9	0.2892376682	1.012	03:44:46	1245
1367	M	FC-	13.15	0.2948430493	1.054	04:35:46	1296
1367	M	FC-	13.86	0.3107623318	1.044	05:26:46	1347
1367	M	FC-	13.86	0.3107623318	0.964	06:17:46	1398
1367	M	FC-	13.86	0.3107623318	0.937	07:08:46	1449
1367	M	FC-	13.86	0.3107623318	0.927	07:59:47	1500
1367	M	FC-	13.86	0.3107623318	0.984	08:50:46	1551
1367	M	FC-	13.86	0.3107623318	0.877	09:41:46	1602
1367	M	FC-	14.04	0.3147982063	0.965	10:32:46	1653
1367	M	FC-	14.04	0.3147982063	0.913	11:23:46	1704
1367	M	FC-	14.04	0.3147982063	0.983	12:14:46	1755
1367	M	FC-	14.04	0.3147982063	0.902	13:05:47	1806
1367	M	FC-	14.72	0.330044843	0.966	13:56:46	1857
1302	F	FC+	11.15	0.3898601399	0.969	13:24:54	385
1302	F	FC+	11.15	0.3898601399	1.009	14:15:54	436
1302	F	FC+	11.15	0.3898601399	0.902	15:06:54	487
1302	F	FC+	11.26	0.3937062937	0.833	15:57:53	538
1302	F	FC+	11.47	0.401048951	0.841	16:48:54	589
1302	F	FC+	11.56	0.4041958042	0.926	17:39:53	640
1302	F	FC+	11.72	0.4097902098	0.922	18:30:53	691
1302	F	FC+	11.82	0.4132867133	0.919	19:21:54	742
1302	F	FC+	11.82	0.4132867133	0.819	20:12:54	793
1302	F	FC+	11.96	0.4181818182	0.804	21:03:53	844
1302	F	FC+	12.32	0.4307692308	0.862	21:54:54	895
1302	F	FC+	12.32	0.4307692308	0.98	22:45:54	946
1302	F	FC+	12.46	0.4356643357	0.915	23:36:53	997
1302	F	FC+	12.64	0.441958042	0.882	00:27:53	1048
1302	F	FC+	13.25	0.4632867133	0.967	01:18:53	1099
1302	F	FC+	13.25	0.4632867133	1.046	02:09:54	1150
1302	F	FC+	13.79	0.4821678322	0.971	03:00:53	1201
1302	F	FC+	13.79	0.4821678322	1.05	03:51:53	1252
1302	F	FC+	13.79	0.4821678322	1.013	04:42:53	1303
1302	F	FC+	13.85	0.4842657343	0.876	05:33:54	1354
1302	F	FC+	14.02	0.4902097902	0.92	06:24:53	1405
1302	F	FC+	14.02	0.4902097902	0.953	07:15:54	1456
1302	F	FC+	14.02	0.4902097902	0.859	08:06:53	1507
1302	F	FC+	14.02	0.4902097902	0.846	08:57:53	1558
1302	F	FC+	14.04	0.4909090909	0.815	09:48:54	1609
1302	F	FC+	14.04	0.4909090909	0.829	10:39:54	1660
1302	F	FC+	14.06	0.4916083916	0.795	11:30:54	1711
1302	F	FC+	14.18	0.4958041958	0.807	12:21:54	1762
1302	F	FC+	14.55	0.5087412587	0.834	13:12:53	1813
1302	F	FC+	14.55	0.5087412587	0.943	14:03:54	1864
1306	F	FC+	4.4	0.1560283688	0.921	13:24:54	385
1306	F	FC+	4.41	0.1563829787	0.887	14:15:54	436
1306	F	FC+	4.41	0.1563829787	0.814	15:06:54	487
1306	F	FC+	4.5	0.1595744681	0.826	15:57:53	538
1306	F	FC+	4.58	0.1624113475	0.868	16:48:54	589
1306	F	FC+	4.67	0.1656028369	0.853	17:39:53	640
1306	F	FC+	4.74	0.1680851064	0.886	18:30:53	691
1306	F	FC+	4.74	0.1680851064	0.92	19:21:54	742
1306	F	FC+	4.86	0.1723404255	0.824	20:12:54	793
1306	F	FC+	4.99	0.1769503546	0.912	21:03:53	844
1306	F	FC+	5.14	0.1822695035	0.973	21:54:54	895
1306	F	FC+	5.2	0.1843971631	0.958	22:45:54	946
1306	F	FC+	5.2	0.1843971631	0.925	23:36:53	997
1306	F	FC+	5.34	0.1893617021	0.917	00:27:53	1048
1306	F	FC+	5.47	0.1939716312	0.98	01:18:53	1099
1306	F	FC+	5.66	0.2007092199	0.977	02:09:54	1150
1306	F	FC+	5.75	0.2039007092	0.965	03:00:53	1201
1306	F	FC+	5.83	0.2067375887	0.925	03:51:53	1252
1306	F	FC+	6.19	0.2195035461	0.98	04:42:53	1303
1306	F	FC+	6.19	0.2195035461	1.005	05:33:54	1354
1306	F	FC+	6.19	0.2195035461	1.011	06:24:53	1405
1306	F	FC+	6.19	0.2195035461	0.906	07:15:54	1456
1306	F	FC+	6.22	0.2205673759	0.857	08:06:53	1507
1306	F	FC+	6.26	0.2219858156	0.895	08:57:53	1558
1306	F	FC+	6.3	0.2234042553	0.873	09:48:54	1609
1306	F	FC+	6.3	0.2234042553	0.847	10:39:54	1660
1306	F	FC+	6.42	0.2276595745	0.825	11:30:54	1711
1306	F	FC+	6.42	0.2276595745	0.926	12:21:54	1762
1306	F	FC+	6.5	0.2304964539	0.848	13:12:53	1813
1306	F	FC+	6.53	0.2315602837	0.89	14:03:54	1864
1320	F	FC+	10.09	0.300297619	0.91	13:24:54	385
1320	F	FC+	10.11	0.3008928571	0.935	14:15:54	436
1320	F	FC+	10.11	0.3008928571	0.831	15:06:54	487
1320	F	FC+	10.18	0.3029761905	0.78	15:57:53	538
1320	F	FC+	10.22	0.3041666667	0.882	16:48:54	589
1320	F	FC+	10.22	0.3041666667	0.852	17:39:53	640
1320	F	FC+	10.22	0.3041666667	0.776	18:30:53	691
1320	F	FC+	10.39	0.3092261905	0.792	19:21:54	742
1320	F	FC+	10.56	0.3142857143	0.894	20:12:54	793
1320	F	FC+	10.56	0.3142857143	0.949	21:03:53	844
1320	F	FC+	10.56	0.3142857143	0.831	21:54:54	895
1320	F	FC+	10.7	0.318452381	0.821	22:45:54	946
1320	F	FC+	11.27	0.3354166667	0.971	23:36:53	997
1320	F	FC+	11.27	0.3354166667	1.138	00:27:53	1048
1320	F	FC+	11.33	0.337202381	1.124	01:18:53	1099
1320	F	FC+	11.88	0.3535714286	1.058	02:09:54	1150
1320	F	FC+	12.05	0.3586309524	1.08	03:00:53	1201
1320	F	FC+	12.34	0.3672619048	1.096	03:51:53	1252
1320	F	FC+	12.35	0.3675595238	1.08	04:42:53	1303
1320	F	FC+	12.44	0.3702380952	1.037	05:33:54	1354
1320	F	FC+	12.65	0.3764880952	0.999	06:24:53	1405
1320	F	FC+	13.05	0.3883928571	0.967	07:15:54	1456
1320	F	FC+	13.05	0.3883928571	1.02	08:06:53	1507
1320	F	FC+	13.05	0.3883928571	0.98	08:57:53	1558
1320	F	FC+	13.25	0.3943452381	0.946	09:48:54	1609
1320	F	FC+	13.26	0.3946428571	0.999	10:39:54	1660
1320	F	FC+	13.26	0.3946428571	0.943	11:30:54	1711
1320	F	FC+	13.35	0.3973214286	0.904	12:21:54	1762
1320	F	FC+	13.49	0.4014880952	0.966	13:12:53	1813
1320	F	FC+	13.49	0.4014880952	0.976	14:03:54	1864
1384	F	FC+	8.87	0.315658363	0.829	13:24:54	385
1384	F	FC+	8.89	0.3163701068	0.88	14:15:54	436
1384	F	FC+	8.89	0.3163701068	0.897	15:06:54	487
1384	F	FC+	8.89	0.3163701068	0.879	15:57:53	538
1384	F	FC+	9.01	0.3206405694	0.808	16:48:54	589
1384	F	FC+	9.21	0.3277580071	0.833	17:39:53	640
1384	F	FC+	9.21	0.3277580071	0.941	18:30:53	691
1384	F	FC+	9.37	0.3334519573	0.871	19:21:54	742
1384	F	FC+	9.51	0.3384341637	0.918	20:12:54	793
1384	F	FC+	9.53	0.3391459075	0.913	21:03:53	844
1384	F	FC+	9.67	0.3441281139	0.881	21:54:54	895
1384	F	FC+	9.87	0.3512455516	0.92	22:45:54	946
1384	F	FC+	10.37	0.3690391459	0.975	23:36:53	997
1384	F	FC+	10.54	0.375088968	1.034	00:27:53	1048
1384	F	FC+	11.24	0.4	1.091	01:18:53	1099
1384	F	FC+	11.24	0.4	1.055	02:09:54	1150
1384	F	FC+	11.24	0.4	1.066	03:00:53	1201
1384	F	FC+	11.27	0.4010676157	0.997	03:51:53	1252
1384	F	FC+	11.35	0.4039145907	0.946	04:42:53	1303
1384	F	FC+	11.37	0.4046263345	0.827	05:33:54	1354
1384	F	FC+	11.44	0.4071174377	0.86	06:24:53	1405
1384	F	FC+	11.44	0.4071174377	0.889	07:15:54	1456
1384	F	FC+	11.6	0.4128113879	0.836	08:06:53	1507
1384	F	FC+	11.6	0.4128113879	0.905	08:57:53	1558
1384	F	FC+	11.98	0.4263345196	0.891	09:48:54	1609
1384	F	FC+	11.98	0.4263345196	0.964	10:39:54	1660
1384	F	FC+	12.3	0.4377224199	0.939	11:30:54	1711
1384	F	FC+	12.3	0.4377224199	0.94	12:21:54	1762
1384	F	FC+	12.39	0.4409252669	0.897	13:12:53	1813
1384	F	FC+	12.69	0.4516014235	1.006	14:03:54	1864
1326	F	FC+	7.72	0.2311377246	0.884	13:24:54	385
1326	F	FC+	7.8	0.2335329341	0.873	14:15:54	436
1326	F	FC+	7.86	0.2353293413	0.899	15:06:54	487
1326	F	FC+	7.91	0.2368263473	0.893	15:57:53	538
1326	F	FC+	7.92	0.2371257485	0.862	16:48:54	589
1326	F	FC+	7.93	0.2374251497	0.803	17:39:53	640
1326	F	FC+	8.29	0.2482035928	0.851	18:30:53	691
1326	F	FC+	8.3	0.248502994	0.978	19:21:54	742
1326	F	FC+	8.3	0.248502994	0.948	20:12:54	793
1326	F	FC+	8.43	0.2523952096	0.95	21:03:53	844
1326	F	FC+	8.58	0.2568862275	1.019	21:54:54	895
1326	F	FC+	8.78	0.2628742515	0.968	22:45:54	946
1326	F	FC+	8.94	0.2676646707	0.964	23:36:53	997
1326	F	FC+	9.25	0.2769461078	1.032	00:27:53	1048
1326	F	FC+	9.3	0.2784431138	1.023	01:18:53	1099
1326	F	FC+	9.3	0.2784431138	0.934	02:09:54	1150
1326	F	FC+	9.56	0.2862275449	0.904	03:00:53	1201
1326	F	FC+	9.61	0.2877245509	1.007	03:51:53	1252
1326	F	FC+	9.8	0.2934131737	0.947	04:42:53	1303
1326	F	FC+	9.99	0.2991017964	0.95	05:33:54	1354
1326	F	FC+	10.16	0.3041916168	1.051	06:24:53	1405
1326	F	FC+	10.16	0.3041916168	0.97	07:15:54	1456
1326	F	FC+	10.16	0.3041916168	0.926	08:06:53	1507
1326	F	FC+	10.28	0.3077844311	0.933	08:57:53	1558
1326	F	FC+	10.28	0.3077844311	0.973	09:48:54	1609
1326	F	FC+	10.29	0.3080838323	0.848	10:39:54	1660
1326	F	FC+	10.34	0.3095808383	0.864	11:30:54	1711
1326	F	FC+	10.34	0.3095808383	0.844	12:21:54	1762
1326	F	FC+	10.4	0.3113772455	0.811	13:12:53	1813
1326	F	FC+	10.4	0.3113772455	0.86	14:03:54	1864
1331	F	FC+	9.77	0.2783475783	0.915	13:24:54	385
1331	F	FC+	10.06	0.2866096866	0.956	14:15:54	436
1331	F	FC+	10.06	0.2866096866	0.983	15:06:54	487
1331	F	FC+	10.22	0.2911680912	0.97	15:57:53	538
1331	F	FC+	10.22	0.2911680912	1.021	16:48:54	589
1331	F	FC+	10.45	0.2977207977	1.013	17:39:53	640
1331	F	FC+	10.78	0.3071225071	0.978	18:30:53	691
1331	F	FC+	11.09	0.315954416	1.063	19:21:54	742
1331	F	FC+	11.09	0.315954416	1.03	20:12:54	793
1331	F	FC+	11.1	0.3162393162	1.046	21:03:53	844
1331	F	FC+	11.6	0.3304843305	0.962	21:54:54	895
1331	F	FC+	11.89	0.3387464387	1.042	22:45:54	946
1331	F	FC+	11.99	0.3415954416	1.057	23:36:53	997
1331	F	FC+	12.43	0.3541310541	1.094	00:27:53	1048
1331	F	FC+	12.43	0.3541310541	1.071	01:18:53	1099
1331	F	FC+	12.43	0.3541310541	1.062	02:09:54	1150
1331	F	FC+	12.84	0.3658119658	0.921	03:00:53	1201
1331	F	FC+	13.12	0.3737891738	1.022	03:51:53	1252
1331	F	FC+	13.17	0.3752136752	1.033	04:42:53	1303
1331	F	FC+	13.17	0.3752136752	1.044	05:33:54	1354
1331	F	FC+	13.17	0.3752136752	0.948	06:24:53	1405
1331	F	FC+	13.37	0.3809116809	0.899	07:15:54	1456
1331	F	FC+	13.37	0.3809116809	0.954	08:06:53	1507
1331	F	FC+	13.75	0.3917378917	0.844	08:57:53	1558
1331	F	FC+	13.76	0.392022792	0.999	09:48:54	1609
1331	F	FC+	13.76	0.392022792	0.965	10:39:54	1660
1331	F	FC+	14.02	0.3994301994	0.993	11:30:54	1711
1331	F	FC+	14.02	0.3994301994	0.973	12:21:54	1762
1331	F	FC+	14.27	0.4065527066	1.016	13:12:53	1813
1331	F	FC+	14.27	0.4065527066	0.964	14:03:54	1864
506	F	FC+	7.02	0.2669201521	0.837	13:24:54	385
506	F	FC+	7.02	0.2669201521	0.974	14:15:54	436
506	F	FC+	7.03	0.2673003802	0.948	15:06:54	487
506	F	FC+	7.25	0.2756653992	0.91	15:57:53	538
506	F	FC+	7.25	0.2756653992	0.918	16:48:54	589
506	F	FC+	7.25	0.2756653992	0.941	17:39:53	640
506	F	FC+	7.38	0.280608365	0.865	18:30:53	691
506	F	FC+	7.38	0.280608365	0.903	19:21:54	742
506	F	FC+	7.51	0.2855513308	0.929	20:12:54	793
506	F	FC+	7.51	0.2855513308	0.857	21:03:53	844
506	F	FC+	7.72	0.2935361217	0.897	21:54:54	895
506	F	FC+	7.98	0.3034220532	0.941	22:45:54	946
506	F	FC+	8	0.3041825095	0.995	23:36:53	997
506	F	FC+	8.27	0.3144486692	0.992	00:27:53	1048
506	F	FC+	8.43	0.3205323194	1.087	01:18:53	1099
506	F	FC+	8.94	0.3399239544	1.075	02:09:54	1150
506	F	FC+	9.17	0.3486692015	1.082	03:00:53	1201
506	F	FC+	9.18	0.3490494297	1.023	03:51:53	1252
506	F	FC+	9.18	0.3490494297	1.057	04:42:53	1303
506	F	FC+	9.5	0.36121673	1.011	05:33:54	1354
506	F	FC+	9.61	0.3653992395	1.042	06:24:53	1405
506	F	FC+	9.61	0.3653992395	0.989	07:15:54	1456
506	F	FC+	9.61	0.3653992395	0.897	08:06:53	1507
506	F	FC+	9.71	0.3692015209	0.942	08:57:53	1558
506	F	FC+	9.71	0.3692015209	0.919	09:48:54	1609
506	F	FC+	9.76	0.3711026616	0.799	10:39:54	1660
506	F	FC+	9.77	0.3714828897	0.867	11:30:54	1711
506	F	FC+	9.77	0.3714828897	0.815	12:21:54	1762
506	F	FC+	10.43	0.3965779468	0.835	13:12:53	1813
506	F	FC+	10.43	0.3965779468	0.918	14:03:54	1864
1321	F	FC+	9.38	0.3767068273	0.846	13:24:54	385
1321	F	FC+	9.41	0.3779116466	1.043	14:15:54	436
1321	F	FC+	9.63	0.386746988	1.024	15:06:54	487
1321	F	FC+	10	0.4016064257	1.063	15:57:53	538
1321	F	FC+	10	0.4016064257	1.12	16:48:54	589
1321	F	FC+	10.62	0.4265060241	1.091	17:39:53	640
1321	F	FC+	10.79	0.4333333333	1.086	18:30:53	691
1321	F	FC+	10.88	0.4369477912	1.106	19:21:54	742
1321	F	FC+	10.94	0.4393574297	1.099	20:12:54	793
1321	F	FC+	10.97	0.440562249	0.909	21:03:53	844
1321	F	FC+	11.22	0.4506024096	0.856	21:54:54	895
1321	F	FC+	11.27	0.4526104418	0.886	22:45:54	946
1321	F	FC+	11.32	0.4546184739	0.862	23:36:53	997
1321	F	FC+	11.53	0.4630522088	0.839	00:27:53	1048
1321	F	FC+	11.86	0.4763052209	0.939	01:18:53	1099
1321	F	FC+	12.15	0.4879518072	0.946	02:09:54	1150
1321	F	FC+	12.18	0.4891566265	0.92	03:00:53	1201
1321	F	FC+	12.63	0.5072289157	0.864	03:51:53	1252
1321	F	FC+	12.65	0.5080321285	1.039	04:42:53	1303
1321	F	FC+	13.07	0.5248995984	0.928	05:33:54	1354
1321	F	FC+	13.61	0.5465863454	1.068	06:24:53	1405
1321	F	FC+	13.62	0.5469879518	1.111	07:15:54	1456
1321	F	FC+	14.13	0.5674698795	1.05	08:06:53	1507
1321	F	FC+	14.15	0.5682730924	1.062	08:57:53	1558
1321	F	FC+	14.15	0.5682730924	1.066	09:48:54	1609
1321	F	FC+	14.15	0.5682730924	0.88	10:39:54	1660
1321	F	FC+	14.31	0.5746987952	0.921	11:30:54	1711
1321	F	FC+	14.39	0.5779116466	0.869	12:21:54	1762
1321	F	FC+	14.45	0.5803212851	0.889	13:12:53	1813
1321	F	FC+	14.46	0.5807228916	0.822	14:03:54	1864
501	F	FC-	6.79	0.2128526646	0.847	13:24:54	385
501	F	FC-	6.81	0.2134796238	0.877	14:15:54	436
501	F	FC-	6.81	0.2134796238	0.78	15:06:54	487
501	F	FC-	6.95	0.2178683386	0.85	15:57:53	538
501	F	FC-	6.95	0.2178683386	0.876	16:48:54	589
501	F	FC-	6.95	0.2178683386	0.791	17:39:53	640
501	F	FC-	7.02	0.2200626959	0.892	18:30:53	691
501	F	FC-	7.24	0.2269592476	0.847	19:21:54	742
501	F	FC-	7.25	0.2272727273	0.928	20:12:54	793
501	F	FC-	7.28	0.2282131661	0.856	21:03:53	844
501	F	FC-	7.51	0.2354231975	1	21:54:54	895
501	F	FC-	7.77	0.2435736677	1	22:45:54	946
501	F	FC-	8.09	0.2536050157	1.017	23:36:53	997
501	F	FC-	8.37	0.2623824451	1.078	00:27:53	1048
501	F	FC-	8.76	0.2746081505	1.084	01:18:53	1099
501	F	FC-	8.93	0.2799373041	1.077	02:09:54	1150
501	F	FC-	8.93	0.2799373041	1.031	03:00:53	1201
501	F	FC-	8.93	0.2799373041	1.003	03:51:53	1252
501	F	FC-	9.02	0.2827586207	0.99	04:42:53	1303
501	F	FC-	9.28	0.2909090909	0.989	05:33:54	1354
501	F	FC-	9.47	0.2968652038	1.072	06:24:53	1405
501	F	FC-	9.47	0.2968652038	1.01	07:15:54	1456
501	F	FC-	9.72	0.3047021944	1.023	08:06:53	1507
501	F	FC-	9.9	0.3103448276	1.07	08:57:53	1558
501	F	FC-	9.9	0.3103448276	1.015	09:48:54	1609
501	F	FC-	9.9	0.3103448276	0.878	10:39:54	1660
501	F	FC-	10.02	0.3141065831	0.951	11:30:54	1711
501	F	FC-	10.09	0.3163009404	0.908	12:21:54	1762
501	F	FC-	10.09	0.3163009404	0.925	13:12:53	1813
501	F	FC-	10.21	0.3200626959	0.824	14:03:54	1864
1311	F	FC-	5.41	0.1506963788	0.879	13:24:54	385
1311	F	FC-	5.52	0.1537604457	0.856	14:15:54	436
1311	F	FC-	5.52	0.1537604457	0.888	15:06:54	487
1311	F	FC-	5.52	0.1537604457	0.832	15:57:53	538
1311	F	FC-	5.61	0.1562674095	0.897	16:48:54	589
1311	F	FC-	5.61	0.1562674095	0.812	17:39:53	640
1311	F	FC-	5.76	0.1604456825	0.814	18:30:53	691
1311	F	FC-	5.93	0.1651810585	0.983	19:21:54	742
1311	F	FC-	5.93	0.1651810585	0.882	20:12:54	793
1311	F	FC-	6.11	0.1701949861	0.936	21:03:53	844
1311	F	FC-	6.13	0.1707520891	0.936	21:54:54	895
1311	F	FC-	6.65	0.1852367688	0.913	22:45:54	946
1311	F	FC-	6.92	0.1927576602	1.027	23:36:53	997
1311	F	FC-	7.32	0.2038997214	0.998	00:27:53	1048
1311	F	FC-	7.37	0.2052924791	1.019	01:18:53	1099
1311	F	FC-	7.37	0.2052924791	0.979	02:09:54	1150
1311	F	FC-	7.37	0.2052924791	0.933	03:00:53	1201
1311	F	FC-	7.51	0.2091922006	0.898	03:51:53	1252
1311	F	FC-	7.97	0.222005571	1.016	04:42:53	1303
1311	F	FC-	8.12	0.226183844	1.023	05:33:54	1354
1311	F	FC-	8.18	0.2278551532	1.031	06:24:53	1405
1311	F	FC-	8.18	0.2278551532	0.929	07:15:54	1456
1311	F	FC-	8.18	0.2278551532	0.87	08:06:53	1507
1311	F	FC-	8.38	0.2334261838	0.877	08:57:53	1558
1311	F	FC-	8.39	0.2337047354	0.962	09:48:54	1609
1311	F	FC-	8.39	0.2337047354	0.891	10:39:54	1660
1311	F	FC-	8.47	0.2359331476	0.887	11:30:54	1711
1311	F	FC-	8.52	0.2373259053	0.888	12:21:54	1762
1311	F	FC-	8.55	0.2381615599	0.902	13:12:53	1813
1311	F	FC-	8.55	0.2381615599	0.796	14:03:54	1864
1385	F	FC-	7.01	0.1849604222	0.916	13:24:54	385
1385	F	FC-	7.12	0.1878627968	0.867	14:15:54	436
1385	F	FC-	7.12	0.1878627968	0.85	15:06:54	487
1385	F	FC-	7.33	0.1934036939	0.993	15:57:53	538
1385	F	FC-	7.76	0.2047493404	1.012	16:48:54	589
1385	F	FC-	7.98	0.2105540897	1.064	17:39:53	640
1385	F	FC-	7.98	0.2105540897	1.016	18:30:53	691
1385	F	FC-	8.31	0.2192612137	1.09	19:21:54	742
1385	F	FC-	8.38	0.2211081794	1.074	20:12:54	793
1385	F	FC-	8.65	0.22823219	1.043	21:03:53	844
1385	F	FC-	8.98	0.236939314	1.084	21:54:54	895
1385	F	FC-	9.27	0.244591029	1.076	22:45:54	946
1385	F	FC-	9.82	0.2591029024	1.077	23:36:53	997
1385	F	FC-	9.84	0.2596306069	1.077	00:27:53	1048
1385	F	FC-	9.85	0.2598944591	1.028	01:18:53	1099
1385	F	FC-	10.11	0.2667546174	1.021	02:09:54	1150
1385	F	FC-	10.28	0.2712401055	1.098	03:00:53	1201
1385	F	FC-	10.28	0.2712401055	1.069	03:51:53	1252
1385	F	FC-	10.71	0.282585752	1.032	04:42:53	1303
1385	F	FC-	11.07	0.2920844327	1.087	05:33:54	1354
1385	F	FC-	11.34	0.2992084433	1.123	06:24:53	1405
1385	F	FC-	11.36	0.2997361478	1.106	07:15:54	1456
1385	F	FC-	11.54	0.3044854881	1.049	08:06:53	1507
1385	F	FC-	11.57	0.3052770449	1.014	08:57:53	1558
1385	F	FC-	11.57	0.3052770449	0.903	09:48:54	1609
1385	F	FC-	11.8	0.3113456464	0.951	10:39:54	1660
1385	F	FC-	11.8	0.3113456464	0.919	11:30:54	1711
1385	F	FC-	12.11	0.319525066	0.941	12:21:54	1762
1385	F	FC-	12.11	0.319525066	1.031	13:12:53	1813
1385	F	FC-	12.11	0.319525066	0.919	14:03:54	1864
1319	F	FC-	6.99	0.200286533	0.883	13:24:54	385
1319	F	FC-	7.04	0.2017191977	0.852	14:15:54	436
1319	F	FC-	7.05	0.2020057307	0.805	15:06:54	487
1319	F	FC-	7.11	0.2037249284	0.848	15:57:53	538
1319	F	FC-	7.12	0.2040114613	0.802	16:48:54	589
1319	F	FC-	7.3	0.2091690544	0.863	17:39:53	640
1319	F	FC-	7.45	0.2134670487	0.904	18:30:53	691
1319	F	FC-	7.53	0.2157593123	0.952	19:21:54	742
1319	F	FC-	7.53	0.2157593123	0.808	20:12:54	793
1319	F	FC-	7.66	0.2194842407	0.821	21:03:53	844
1319	F	FC-	7.74	0.2217765043	0.841	21:54:54	895
1319	F	FC-	7.94	0.2275071633	0.876	22:45:54	946
1319	F	FC-	8.13	0.2329512894	0.955	23:36:53	997
1319	F	FC-	8.61	0.2467048711	1.011	00:27:53	1048
1319	F	FC-	8.61	0.2467048711	0.998	01:18:53	1099
1319	F	FC-	8.68	0.2487106017	0.947	02:09:54	1150
1319	F	FC-	8.68	0.2487106017	0.909	03:00:53	1201
1319	F	FC-	8.84	0.2532951289	0.925	03:51:53	1252
1319	F	FC-	8.98	0.2573065903	0.96	04:42:53	1303
1319	F	FC-	9.09	0.2604584527	0.943	05:33:54	1354
1319	F	FC-	9.2	0.2636103152	0.88	06:24:53	1405
1319	F	FC-	9.29	0.2661891117	0.924	07:15:54	1456
1319	F	FC-	9.29	0.2661891117	0.829	08:06:53	1507
1319	F	FC-	9.31	0.2667621777	0.832	08:57:53	1558
1319	F	FC-	9.45	0.270773639	0.889	09:48:54	1609
1319	F	FC-	9.45	0.270773639	0.853	10:39:54	1660
1319	F	FC-	9.56	0.2739255014	0.827	11:30:54	1711
1319	F	FC-	9.56	0.2739255014	0.864	12:21:54	1762
1319	F	FC-	9.56	0.2739255014	0.813	13:12:53	1813
1319	F	FC-	9.7	0.2779369628	0.939	14:03:54	1864
1323	F	FC-	6.55	0.1714659686	0.922	13:24:54	385
1323	F	FC-	6.56	0.1717277487	0.875	14:15:54	436
1323	F	FC-	6.56	0.1717277487	0.78	15:06:54	487
1323	F	FC-	6.56	0.1717277487	0.785	15:57:53	538
1323	F	FC-	6.57	0.1719895288	0.809	16:48:54	589
1323	F	FC-	6.8	0.1780104712	0.907	17:39:53	640
1323	F	FC-	6.81	0.1782722513	0.906	18:30:53	691
1323	F	FC-	6.91	0.1808900524	0.859	19:21:54	742
1323	F	FC-	6.92	0.1811518325	0.839	20:12:54	793
1323	F	FC-	7.28	0.1905759162	0.887	21:03:53	844
1323	F	FC-	7.3	0.1910994764	0.999	21:54:54	895
1323	F	FC-	7.66	0.2005235602	1.01	22:45:54	946
1323	F	FC-	7.92	0.2073298429	0.974	23:36:53	997
1323	F	FC-	7.96	0.2083769634	0.992	00:27:53	1048
1323	F	FC-	8.18	0.2141361257	0.923	01:18:53	1099
1323	F	FC-	8.18	0.2141361257	0.913	02:09:54	1150
1323	F	FC-	8.18	0.2141361257	0.897	03:00:53	1201
1323	F	FC-	8.32	0.2178010471	0.843	03:51:53	1252
1323	F	FC-	8.71	0.2280104712	1.01	04:42:53	1303
1323	F	FC-	8.94	0.2340314136	1.019	05:33:54	1354
1323	F	FC-	8.95	0.2342931937	1.002	06:24:53	1405
1323	F	FC-	8.95	0.2342931937	0.956	07:15:54	1456
1323	F	FC-	8.96	0.2345549738	0.87	08:06:53	1507
1323	F	FC-	8.96	0.2345549738	0.828	08:57:53	1558
1323	F	FC-	8.96	0.2345549738	0.787	09:48:54	1609
1323	F	FC-	8.96	0.2345549738	0.81	10:39:54	1660
1323	F	FC-	8.98	0.235078534	0.827	11:30:54	1711
1323	F	FC-	8.98	0.235078534	0.801	12:21:54	1762
1323	F	FC-	9	0.2356020942	0.819	13:12:53	1813
1323	F	FC-	9	0.2356020942	0.811	14:03:54	1864
504	F	FC-	10.88	0.4044609665	0.864	13:24:54	385
504	F	FC-	11.14	0.4141263941	1.045	14:15:54	436
504	F	FC-	11.28	0.419330855	0.987	15:06:54	487
504	F	FC-	11.41	0.4241635688	0.915	15:57:53	538
504	F	FC-	11.54	0.4289962825	0.894	16:48:54	589
504	F	FC-	11.77	0.4375464684	0.887	17:39:53	640
504	F	FC-	12.02	0.4468401487	1.029	18:30:53	691
504	F	FC-	12.27	0.456133829	1.019	19:21:54	742
504	F	FC-	12.35	0.4591078067	0.86	20:12:54	793
504	F	FC-	12.42	0.4617100372	0.775	21:03:53	844
504	F	FC-	12.87	0.4784386617	0.997	21:54:54	895
504	F	FC-	13.15	0.4888475836	0.934	22:45:54	946
504	F	FC-	13.58	0.5048327138	0.979	23:36:53	997
504	F	FC-	13.69	0.5089219331	1.006	00:27:53	1048
504	F	FC-	13.92	0.517472119	1.12	01:18:53	1099
504	F	FC-	14.07	0.5230483271	0.926	02:09:54	1150
504	F	FC-	14.15	0.5260223048	0.832	03:00:53	1201
504	F	FC-	14.17	0.5267657993	0.784	03:51:53	1252
504	F	FC-	14.17	0.5267657993	0.851	04:42:53	1303
504	F	FC-	14.34	0.5330855019	1.031	05:33:54	1354
504	F	FC-	14.49	0.53866171	0.994	06:24:53	1405
504	F	FC-	14.76	0.5486988848	0.943	07:15:54	1456
504	F	FC-	14.99	0.5572490706	0.98	08:06:53	1507
504	F	FC-	15.01	0.5579925651	0.926	08:57:53	1558
504	F	FC-	15.15	0.563197026	0.962	09:48:54	1609
504	F	FC-	15.3	0.5687732342	0.871	10:39:54	1660
504	F	FC-	15.36	0.5710037175	0.929	11:30:54	1711
504	F	FC-	15.43	0.573605948	0.876	12:21:54	1762
504	F	FC-	16.27	0.6048327138	1.054	13:12:53	1813
504	F	FC-	16.27	0.6048327138	0.97	14:03:54	1864
507	F	FC-	10.63	0.4303643725	0.851	13:24:54	385
507	F	FC-	11.85	0.479757085	1.035	14:15:54	436
507	F	FC-	11.95	0.483805668	1.011	15:06:54	487
507	F	FC-	12.4	0.5020242915	0.969	15:57:53	538
507	F	FC-	12.4	0.5020242915	1.031	16:48:54	589
507	F	FC-	12.4	0.5020242915	0.96	17:39:53	640
507	F	FC-	13.85	0.5607287449	1.024	18:30:53	691
507	F	FC-	13.85	0.5607287449	0.938	19:21:54	742
507	F	FC-	13.85	0.5607287449	1.04	20:12:54	793
507	F	FC-	13.85	0.5607287449	1.081	21:03:53	844
507	F	FC-	13.85	0.5607287449	1.07	21:54:54	895
507	F	FC-	13.85	0.5607287449	0.993	22:45:54	946
507	F	FC-	13.87	0.5615384615	0.966	23:36:53	997
507	F	FC-	14	0.5668016194	0.909	00:27:53	1048
507	F	FC-	14	0.5668016194	1.021	01:18:53	1099
507	F	FC-	14.24	0.5765182186	0.914	02:09:54	1150
507	F	FC-	14.51	0.5874493927	0.907	03:00:53	1201
507	F	FC-	14.91	0.6036437247	0.966	03:51:53	1252
507	F	FC-	15.2	0.6153846154	0.907	04:42:53	1303
507	F	FC-	15.36	0.6218623482	1.026	05:33:54	1354
507	F	FC-	15.47	0.6263157895	1.033	06:24:53	1405
507	F	FC-	15.47	0.6263157895	0.948	07:15:54	1456
507	F	FC-	16.58	0.6712550607	1.032	08:06:53	1507
507	F	FC-	16.58	0.6712550607	1.053	08:57:53	1558
507	F	FC-	16.58	0.6712550607	0.926	09:48:54	1609
507	F	FC-	17.81	0.7210526316	0.837	10:39:54	1660
507	F	FC-	17.81	0.7210526316	0.85	11:30:54	1711
507	F	FC-	17.81	0.7210526316	0.815	12:21:54	1762
507	F	FC-	17.81	0.7210526316	0.874	13:12:53	1813
507	F	FC-	17.81	0.7210526316	0.818	14:03:54	1864
508	F	FC-	8.88	0.2732307692	0.854	13:24:54	385
508	F	FC-	8.9	0.2738461538	0.943	14:15:54	436
508	F	FC-	8.9	0.2738461538	0.802	15:06:54	487
508	F	FC-	9.1	0.28	0.851	15:57:53	538
508	F	FC-	9.11	0.2803076923	0.983	16:48:54	589
508	F	FC-	9.11	0.2803076923	0.806	17:39:53	640
508	F	FC-	9.43	0.2901538462	0.992	18:30:53	691
508	F	FC-	9.43	0.2901538462	1.008	19:21:54	742
508	F	FC-	9.72	0.2990769231	0.979	20:12:54	793
508	F	FC-	9.89	0.3043076923	1.046	21:03:53	844
508	F	FC-	10.13	0.3116923077	1.065	21:54:54	895
508	F	FC-	10.17	0.3129230769	0.971	22:45:54	946
508	F	FC-	10.32	0.3175384615	0.961	23:36:53	997
508	F	FC-	10.51	0.3233846154	0.995	00:27:53	1048
508	F	FC-	10.53	0.324	0.901	01:18:53	1099
508	F	FC-	10.7	0.3292307692	0.95	02:09:54	1150
508	F	FC-	10.7	0.3292307692	0.789	03:00:53	1201
508	F	FC-	10.77	0.3313846154	0.874	03:51:53	1252
508	F	FC-	11.29	0.3473846154	1.005	04:42:53	1303
508	F	FC-	11.29	0.3473846154	1.071	05:33:54	1354
508	F	FC-	11.48	0.3532307692	1.011	06:24:53	1405
508	F	FC-	11.66	0.3587692308	1.011	07:15:54	1456
508	F	FC-	11.66	0.3587692308	0.901	08:06:53	1507
508	F	FC-	11.66	0.3587692308	0.819	08:57:53	1558
508	F	FC-	11.77	0.3621538462	0.898	09:48:54	1609
508	F	FC-	11.98	0.3686153846	1.021	10:39:54	1660
508	F	FC-	11.98	0.3686153846	0.916	11:30:54	1711
508	F	FC-	12.2	0.3753846154	1.001	12:21:54	1762
508	F	FC-	12.2	0.3753846154	0.934	13:12:53	1813
508	F	FC-	12.21	0.3756923077	0.854	14:03:54	1864
