# Supplementary material for: Late-life dietary folate restriction reduces biosynthesis without compromising healthspan in mice
Source: Life Sci Alliance. 2024 Jul 23;7(10):e202402868. doi: 10.26508/lsa.202402868 (PMC11266815; doi:10.26508/lsa.202402868)
Supplement: Supplementary file 11 [file LSA-2024-02868_SdataF5.zip › LSA-2024-02868_SdataF5.ods]

## Sheet: Figure5A
PC1	PC2	PC3	types	Diet	Sex
-0.009780320052	-0.009780320052	0.115829429	F/C+_female	F/C+	female
-0.1862618891	-0.1862618891	0.04745548137	F/C+_female	F/C+	female
-0.09475090945	-0.09475090945	0.1553953595	F/C+_female	F/C+	female
-0.3488674297	-0.3488674297	0.02613007145	F/C+_female	F/C+	female
-0.3108651164	-0.3108651164	0.149859577	F/C+_female	F/C+	female
-0.3629292928	-0.3629292928	-0.1660600974	F/C-_female	F/C-	female
-0.3904253749	-0.3904253749	-0.1687644765	F/C-_female	F/C-	female
0.111203058	0.111203058	0.2160873208	F/C-_female	F/C-	female
0.09958232019	0.09958232019	0.33206593	F/C-_female	F/C-	female
0.09837724739	0.09837724739	0.02982593272	F/C-_female	F/C-	female
-0.2257347119	-0.2257347119	0.01187583737	F/C+_male	F/C+	male
0.250532432	0.250532432	0.07358527128	F/C+_male	F/C+	male
0.1070246355	0.1070246355	-0.09304260865	F/C+_male	F/C+	male
0.02228471013	0.02228471013	-0.1415734764	F/C+_male	F/C+	male
0.115594106	0.115594106	-0.07510968557	F/C+_male	F/C+	male
0.4130984325	0.4130984325	0.06354394076	F/C-_male	F/C-	male
0.2870033002	0.2870033002	-0.1681572213	F/C-_male	F/C-	male
0.2930915915	0.2930915915	-0.1508093671	F/C-_male	F/C-	male
-0.1533794561	-0.1533794561	-0.09139151769	F/C-_male	F/C-	male
0.2852026671	0.2852026671	-0.1667457006	F/C-_male	F/C-	male

## Sheet: Figure5B
pathway	lda	Diet	Sex
THRESYN_PWY__superpathway_of_L_threonine_biosynthesis	3.199398257	F/C-	males
PEPTIDOGLYCANSYN_PWY__peptidoglycan_biosynthesis_I__meso_diaminopimelate_containing_	3.240808507	F/C-	males
PWY_3001__superpathway_of_L_isoleucine_biosynthesis_I	3.251163703	F/C-	males
PWY_6387__UDP_N_acetylmuramoyl_pentapeptide_biosynthesis_I__meso_diaminopimelate_containing_	3.266318522	F/C-	males
PWY_6386__UDP_N_acetylmuramoyl_pentapeptide_biosynthesis_II__lysine_containing_	3.277081081	F/C-	males
PWY_2942__L_lysine_biosynthesis_III	3.05652623	F/C-	males
PWY_6385__peptidoglycan_biosynthesis_III__mycobacteria_	3.225564789	F/C-	males
PWY_5097__L_lysine_biosynthesis_VI	3.074018979	F/C-	males
COA_PWY__coenzyme_A_biosynthesis_I	3.146013221	F/C+	males
PWY_7663__gondoate_biosynthesis__anaerobic_	3.216403171	F/C+	males
PWY_5973__cis_vaccenate_biosynthesis	3.227572218	F/C+	males
PWY_6124__inosine_5_phosphate_biosynthesis_II	3.326796412	F/C-	females
PWY_6123__inosine_5_phosphate_biosynthesis_I	3.346068818	F/C-	females
PWY_724__superpathway_of_L_lysine__L_threonine_and_L_methionine_biosynthesis_II	3.360674072	F/C-	females
COA_PWY__coenzyme_A_biosynthesis_I	3.102952321	F/C+	females
PWY_4242__pantothenate_and_coenzyme_A_biosynthesis_III	3.23574321	F/C+	females
PWY_6737__starch_degradation_V.g__Akkermansia_s__Akkermansia_muciniphila	3.366920245	F/C+	females
PWY_5686__UMP_biosynthesis.g__Akkermansia_s__Akkermansia_muciniphila	3.404352386	F/C+	females
PWY_4242__pantothenate_and_coenzyme_A_biosynthesis_III.g__Akkermansia_s__Akkermansia_muciniphila	3.439191099	F/C+	females
PANTOSYN_PWY__pantothenate_and_coenzyme_A_biosynthesis_I.g__Akkermansia_s__Akkermansia_muciniphila	3.472731681	F/C+	females
PWY_7219__adenosine_ribonucleotides_de_novo_biosynthesis.g__Akkermansia_s__Akkermansia_muciniphila	3.487095088	F/C+	females
PWY0_1586__peptidoglycan_maturation__meso_diaminopimelate_containing_	3.528114342	F/C+	females
