# Supplementary material for: Late-life dietary folate restriction reduces biosynthesis without compromising healthspan in mice
Source: Life Sci Alliance. 2024 Jul 23;7(10):e202402868. doi: 10.26508/lsa.202402868 (PMC11266815; doi:10.26508/lsa.202402868)
Supplement: Supplementary file 12 [file LSA-2024-02868_SdataFS9.zip › LSA-2024-02868_SdataFS9.ods]

## Sheet: FigureS9
shannon	Diet	Sex
1.102352176	F/C+	female
1.312989122	F/C+	female
1.296589748	F/C+	female
1.335660961	F/C+	female
1.314082395	F/C+	female
1.309222334	F/C-	female
1.304481736	F/C-	female
1.296423747	F/C-	female
1.215440964	F/C-	female
1.185535653	F/C-	female
1.27916384	F/C+	male
0.948054	F/C+	male
1.136198861	F/C+	male
1.244073676	F/C+	male
1.10143724	F/C+	male
0.996826	F/C-	male
0.892633	F/C-	male
0.763975	F/C-	male
1.338543137	F/C-	male
0.837569	F/C-	male
