# Supplementary material for: Late-life dietary folate restriction reduces biosynthesis without compromising healthspan in mice
Source: Life Sci Alliance. 2024 Jul 23;7(10):e202402868. doi: 10.26508/lsa.202402868 (PMC11266815; doi:10.26508/lsa.202402868)
Supplement: Supplementary file 13 [file LSA-2024-02868_SdataFS10.zip › LSA-2024-02868_SdataFS10.ods]

## Sheet: FigureS10
cytokine	levels	amount	Diet	Sex
Eotaxin	243.46	2.386427618	F/C+	female
Eotaxin	627.12	2.797350651	F/C+	female
Eotaxin	796.21	2.901027628	F/C+	female
Eotaxin	663.12	2.821592127	F/C+	female
Eotaxin	482.47	2.683470314	F/C+	female
Eotaxin	522.07	2.717728738	F/C+	female
Eotaxin	628.76	2.798484905	F/C-	female
Eotaxin	490.04	2.690231531	F/C-	female
Eotaxin	672.89	2.827944074	F/C-	female
Eotaxin	403.08	2.60539125	F/C-	female
Eotaxin	720.86	2.857850928	F/C-	female
Eotaxin	705.95	2.848773943	F/C-	female
Eotaxin	519.8	2.715836275	F/C-	female
Eotaxin	482.49	2.683488317	F/C-	female
Eotaxin	675.59	2.829683213	F/C+	male
Eotaxin	571.73	2.757190981	F/C+	male
Eotaxin	624.56	2.795574166	F/C+	male
Eotaxin	602.18	2.779726327	F/C+	male
Eotaxin	502.92	2.701498907	F/C+	male
Eotaxin	390.96	2.592132326	F/C+	male
Eotaxin	712.69	2.852900665	F/C+	male
Eotaxin	742.84	2.870895281	F/C+	male
Eotaxin	693.59	2.841102823	F/C+	male
Eotaxin	504	2.702430536	F/C+	male
Eotaxin	823.03	2.915415666	F/C+	male
Eotaxin	536.96	2.729941935	F/C-	male
Eotaxin	1,058.93	3.024867252	F/C-	male
Eotaxin	839.56	2.924051739	F/C-	male
Eotaxin	778.16	2.891068903	F/C-	male
Eotaxin	722.37	2.858759701	F/C-	male
Eotaxin	658.6	2.818621726	F/C-	male
Eotaxin	907.53	2.95786099	F/C-	male
Eotaxin	893.34	2.95101678	F/C-	male
Eotaxin	616.63	2.79002465	F/C-	male
Eotaxin	583.46	2.766011088	F/C-	male
Eotaxin	619.59	2.7921044	F/C-	male
Eotaxin	462.29	2.664914499	F/C-	male
Eotaxin	642.8	2.808075868	F/C-	male
G-CSF	393.89	2.595374955	F/C+	female
G-CSF	844	2.926342447	F/C+	female
G-CSF	23.6	1.372912003	F/C+	female
G-CSF	3,844.77	3.584870365	F/C+	female
G-CSF	131.63	2.119354881	F/C+	female
G-CSF	283.52	2.4525837	F/C+	female
G-CSF	684.59	2.835430551	F/C-	female
G-CSF	2,241.62	3.350561993	F/C-	female
G-CSF	541.4	2.733518251	F/C-	female
G-CSF	518.02	2.714346528	F/C-	female
G-CSF	2,602.23	3.415345679	F/C-	female
G-CSF	1,297.56	3.113127449	F/C-	female
G-CSF	7,076.98	3.849847968	F/C-	female
G-CSF	9,487.58	3.977155451	F/C-	female
G-CSF	757.9	2.879611907	F/C+	male
G-CSF	379.28	2.578959942	F/C+	male
G-CSF	2,694.39	3.430460458	F/C+	male
G-CSF	759.4	2.880470593	F/C+	male
G-CSF	344.4	2.537063143	F/C+	male
G-CSF	222.16	2.346665867	F/C+	male
G-CSF	1,332.61	3.124703068	F/C+	male
G-CSF	293.05	2.466941726	F/C+	male
G-CSF	706.69	2.849228946	F/C+	male
G-CSF	281.62	2.449663494	F/C+	male
G-CSF	3,244.85	3.511194625	F/C+	male
G-CSF	1,809.32	3.257515384	F/C-	male
G-CSF	2,148.21	3.332076734	F/C-	male
G-CSF	389.5	2.590507462	F/C-	male
G-CSF	621.87	2.793699606	F/C-	male
G-CSF	370.05	2.568260409	F/C-	male
G-CSF	123.9	2.093071306	F/C-	male
G-CSF	115.28	2.061753968	F/C-	male
G-CSF	399.25	2.601244925	F/C-	male
G-CSF	5,132.52	3.71033065	F/C-	male
G-CSF	326.58	2.513989585	F/C-	male
G-CSF	350.68	2.544910998	F/C-	male
G-CSF	320.81	2.506247897	F/C-	male
G-CSF	1,972.07	3.294922326	F/C-	male
GM-CSF			F/C+	female
GM-CSF			F/C+	female
GM-CSF			F/C+	female
GM-CSF	64.77	1.811373897	F/C+	female
GM-CSF	41.77	1.620864475	F/C+	female
GM-CSF	25.06	1.398981067	F/C+	female
GM-CSF			F/C-	female
GM-CSF	15.68	1.195346058	F/C-	female
GM-CSF	24.48	1.388811413	F/C-	female
GM-CSF			F/C-	female
GM-CSF			F/C-	female
GM-CSF			F/C-	female
GM-CSF			F/C-	female
GM-CSF			F/C-	female
GM-CSF	49.14	1.691435152	F/C+	male
GM-CSF	51.54	1.712144414	F/C+	male
GM-CSF	14.85	1.171726454	F/C+	male
GM-CSF	297.17	2.473004964	F/C+	male
GM-CSF			F/C+	male
GM-CSF	39.36	1.59505509	F/C+	male
GM-CSF			F/C+	male
GM-CSF			F/C+	male
GM-CSF	197.06	2.294598478	F/C+	male
GM-CSF	40.58	1.608312043	F/C+	male
GM-CSF	13.98	1.145507171	F/C+	male
GM-CSF	28.34	1.452399846	F/C-	male
GM-CSF	47.38	1.675595056	F/C-	male
GM-CSF	49.49	1.694517454	F/C-	male
GM-CSF	7.5	0.8750612634	F/C-	male
GM-CSF			F/C-	male
GM-CSF	23.29	1.367169489	F/C-	male
GM-CSF	18.71	1.272073788	F/C-	male
GM-CSF	99.25	1.996730515	F/C-	male
GM-CSF	963.65	2.983919326	F/C-	male
GM-CSF	8.83	0.9459607036	F/C-	male
GM-CSF			F/C-	male
GM-CSF			F/C-	male
GM-CSF			F/C-	male
IFNγ	1.87	0.2718416065	F/C+	female
IFNγ	1.08	0.03342375549	F/C+	female
IFNγ	1.24	0.09342168516	F/C+	female
IFNγ	8.1	0.9084850189	F/C+	female
IFNγ	65.66	1.817300878	F/C+	female
IFNγ	3.75	0.5740312677	F/C+	female
IFNγ	3.28	0.5158738437	F/C-	female
IFNγ			F/C-	female
IFNγ	7.1	0.8512583487	F/C-	female
IFNγ	2.26	0.3541084391	F/C-	female
IFNγ	1.71	0.2329961104	F/C-	female
IFNγ	1.47	0.1673173347	F/C-	female
IFNγ	2.34	0.3692158574	F/C-	female
IFNγ	5.39	0.7315887652	F/C-	female
IFNγ	122.43	2.087887849	F/C+	male
IFNγ	2.42	0.383815366	F/C+	male
IFNγ	1.87	0.2718416065	F/C+	male
IFNγ	8.18	0.9127533037	F/C+	male
IFNγ	1.87	0.2718416065	F/C+	male
IFNγ	28.58	1.456062224	F/C+	male
IFNγ	1.24	0.09342168516	F/C+	male
IFNγ			F/C+	male
IFNγ	77.21	1.887673552	F/C+	male
IFNγ	61.48	1.788733859	F/C+	male
IFNγ	24.29	1.385427515	F/C+	male
IFNγ	0.44	-0.3565473235	F/C-	male
IFNγ	6.09	0.7846172926	F/C-	male
IFNγ	4.45	0.648360011	F/C-	male
IFNγ	3.44	0.5365584426	F/C-	male
IFNγ			F/C-	male
IFNγ	5.62	0.7497363156	F/C-	male
IFNγ	2.02	0.3053513694	F/C-	male
IFNγ	7.48	0.8739015979	F/C-	male
IFNγ	569.53	2.755516605	F/C-	male
IFNγ	3.12	0.494154594	F/C-	male
IFNγ	0.68	-0.1674910873	F/C-	male
IFNγ	46.93	1.671450554	F/C-	male
IFNγ	1.63	0.2121876044	F/C-	male
IL-1α	647.49	2.811233065	F/C+	female
IL-1α	910.86	2.959451631	F/C+	female
IL-1α	1,175.95	3.070388856	F/C+	female
IL-1α	2,719.69	3.434519404	F/C+	female
IL-1α	615.44	2.789185719	F/C+	female
IL-1α	1,758.08	3.245038633	F/C+	female
IL-1α	516	2.712649702	F/C-	female
IL-1α	304.32	2.483330495	F/C-	female
IL-1α	1,895.11	3.277634423	F/C-	female
IL-1α	959.24	2.98192728	F/C-	female
IL-1α	975.7	2.989316305	F/C-	female
IL-1α	587.72	2.76917047	F/C-	female
IL-1α	427.64	2.631078321	F/C-	female
IL-1α	2,965.81	3.472143325	F/C-	female
IL-1α	3,507.39	3.544984059	F/C+	male
IL-1α	2,092.63	3.320692447	F/C+	male
IL-1α	587.72	2.76917047	F/C+	male
IL-1α	3,280.04	3.51587914	F/C+	male
IL-1α	1,744.78	3.241740674	F/C+	male
IL-1α	3,596.54	3.555884895	F/C+	male
IL-1α	987.17	2.994391949	F/C+	male
IL-1α	633	2.80140371	F/C+	male
IL-1α	3,254.00	3.512417549	F/C+	male
IL-1α	3,320.93	3.521259721	F/C+	male
IL-1α	1,259.83	3.100311946	F/C+	male
IL-1α	810.1	2.908538632	F/C-	male
IL-1α	2,126.42	3.327649048	F/C-	male
IL-1α	4,437.02	3.647091386	F/C-	male
IL-1α	1,572.75	3.196659694	F/C-	male
IL-1α	1,811.59	3.258059915	F/C-	male
IL-1α	1,074.80	3.031327658	F/C-	male
IL-1α	1,772.67	3.248627895	F/C-	male
IL-1α	1,473.70	3.168409084	F/C-	male
IL-1α	6,977.99	3.843730343	F/C-	male
IL-1α	1,856.77	3.268758111	F/C-	male
IL-1α	1,972.32	3.294977379	F/C-	male
IL-1α	1,419.01	3.151985456	F/C-	male
IL-1α	668.51	2.825107908	F/C-	male
IL-1β	2.88	0.4593924878	F/C+	female
IL-1β	7.01	0.845718018	F/C+	female
IL-1β			F/C+	female
IL-1β	12.63	1.101403351	F/C+	female
IL-1β	0.65	-0.1870866434	F/C+	female
IL-1β	4.69	0.6711728427	F/C+	female
IL-1β	5.86	0.767897616	F/C-	female
IL-1β	0.99	-0.004364805402	F/C-	female
IL-1β	3.49	0.542825427	F/C-	female
IL-1β	2.88	0.4593924878	F/C-	female
IL-1β	5.86	0.767897616	F/C-	female
IL-1β	3.19	0.5037906831	F/C-	female
IL-1β	2.57	0.4099331233	F/C-	female
IL-1β	0.3	-0.5228787453	F/C-	female
IL-1β	32.24	1.508395033	F/C+	male
IL-1β	2.57	0.4099331233	F/C+	male
IL-1β	2.57	0.4099331233	F/C+	male
IL-1β	7.3	0.8633228601	F/C+	male
IL-1β	0.3	-0.5228787453	F/C+	male
IL-1β	185.96	2.269419538	F/C+	male
IL-1β	0.99	-0.004364805402	F/C+	male
IL-1β	8.72	0.9405164849	F/C+	male
IL-1β	230.59	2.362840469	F/C+	male
IL-1β	18.06	1.256717746	F/C+	male
IL-1β	6.44	0.8088858674	F/C+	male
IL-1β	4.09	0.611723308	F/C-	male
IL-1β	0.3	-0.5228787453	F/C-	male
IL-1β			F/C-	male
IL-1β	10.41	1.01745073	F/C-	male
IL-1β			F/C-	male
IL-1β	216.45	2.33535759	F/C-	male
IL-1β			F/C-	male
IL-1β	9.85	0.9934362305	F/C-	male
IL-1β	1,340.51	3.127270058	F/C-	male
IL-1β	38.13	1.581266805	F/C-	male
IL-1β	3.49	0.542825427	F/C-	male
IL-1β	1.63	0.2121876044	F/C-	male
IL-1β	2.57	0.4099331233	F/C-	male
IL-2	5.99	0.7774268224	F/C+	female
IL-2	11.19	1.048830087	F/C+	female
IL-2	19.6	1.292256071	F/C+	female
IL-2	21.21	1.326540669	F/C+	female
IL-2	78.61	1.895477796	F/C+	female
IL-2	20.25	1.306425028	F/C+	female
IL-2	12.94	1.111934276	F/C-	female
IL-2	7.91	0.8981764835	F/C-	female
IL-2	6.38	0.8048206787	F/C-	female
IL-2	18.63	1.270212855	F/C-	female
IL-2	5.19	0.7151673578	F/C-	female
IL-2	11.89	1.075181855	F/C-	female
IL-2	3.96	0.5976951859	F/C-	female
IL-2	15.99	1.203848464	F/C-	female
IL-2	4.79	0.6803355134	F/C+	male
IL-2	0.69	-0.1611509093	F/C+	male
IL-2	11.89	1.075181855	F/C+	male
IL-2	21.52	1.332842267	F/C+	male
IL-2	13.63	1.134495856	F/C+	male
IL-2	13.97	1.145196406	F/C+	male
IL-2	7.15	0.8543060418	F/C+	male
IL-2	4.38	0.6414741105	F/C+	male
IL-2	31.06	1.492201451	F/C+	male
IL-2	261.93	2.418185243	F/C+	male
IL-2	41.27	1.615634469	F/C+	male
IL-2	4.38	0.6414741105	F/C-	male
IL-2	11.19	1.048830087	F/C-	male
IL-2	18.96	1.277838333	F/C-	male
IL-2	116.21	2.065243501	F/C-	male
IL-2	0.69	-0.1611509093	F/C-	male
IL-2	10.47	1.019946682	F/C-	male
IL-2	7.53	0.8767949762	F/C-	male
IL-2	20.57	1.313234292	F/C-	male
IL-2	1,311.55	3.117784852	F/C-	male
IL-2	5.19	0.7151673578	F/C-	male
IL-2	3.53	0.5477747054	F/C-	male
IL-2	5.99	0.7774268224	F/C-	male
IL-2	21.84	1.339252634	F/C-	male
IL-3			F/C+	female
IL-3	1.09	0.03742649794	F/C+	female
IL-3			F/C+	female
IL-3	4	0.6020599913	F/C+	female
IL-3			F/C+	female
IL-3	1.91	0.2810333672	F/C+	female
IL-3			F/C-	female
IL-3	1.18	0.07188200731	F/C-	female
IL-3	2.98	0.4742162641	F/C-	female
IL-3	0.26	-0.585026652	F/C-	female
IL-3	0.26	-0.585026652	F/C-	female
IL-3	0.06	-1.22184875	F/C-	female
IL-3			F/C-	female
IL-3	0.06	-1.22184875	F/C-	female
IL-3	22.03	1.343014497	F/C+	male
IL-3	5.76	0.7604224834	F/C+	male
IL-3	0.59	-0.2291479884	F/C+	male
IL-3	73.25	1.864807629	F/C+	male
IL-3	0.01	-2	F/C+	male
IL-3	4.26	0.6294095991	F/C+	male
IL-3			F/C+	male
IL-3			F/C+	male
IL-3	62.28	1.794348604	F/C+	male
IL-3	1.28	0.1072099696	F/C+	male
IL-3			F/C+	male
IL-3	0.31	-0.5086383062	F/C-	male
IL-3	7.18	0.8561244442	F/C-	male
IL-3	4.09	0.611723308	F/C-	male
IL-3	1.05	0.02118929907	F/C-	male
IL-3			F/C-	male
IL-3	2.62	0.4183012913	F/C-	male
IL-3			F/C-	male
IL-3	12.45	1.095169351	F/C-	male
IL-3	731.85	2.864422077	F/C-	male
IL-3	0.54	-0.2676062402	F/C-	male
IL-3			F/C-	male
IL-3			F/C-	male
IL-3			F/C-	male
IL-4	0.38	-0.4202164034	F/C+	female
IL-4	0.94	-0.0268721464	F/C+	female
IL-4	0.12	-0.920818754	F/C+	female
IL-4	1.6	0.2041199827	F/C+	female
IL-4	0.42	-0.3767507096	F/C+	female
IL-4	0.81	-0.09151498112	F/C+	female
IL-4	0.33	-0.4814860601	F/C-	female
IL-4	0.21	-0.6777807053	F/C-	female
IL-4	0.13	-0.8860566477	F/C-	female
IL-4	0.33	-0.4814860601	F/C-	female
IL-4	0.26	-0.585026652	F/C-	female
IL-4	0.65	-0.1870866434	F/C-	female
IL-4	0.32	-0.4948500217	F/C-	female
IL-4	0.01	-2	F/C-	female
IL-4	28.49	1.454692449	F/C+	male
IL-4	0.09	-1.045757491	F/C+	male
IL-4	0.54	-0.2676062402	F/C+	male
IL-4	1.32	0.1205739312	F/C+	male
IL-4	0.35	-0.4559319556	F/C+	male
IL-4	0.21	-0.6777807053	F/C+	male
IL-4	0.12	-0.920818754	F/C+	male
IL-4	0.13	-0.8860566477	F/C+	male
IL-4	1.41	0.1492191127	F/C+	male
IL-4	29.49	1.469674773	F/C+	male
IL-4	0.68	-0.1674910873	F/C+	male
IL-4	0.26	-0.585026652	F/C-	male
IL-4	0.26	-0.585026652	F/C-	male
IL-4	0.84	-0.07572071394	F/C-	male
IL-4	2.54	0.4048337166	F/C-	male
IL-4	0.09	-1.045757491	F/C-	male
IL-4	148.43	2.171521687	F/C-	male
IL-4			F/C-	male
IL-4	0.19	-0.721246399	F/C-	male
IL-4	6.19	0.791690649	F/C-	male
IL-4	5.35	0.728353782	F/C-	male
IL-4	0.18	-0.7447274949	F/C-	male
IL-4	0.12	-0.920818754	F/C-	male
IL-4			F/C-	male
IL-5	2.94	0.4683473304	F/C+	female
IL-5	0.87	-0.06048074738	F/C+	female
IL-5	4.66	0.6683859167	F/C+	female
IL-5	10.32	1.013679697	F/C+	female
IL-5	2.66	0.4248816366	F/C+	female
IL-5	2.05	0.3117538611	F/C+	female
IL-5	1.21	0.08278537032	F/C-	female
IL-5	4.81	0.6821450764	F/C-	female
IL-5	6.22	0.7937903847	F/C-	female
IL-5	9.69	0.9863237771	F/C-	female
IL-5	1.02	0.008600171762	F/C-	female
IL-5	1.94	0.2878017299	F/C-	female
IL-5	2.73	0.436162647	F/C-	female
IL-5	2.36	0.372912003	F/C-	female
IL-5	115.77	2.063596033	F/C+	male
IL-5	5.28	0.7226339225	F/C+	male
IL-5	15.89	1.201123897	F/C+	male
IL-5	25.61	1.408409578	F/C+	male
IL-5	1.39	0.1430148003	F/C+	male
IL-5	1.61	0.206825876	F/C+	male
IL-5	5.34	0.727541257	F/C+	male
IL-5			F/C+	male
IL-5	17.31	1.238297068	F/C+	male
IL-5	20.19	1.305136319	F/C+	male
IL-5	2.87	0.4578818967	F/C+	male
IL-5	15.05	1.1775365	F/C-	male
IL-5	4.26	0.6294095991	F/C-	male
IL-5	2.91	0.463892989	F/C-	male
IL-5	10.67	1.028164419	F/C-	male
IL-5	1.9	0.278753601	F/C-	male
IL-5	129.99	2.113909944	F/C-	male
IL-5	2.94	0.4683473304	F/C-	male
IL-5	1.07	0.02938377769	F/C-	male
IL-5	103.53	2.015066214	F/C-	male
IL-5	7.12	0.8524799936	F/C-	male
IL-5	2.76	0.4409090821	F/C-	male
IL-5	1.81	0.2576785749	F/C-	male
IL-5	4.38	0.6414741105	F/C-	male
IL-6	51.82	1.714497409	F/C+	female
IL-6	36.68	1.564429327	F/C+	female
IL-6	6.12	0.7867514221	F/C+	female
IL-6	273.5	2.436957331	F/C+	female
IL-6	9.32	0.9694159124	F/C+	female
IL-6	41.21	1.615002615	F/C+	female
IL-6	31.24	1.494711025	F/C-	female
IL-6	80.42	1.905364069	F/C-	female
IL-6			F/C-	female
IL-6	38.08	1.58069694	F/C-	female
IL-6	208.68	2.319480828	F/C-	female
IL-6	9.27	0.9670797341	F/C-	female
IL-6	138.42	2.141198845	F/C-	female
IL-6	518.12	2.714430357	F/C-	female
IL-6	37.9	1.57863921	F/C+	male
IL-6	8.78	0.9434945159	F/C+	male
IL-6	118.54	2.073864923	F/C+	male
IL-6	23.57	1.372359583	F/C+	male
IL-6	4.65	0.6674529529	F/C+	male
IL-6	18.94	1.277379975	F/C+	male
IL-6	91.45	1.96118371	F/C+	male
IL-6	624.84	2.795768824	F/C+	male
IL-6	44.91	1.652343055	F/C+	male
IL-6	16.14	1.20790353	F/C+	male
IL-6	570.77	2.756461138	F/C+	male
IL-6	127.73	2.106292912	F/C-	male
IL-6	72.43	1.859918485	F/C-	male
IL-6	8.39	0.9237619608	F/C-	male
IL-6	84.14	1.925002508	F/C-	male
IL-6	16.05	1.205475037	F/C-	male
IL-6	87.51	1.942057684	F/C-	male
IL-6	31.98	1.504878459	F/C-	male
IL-6	10.91	1.037824751	F/C-	male
IL-6	418.06	2.621238616	F/C-	male
IL-6	16.05	1.205475037	F/C-	male
IL-6	15.04	1.177247836	F/C-	male
IL-6	15.08	1.178401342	F/C-	male
IL-6	214.28	2.330981638	F/C-	male
IL-7	19.85	1.297760511	F/C+	female
IL-7	3.74	0.5728716022	F/C+	female
IL-7	10.83	1.034628457	F/C+	female
IL-7	2.3	0.361727836	F/C+	female
IL-7	10.44	1.018700499	F/C+	female
IL-7	52.23	1.717920026	F/C+	female
IL-7	4.54	0.6570558529	F/C-	female
IL-7	2.92	0.4653828514	F/C-	female
IL-7	2.51	0.3996737215	F/C-	female
IL-7	5.14	0.710963119	F/C-	female
IL-7	3.53	0.5477747054	F/C-	female
IL-7	8.88	0.9484129658	F/C-	female
IL-7	0.58	-0.2365720064	F/C-	female
IL-7	7.91	0.8981764835	F/C-	female
IL-7			F/C+	male
IL-7	29.18	1.465085288	F/C+	male
IL-7	2.71	0.4329692909	F/C+	male
IL-7	38.69	1.58759873	F/C+	male
IL-7			F/C+	male
IL-7	4.14	0.6170003411	F/C+	male
IL-7			F/C+	male
IL-7	14.87	1.172310969	F/C+	male
IL-7	3.53	0.5477747054	F/C+	male
IL-7	36.59	1.563362409	F/C+	male
IL-7	22.13	1.344981414	F/C+	male
IL-7	86.21	1.935557645	F/C-	male
IL-7	93.64	1.971461405	F/C-	male
IL-7	3.33	0.5224442335	F/C-	male
IL-7	5.14	0.710963119	F/C-	male
IL-7	7.12	0.8524799936	F/C-	male
IL-7	14.87	1.172310969	F/C-	male
IL-7	482.16	2.683191178	F/C-	male
IL-7	1.03	0.01283722471	F/C-	male
IL-7	729.4	2.862965759	F/C-	male
IL-7	0.35	-0.4559319556	F/C-	male
IL-7	4.34	0.6374897295	F/C-	male
IL-7			F/C-	male
IL-7	12.56	1.098989639	F/C-	male
IL-9	69.3	1.840733235	F/C+	female
IL-9	65.81	1.818291891	F/C+	female
IL-9	136.58	2.135387108	F/C+	female
IL-9	81.26	1.909876818	F/C+	female
IL-9	635.59	2.803177056	F/C+	female
IL-9	91.86	1.963126441	F/C+	female
IL-9	61.51	1.788945727	F/C-	female
IL-9	60.04	1.778440684	F/C-	female
IL-9	86.95	1.939269586	F/C-	female
IL-9	117.64	2.070555016	F/C-	female
IL-9	33.43	1.524136377	F/C-	female
IL-9	70.68	1.849296541	F/C-	female
IL-9	61.51	1.788945727	F/C-	female
IL-9	96.66	1.985246791	F/C-	female
IL-9	27.32	1.436480695	F/C+	male
IL-9	36.29	1.559786968	F/C+	male
IL-9	80.62	1.906442794	F/C+	male
IL-9	62.24	1.794069584	F/C+	male
IL-9	25.13	1.400192489	F/C+	male
IL-9	46.81	1.670338641	F/C+	male
IL-9	55.54	1.744605875	F/C+	male
IL-9	78.03	1.892261607	F/C+	male
IL-9	45.97	1.662474504	F/C+	male
IL-9	398.21	2.600112162	F/C+	male
IL-9	387.47	2.588238083	F/C+	male
IL-9	91.86	1.963126441	F/C-	male
IL-9	91.86	1.963126441	F/C-	male
IL-9	43.44	1.637889817	F/C-	male
IL-9	54.78	1.738622028	F/C-	male
IL-9	73.39	1.865636888	F/C-	male
IL-9	70.68	1.849296541	F/C-	male
IL-9	58.56	1.767601068	F/C-	male
IL-9	45.14	1.654561555	F/C-	male
IL-9	229.27	2.360347231	F/C-	male
IL-9	45.97	1.662474504	F/C-	male
IL-9	49.26	1.692494408	F/C-	male
IL-9	33.43	1.524136377	F/C-	male
IL-9	80.62	1.906442794	F/C-	male
IL-10	253.68	2.404286229	F/C+	female
IL-10	8.77	0.9429995934	F/C+	female
IL-10	29.92	1.475961589	F/C+	female
IL-10	53.86	1.731266349	F/C+	female
IL-10	0.27	-0.5686362358	F/C+	female
IL-10	67.16	1.827110687	F/C+	female
IL-10	47.86	1.679972694	F/C-	female
IL-10	53.54	1.728678367	F/C-	female
IL-10	6.62	0.8208579894	F/C-	female
IL-10	10.31	1.013258665	F/C-	female
IL-10	46.28	1.66539335	F/C-	female
IL-10	15.88	1.200850498	F/C-	female
IL-10	26.17	1.417803723	F/C-	female
IL-10	23.67	1.374198258	F/C-	female
IL-10	103.44	2.014688512	F/C+	male
IL-10			F/C+	male
IL-10	19.3	1.285557309	F/C+	male
IL-10	16.81	1.225567713	F/C+	male
IL-10			F/C+	male
IL-10	16.81	1.225567713	F/C+	male
IL-10	19.3	1.285557309	F/C+	male
IL-10			F/C+	male
IL-10	14.33	1.15624619	F/C+	male
IL-10	175.26	2.243682807	F/C+	male
IL-10			F/C+	male
IL-10			F/C-	male
IL-10	10.31	1.013258665	F/C-	male
IL-10	13.09	1.116939647	F/C-	male
IL-10	17.74	1.248953615	F/C-	male
IL-10			F/C-	male
IL-10	1,016.81	3.007239809	F/C-	male
IL-10			F/C-	male
IL-10	2.36	0.372912003	F/C-	male
IL-10	2,724.43	3.435275654	F/C-	male
IL-10	19.92	1.299289334	F/C-	male
IL-10			F/C-	male
IL-10			F/C-	male
IL-10	6.01	0.778874472	F/C-	male
IL-12p40	46.02	1.662946614	F/C+	female
IL-12p40	42.26	1.625929493	F/C+	female
IL-12p40	12.38	1.092720645	F/C+	female
IL-12p40	51.68	1.713322505	F/C+	female
IL-12p40	17.01	1.230704314	F/C+	female
IL-12p40	29.58	1.47099817	F/C+	female
IL-12p40	22.58	1.353723938	F/C-	female
IL-12p40	16.08	1.206286044	F/C-	female
IL-12p40	10.08	1.003460532	F/C-	female
IL-12p40	28.65	1.457124626	F/C-	female
IL-12p40	15.62	1.19368103	F/C-	female
IL-12p40	24.45	1.388278863	F/C-	female
IL-12p40	24.91	1.396373728	F/C-	female
IL-12p40	12.38	1.092720645	F/C-	female
IL-12p40	380.7	2.580582877	F/C+	male
IL-12p40	46.97	1.67182056	F/C+	male
IL-12p40	25.38	1.404491618	F/C+	male
IL-12p40	1,476.36	3.16919227	F/C+	male
IL-12p40	12.84	1.108565024	F/C+	male
IL-12p40	35.68	1.552424846	F/C+	male
IL-12p40	14.23	1.1532049	F/C+	male
IL-12p40	9.62	0.983175072	F/C+	male
IL-12p40	1,477.36	3.169486336	F/C+	male
IL-12p40	59.72	1.776119799	F/C+	male
IL-12p40	10.54	1.022840611	F/C+	male
IL-12p40	5.96	0.7752462597	F/C-	male
IL-12p40	149.95	2.17594647	F/C-	male
IL-12p40	74.42	1.871689666	F/C-	male
IL-12p40	30.99	1.491221576	F/C-	male
IL-12p40	0.56	-0.251811973	F/C-	male
IL-12p40	47.91	1.680426171	F/C-	male
IL-12p40	19.33	1.286231854	F/C-	male
IL-12p40	195.7	2.291590826	F/C-	male
IL-12p40	4,627.61	3.665356751	F/C-	male
IL-12p40	44.14	1.644832329	F/C-	male
IL-12p40	14.69	1.167021796	F/C-	male
IL-12p40	17.01	1.230704314	F/C-	male
IL-12p40	6.87	0.8369567371	F/C-	male
IL-12p70	119.57	2.077622229	F/C+	female
IL-12p70	295	2.469822016	F/C+	female
IL-12p70			F/C+	female
IL-12p70	91.55	1.961658349	F/C+	female
IL-12p70	54.85	1.739176632	F/C+	female
IL-12p70	37.83	1.577836341	F/C+	female
IL-12p70	105.78	2.024403563	F/C-	female
IL-12p70	153.85	2.187097501	F/C-	female
IL-12p70	53.21	1.725993259	F/C-	female
IL-12p70	130.34	2.115077717	F/C-	female
IL-12p70	61.29	1.787389621	F/C-	female
IL-12p70	9.66	0.9849771264	F/C-	female
IL-12p70	44.82	1.651471852	F/C-	female
IL-12p70	36.04	1.556784782	F/C-	female
IL-12p70	463.19	2.665759175	F/C+	male
IL-12p70	69.14	1.839729375	F/C+	male
IL-12p70	130.34	2.115077717	F/C+	male
IL-12p70	234.05	2.369308645	F/C+	male
IL-12p70			F/C+	male
IL-12p70	48.21	1.683137131	F/C+	male
IL-12p70	88.64	1.947629747	F/C+	male
IL-12p70	30.53	1.484726804	F/C+	male
IL-12p70	576.79	2.761017722	F/C+	male
IL-12p70	578.67	2.762430968	F/C+	male
IL-12p70	108.57	2.035709838	F/C+	male
IL-12p70	100.14	2.000607587	F/C-	male
IL-12p70	44.82	1.651471852	F/C-	male
IL-12p70	158.95	2.201260532	F/C-	male
IL-12p70	108.57	2.035709838	F/C-	male
IL-12p70	70.68	1.849296541	F/C-	male
IL-12p70	2,041.62	3.309974911	F/C-	male
IL-12p70	32.39	1.510410948	F/C-	male
IL-12p70	48.21	1.683137131	F/C-	male
IL-12p70	6,707.25	3.826544494	F/C-	male
IL-12p70	100.14	2.000607587	F/C-	male
IL-12p70	7.12	0.8524799936	F/C-	male
IL-12p70	26.72	1.426836454	F/C-	male
IL-12p70	34.23	1.534406899	F/C-	male
IL-13	22.89	1.359645793	F/C+	female
IL-13	29.67	1.472317546	F/C+	female
IL-13	28.16	1.44963265	F/C+	female
IL-13	105.25	2.022222105	F/C+	female
IL-13	251.65	2.400796935	F/C+	female
IL-13	97.79	1.990294446	F/C+	female
IL-13	42.82	1.631646663	F/C-	female
IL-13	28.16	1.44963265	F/C-	female
IL-13	31.17	1.493736802	F/C-	female
IL-13	34.18	1.533772058	F/C-	female
IL-13	31.92	1.504062883	F/C-	female
IL-13	48.07	1.681874122	F/C-	female
IL-13	31.92	1.504062883	F/C-	female
IL-13	39.44	1.595936906	F/C-	female
IL-13	135.06	2.130526745	F/C+	male
IL-13	43.94	1.642860053	F/C+	male
IL-13	42.07	1.623972512	F/C+	male
IL-13	181.16	2.258062312	F/C+	male
IL-13	22.51	1.352375495	F/C+	male
IL-13	42.07	1.623972512	F/C+	male
IL-13	28.91	1.461048092	F/C+	male
IL-13	31.17	1.493736802	F/C+	male
IL-13	200.1	2.301247089	F/C+	male
IL-13	89.58	1.952211058	F/C+	male
IL-13	43.94	1.642860053	F/C+	male
IL-13	39.81	1.599992178	F/C-	male
IL-13	104.51	2.019157848	F/C-	male
IL-13	30.42	1.48315921	F/C-	male
IL-13	33.05	1.519171464	F/C-	male
IL-13	27.78	1.443732241	F/C-	male
IL-13	50.32	1.701740632	F/C-	male
IL-13	42.44	1.627775375	F/C-	male
IL-13	100.78	2.003374354	F/C-	male
IL-13	3,972.09	3.59901908	F/C-	male
IL-13	28.54	1.455453969	F/C-	male
IL-13	18.74	1.272769587	F/C-	male
IL-13	21.38	1.330007701	F/C-	male
IL-13	17.98	1.254789687	F/C-	male
IL-15	81.86	1.91307174	F/C+	female
IL-15	60.2	1.779596491	F/C+	female
IL-15	92.26	1.96501345	F/C+	female
IL-15	86.01	1.934548948	F/C+	female
IL-15	67.39	1.828595456	F/C+	female
IL-15	160.98	2.206771923	F/C+	female
IL-15	43.91	1.642563437	F/C-	female
IL-15	51.01	1.707655324	F/C-	female
IL-15	52.03	1.716253826	F/C-	female
IL-15	63.28	1.80126647	F/C-	female
IL-15	48.98	1.690018781	F/C-	female
IL-15	83.93	1.923917223	F/C-	female
IL-15	53.05	1.724685388	F/C-	female
IL-15	88.09	1.94492661	F/C-	female
IL-15	32.85	1.516535374	F/C+	male
IL-15	115.32	2.061904634	F/C+	male
IL-15	42.9	1.632457292	F/C+	male
IL-15	244.23	2.387799009	F/C+	male
IL-15	30.86	1.489395922	F/C+	male
IL-15	31.85	1.503109437	F/C+	male
IL-15	52.03	1.716253826	F/C+	male
IL-15	30.86	1.489395922	F/C+	male
IL-15	98.53	1.993568483	F/C+	male
IL-15	101.67	2.007192824	F/C+	male
IL-15	59.18	1.772174961	F/C+	male
IL-15	72.54	1.860577551	F/C-	male
IL-15	100.62	2.002684313	F/C-	male
IL-15	90.17	1.95506207	F/C-	male
IL-15	52.03	1.716253826	F/C-	male
IL-15	46.95	1.671635597	F/C-	male
IL-15	156.7	2.195068996	F/C-	male
IL-15	2,295.60	3.360896216	F/C-	male
IL-15	48.98	1.690018781	F/C-	male
IL-15	5,186.52	3.714876057	F/C-	male
IL-15	62.25	1.794139356	F/C-	male
IL-15	48.98	1.690018781	F/C-	male
IL-15	22.93	1.360404055	F/C-	male
IL-15	67.39	1.828595456	F/C-	male
IL-17	0.19	-0.721246399	F/C+	female
IL-17	4.14	0.6170003411	F/C+	female
IL-17	4	0.6020599913	F/C+	female
IL-17	2.06	0.3138672204	F/C+	female
IL-17	1.73	0.2380461031	F/C+	female
IL-17	13.39	1.126780577	F/C+	female
IL-17	42.89	1.632356046	F/C-	female
IL-17	28.91	1.461048092	F/C-	female
IL-17	10.89	1.03702788	F/C-	female
IL-17	4.67	0.6693168806	F/C-	female
IL-17	5.43	0.7347998296	F/C-	female
IL-17	7.8	0.8920946027	F/C-	female
IL-17	5.66	0.7528164312	F/C-	female
IL-17	16.61	1.220369632	F/C-	female
IL-17	11.2	1.049218023	F/C+	male
IL-17	5.95	0.7745169657	F/C+	male
IL-17	1.99	0.2988530764	F/C+	male
IL-17	15.08	1.178401342	F/C+	male
IL-17	2.2	0.3424226808	F/C+	male
IL-17	1.73	0.2380461031	F/C+	male
IL-17	1.84	0.264817823	F/C+	male
IL-17	0.28	-0.5528419687	F/C+	male
IL-17	15.58	1.192567453	F/C+	male
IL-17	17.68	1.247482261	F/C+	male
IL-17	3.39	0.5301996982	F/C+	male
IL-17	4.34	0.6374897295	F/C-	male
IL-17	22.04	1.34321159	F/C-	male
IL-17	6.11	0.7860412102	F/C-	male
IL-17	4.94	0.6937269489	F/C-	male
IL-17	7.2	0.8573324964	F/C-	male
IL-17	23.34	1.368100852	F/C-	male
IL-17	2.87	0.4578818967	F/C-	male
IL-17	5.66	0.7528164312	F/C-	male
IL-17	217.82	2.338097754	F/C-	male
IL-17	23.59	1.372727941	F/C-	male
IL-17	12.62	1.101059355	F/C-	male
IL-17	1.09	0.03742649794	F/C-	male
IL-17	3.39	0.5301996982	F/C-	male
IP-10	322.4	2.508395033	F/C+	female
IP-10	29.99	1.476976466	F/C+	female
IP-10	64.29	1.808143426	F/C+	female
IP-10	38.1	1.580924976	F/C+	female
IP-10	63.82	1.8049568	F/C+	female
IP-10	58.88	1.769967801	F/C+	female
IP-10	97.65	1.989672248	F/C-	female
IP-10	67.93	1.832061615	F/C-	female
IP-10	70.32	1.847078862	F/C-	female
IP-10	56.09	1.74888544	F/C-	female
IP-10	75.65	1.878808932	F/C-	female
IP-10	50.53	1.703549298	F/C-	female
IP-10	71.14	1.852113861	F/C-	female
IP-10	54.17	1.733758836	F/C-	female
IP-10	56.25	1.750122527	F/C+	male
IP-10	56.98	1.755722445	F/C+	male
IP-10	165.25	2.218141468	F/C+	male
IP-10	80.62	1.906442794	F/C+	male
IP-10	50.8	1.705863712	F/C+	male
IP-10	43.44	1.637889817	F/C+	male
IP-10	59.98	1.778006461	F/C+	male
IP-10	56.95	1.755493728	F/C+	male
IP-10	61.48	1.788733859	F/C+	male
IP-10	79.2	1.898725182	F/C+	male
IP-10	67.43	1.82885316	F/C+	male
IP-10	81.05	1.908753019	F/C-	male
IP-10	52.54	1.720490068	F/C-	male
IP-10	96.59	1.984932166	F/C-	male
IP-10	102.48	2.010639117	F/C-	male
IP-10	75.24	1.876448787	F/C-	male
IP-10	58.98	1.770704768	F/C-	male
IP-10	138.14	2.140319452	F/C-	male
IP-10	48.14	1.682506086	F/C-	male
IP-10	136.55	2.135291704	F/C-	male
IP-10	78.14	1.892873407	F/C-	male
IP-10	72.11	1.857995496	F/C-	male
IP-10	42.56	1.629001619	F/C-	male
IP-10	106.79	2.028530587	F/C-	male
KC	53.82	1.730943693	F/C+	female
KC	577.72	2.761717403	F/C+	female
KC			F/C+	female
KC	275.77	2.440547019	F/C+	female
KC	434.42	2.637909811	F/C+	female
KC	146.83	2.166814799	F/C+	female
KC	230.08	2.361878869	F/C-	female
KC	228.9	2.359645793	F/C-	female
KC	210.68	2.32362331	F/C-	female
KC	235.69	2.372341156	F/C-	female
KC	416.2	2.619302076	F/C-	female
KC	342.41	2.53454644	F/C-	female
KC	230.31	2.362312795	F/C-	female
KC	473.84	2.67563172	F/C-	female
KC	280.04	2.447220069	F/C+	male
KC	106.09	2.025674449	F/C+	male
KC	237.32	2.37533434	F/C+	male
KC	149.89	2.17577266	F/C+	male
KC	127.69	2.106156887	F/C+	male
KC	264.69	2.422737534	F/C+	male
KC	32.65	1.513883186	F/C+	male
KC	199.88	2.300769341	F/C+	male
KC	163.51	2.213544319	F/C+	male
KC	296.53	2.472068638	F/C+	male
KC	227.02	2.356064119	F/C+	male
KC	606.08	2.782529953	F/C-	male
KC	82.44	1.916137983	F/C-	male
KC	237.55	2.375755035	F/C-	male
KC	77.57	1.889693791	F/C-	male
KC	45.77	1.660580912	F/C-	male
KC	59.6	1.77524626	F/C-	male
KC	183.34	2.263257227	F/C-	male
KC	368.67	2.566637799	F/C-	male
KC	1,508.76	3.178620162	F/C-	male
KC	192.62	2.284701379	F/C-	male
KC	144.27	2.159176032	F/C-	male
KC	108.53	2.035549803	F/C-	male
KC	91.2	1.959994838	F/C-	male
LIF	1.44	0.1583624921	F/C+	female
LIF	0.88	-0.05551732785	F/C+	female
LIF	2.18	0.3384564936	F/C+	female
LIF	1	0	F/C+	female
LIF	0.88	-0.05551732785	F/C+	female
LIF	19.7	1.294466226	F/C+	female
LIF	0.52	-0.2839966564	F/C-	female
LIF	0.02	-1.698970004	F/C-	female
LIF	2.26	0.3541084391	F/C-	female
LIF	1.16	0.06445798923	F/C-	female
LIF	0.76	-0.1191864077	F/C-	female
LIF	0.6	-0.2218487496	F/C-	female
LIF	0.27	-0.5686362358	F/C-	female
LIF	1.2	0.07918124605	F/C-	female
LIF	0.15	-0.8239087409	F/C+	male
LIF	0.48	-0.3187587626	F/C+	male
LIF	5.06	0.7041505168	F/C+	male
LIF	21.56	1.333648757	F/C+	male
LIF			F/C+	male
LIF	0.19	-0.721246399	F/C+	male
LIF	0.15	-0.8239087409	F/C+	male
LIF	3.35	0.525044807	F/C+	male
LIF	0.68	-0.1674910873	F/C+	male
LIF	0.92	-0.03621217265	F/C+	male
LIF	4.09	0.611723308	F/C+	male
LIF	0.68	-0.1674910873	F/C-	male
LIF	32.31	1.509336958	F/C-	male
LIF	1.28	0.1072099696	F/C-	male
LIF	0.6	-0.2218487496	F/C-	male
LIF	0.88	-0.05551732785	F/C-	male
LIF	1.83	0.2624510897	F/C-	male
LIF	9.28	0.9675479762	F/C-	male
LIF	0.52	-0.2839966564	F/C-	male
LIF	24.78	1.394101302	F/C-	male
LIF	1.63	0.2121876044	F/C-	male
LIF			F/C-	male
LIF			F/C-	male
LIF	1.32	0.1205739312	F/C-	male
LIX	2,730.84	3.436296256	F/C+	female
LIX	6,326.83	3.801186165	F/C+	female
LIX	6,929.56	3.840705659	F/C+	female
LIX	6,019.32	3.779547432	F/C+	female
LIX	6,256.42	3.796325896	F/C+	female
LIX	4,504.48	3.653644663	F/C+	female
LIX	6,213.31	3.793323022	F/C-	female
LIX	5,002.90	3.699221822	F/C-	female
LIX	6,170.72	3.79033584	F/C-	female
LIX	5,458.65	3.737085249	F/C-	female
LIX	4,817.89	3.68285688	F/C-	female
LIX	4,932.79	3.693092627	F/C-	female
LIX	4,919.43	3.691914785	F/C-	female
LIX	5,847.82	3.766993996	F/C-	female
LIX	6,520.75	3.81429755	F/C+	male
LIX	6,870.18	3.836968116	F/C+	male
LIX	7,008.18	3.845605248	F/C+	male
LIX	6,608.64	3.820112095	F/C+	male
LIX	4,937.72	3.693526459	F/C+	male
LIX	5,270.36	3.721840281	F/C+	male
LIX	5,377.40	3.730572343	F/C+	male
LIX	3,498.21	3.543845877	F/C+	male
LIX	7,174.05	3.855764399	F/C+	male
LIX	6,225.27	3.794158192	F/C+	male
LIX	7,304.61	3.863597033	F/C+	male
LIX	7,237.60	3.859594577	F/C-	male
LIX	7,608.61	3.881305324	F/C-	male
LIX	7,500.29	3.875078056	F/C-	male
LIX	9,662.62	3.9850949	F/C-	male
LIX	8,039.32	3.905219316	F/C-	male
LIX	8,300.45	3.919101638	F/C-	male
LIX	9,192.68	3.963442142	F/C-	male
LIX	7,530.05	3.87679786	F/C-	male
LIX	7,616.57	3.881759438	F/C-	male
LIX	6,223.99	3.794068886	F/C-	male
LIX	7,486.09	3.874255044	F/C-	male
LIX	5,983.57	3.776960376	F/C-	male
LIX	6,675.73	3.824498763	F/C-	male
M-CSF	15	1.176091259	F/C+	female
M-CSF	13.92	1.143639235	F/C+	female
M-CSF	6.76	0.8299466959	F/C+	female
M-CSF	20.39	1.309417226	F/C+	female
M-CSF	6.76	0.8299466959	F/C+	female
M-CSF	8.19	0.9132839018	F/C+	female
M-CSF	9.98	0.9991305413	F/C-	female
M-CSF	9.27	0.9670797341	F/C-	female
M-CSF	4.97	0.6963563887	F/C-	female
M-CSF	10.7	1.029383778	F/C-	female
M-CSF	13.57	1.132579848	F/C-	female
M-CSF	9.98	0.9991305413	F/C-	female
M-CSF	8.19	0.9132839018	F/C-	female
M-CSF	10.34	1.014520539	F/C-	female
M-CSF	27.63	1.441380885	F/C+	male
M-CSF	69.91	1.844539302	F/C+	male
M-CSF	4.97	0.6963563887	F/C+	male
M-CSF	583.4	2.765966425	F/C+	male
M-CSF	10.7	1.029383778	F/C+	male
M-CSF	15	1.176091259	F/C+	male
M-CSF	3.89	0.5899496013	F/C+	male
M-CSF	4.97	0.6963563887	F/C+	male
M-CSF	847.77	2.928278044	F/C+	male
M-CSF	21.48	1.332034277	F/C+	male
M-CSF	11.77	1.070776463	F/C+	male
M-CSF	8.55	0.9319661147	F/C-	male
M-CSF	52.04	1.716337288	F/C-	male
M-CSF	34.93	1.543198586	F/C-	male
M-CSF	10.34	1.014520539	F/C-	male
M-CSF	7.83	0.8937617621	F/C-	male
M-CSF	18.59	1.26927939	F/C-	male
M-CSF	4.97	0.6963563887	F/C-	male
M-CSF	17.16	1.234517284	F/C-	male
M-CSF	3,050.21	3.484329741	F/C-	male
M-CSF	13.21	1.120902818	F/C-	male
M-CSF	8.19	0.9132839018	F/C-	male
M-CSF	15.36	1.186391216	F/C-	male
M-CSF	4.25	0.6283889301	F/C-	male
MCP-1	328.45	2.516469266	F/C+	female
MCP-1	246.25	2.391376239	F/C+	female
MCP-1	167.63	2.224351745	F/C+	female
MCP-1	343.31	2.535686454	F/C+	female
MCP-1	143.17	2.155852025	F/C+	female
MCP-1	236.27	2.373408581	F/C+	female
MCP-1	232.21	2.365880918	F/C-	female
MCP-1	151.14	2.179379418	F/C-	female
MCP-1	235.26	2.371548093	F/C-	female
MCP-1	132.12	2.120968565	F/C-	female
MCP-1	215.54	2.333527879	F/C-	female
MCP-1	105	2.021189299	F/C-	female
MCP-1	120.51	2.081023086	F/C-	female
MCP-1	176.13	2.245833335	F/C-	female
MCP-1	123.47	2.091561448	F/C+	male
MCP-1	158.87	2.201041896	F/C+	male
MCP-1	318.33	2.502877569	F/C+	male
MCP-1	222.92	2.348149034	F/C+	male
MCP-1	108.2	2.034227261	F/C+	male
MCP-1	1,155.73	3.062856387	F/C+	male
MCP-1	127.84	2.106666762	F/C+	male
MCP-1	55.7	1.745855195	F/C+	male
MCP-1	2,858.55	3.456145793	F/C+	male
MCP-1	153.74	2.186786877	F/C+	male
MCP-1	137.71	2.138965478	F/C+	male
MCP-1	143.17	2.155852025	F/C-	male
MCP-1	132.12	2.120968565	F/C-	male
MCP-1	137.71	2.138965478	F/C-	male
MCP-1	367.29	2.565009104	F/C-	male
MCP-1	163.91	2.21460545	F/C-	male
MCP-1	221.88	2.346118157	F/C-	male
MCP-1	191.31	2.281737672	F/C-	male
MCP-1	201.43	2.304124153	F/C-	male
MCP-1	3,893.18	3.590304484	F/C-	male
MCP-1	156.32	2.194014546	F/C-	male
MCP-1	205.83	2.313508674	F/C-	male
MCP-1	105	2.021189299	F/C-	male
MCP-1	576.15	2.760535566	F/C-	male
MIG	5,375.49	3.730418058	F/C+	female
MIG	1,318.94	3.120225039	F/C+	female
MIG	1,450.36	3.161475814	F/C+	female
MIG	1,170.41	3.068338024	F/C+	female
MIG	3,362.62	3.526677792	F/C+	female
MIG	1,219.16	3.086060705	F/C+	female
MIG	6,665.05	3.823803412	F/C-	female
MIG	2,311.09	3.363816858	F/C-	female
MIG	1,604.82	3.205426328	F/C-	female
MIG	2,571.96	3.41026421	F/C-	female
MIG	3,777.56	3.577211371	F/C-	female
MIG	4,217.56	3.62506127	F/C-	female
MIG	3,917.41	3.592999028	F/C-	female
MIG	4,345.22	3.63801177	F/C-	female
MIG	672.88	2.82793762	F/C+	male
MIG	1,140.16	3.056965801	F/C+	male
MIG	5,883.80	3.769657902	F/C+	male
MIG	1,553.49	3.191308462	F/C+	male
MIG	375.32	2.574401708	F/C+	male
MIG	1,865.11	3.270704451	F/C+	male
MIG	682.14	2.833873517	F/C+	male
MIG	600.87	2.778780521	F/C+	male
MIG	560.46	2.748544622	F/C+	male
MIG	1,372.29	3.137445899	F/C+	male
MIG	2,188.05	3.340057242	F/C+	male
MIG	1,051.37	3.021755581	F/C-	male
MIG	754.37	2.877584409	F/C-	male
MIG	1,046.07	3.019560747	F/C-	male
MIG	1,574.35	3.197101288	F/C-	male
MIG	1,019.99	3.008595914	F/C-	male
MIG	3,511.07	3.545439488	F/C-	male
MIG	1,056.66	3.023935267	F/C-	male
MIG	865.47	2.937252018	F/C-	male
MIG	1,159.61	3.064311952	F/C-	male
MIG	1,555.08	3.191752736	F/C-	male
MIG	766.92	2.884750064	F/C-	male
MIG	300.6	2.477988976	F/C-	male
MIG	1,486.33	3.172115244	F/C-	male
MIP-1α	104.22	2.017951069	F/C+	female
MIP-1α	76.63	1.884398826	F/C+	female
MIP-1α	84.4	1.926342447	F/C+	female
MIP-1α	185.21	2.267664432	F/C+	female
MIP-1α	453.74	2.656807067	F/C+	female
MIP-1α	70.96	1.851013607	F/C+	female
MIP-1α	104.22	2.017951069	F/C-	female
MIP-1α	135.26	2.131169383	F/C-	female
MIP-1α	114.62	2.059260404	F/C-	female
MIP-1α	45.75	1.660391098	F/C-	female
MIP-1α			F/C-	female
MIP-1α	81.89	1.913230871	F/C-	female
MIP-1α	153.09	2.184946823	F/C-	female
MIP-1α	146.93	2.167110479	F/C-	female
MIP-1α	113.72	2.055836851	F/C+	male
MIP-1α	72.42	1.85985852	F/C+	male
MIP-1α	91.49	1.961373628	F/C+	male
MIP-1α	169.62	2.229477059	F/C+	male
MIP-1α	19.67	1.29380436	F/C+	male
MIP-1α	70.96	1.851013607	F/C+	male
MIP-1α	86.83	1.938669801	F/C+	male
MIP-1α			F/C+	male
MIP-1α	1,270.08	3.103831077	F/C+	male
MIP-1α	468.3	2.670524158	F/C+	male
MIP-1α	237.37	2.37542583	F/C+	male
MIP-1α	95.93	1.981954444	F/C-	male
MIP-1α	111.88	2.048752458	F/C-	male
MIP-1α	85.62	1.932575223	F/C-	male
MIP-1α	91.49	1.961373628	F/C-	male
MIP-1α	64.79	1.81150798	F/C-	male
MIP-1α	83.15	1.919862254	F/C-	male
MIP-1α	43.37	1.637189422	F/C-	male
MIP-1α	161.58	2.208387604	F/C-	male
MIP-1α	1,433.69	3.156455256	F/C-	male
MIP-1α	84.4	1.926342447	F/C-	male
MIP-1α	32.11	1.506640306	F/C-	male
MIP-1α	19.67	1.29380436	F/C-	male
MIP-1α	135.26	2.131169383	F/C-	male
MIP-1β	124.92	2.096631976	F/C+	female
MIP-1β	104.3	2.018284308	F/C+	female
MIP-1β	75.95	1.880527778	F/C+	female
MIP-1β	241	2.382017043	F/C+	female
MIP-1β	211.85	2.326028468	F/C+	female
MIP-1β	77.8	1.890979597	F/C+	female
MIP-1β	129.57	2.112504459	F/C-	female
MIP-1β	102.78	2.011908613	F/C-	female
MIP-1β	70.21	1.846398973	F/C-	female
MIP-1β	108.78	2.036549054	F/C-	female
MIP-1β	558.93	2.747357421	F/C-	female
MIP-1β	106.56	2.027594212	F/C-	female
MIP-1β	131.53	2.11902482	F/C-	female
MIP-1β	114.56	2.059033005	F/C-	female
MIP-1β	53.05	1.724685388	F/C+	male
MIP-1β	96.55	1.984752278	F/C+	male
MIP-1β	164.58	2.216377058	F/C+	male
MIP-1β	314.52	2.497648267	F/C+	male
MIP-1β	32.54	1.512417549	F/C+	male
MIP-1β	182.45	2.261143868	F/C+	male
MIP-1β	212.8	2.327971624	F/C+	male
MIP-1β	19.16	1.282395505	F/C+	male
MIP-1β	363.43	2.560420774	F/C+	male
MIP-1β	127.59	2.105816637	F/C+	male
MIP-1β	74.07	1.869642345	F/C+	male
MIP-1β	243.61	2.386695112	F/C-	male
MIP-1β	96.55	1.984752278	F/C-	male
MIP-1β	114.56	2.059033005	F/C-	male
MIP-1β	134.75	2.129528774	F/C-	male
MIP-1β	21.4	1.330413773	F/C-	male
MIP-1β	104.3	2.018284308	F/C-	male
MIP-1β	173.94	2.240399466	F/C-	male
MIP-1β	160.06	2.204282813	F/C-	male
MIP-1β	2,263.47	3.354774743	F/C-	male
MIP-1β	84.06	1.924589386	F/C-	male
MIP-1β	105.06	2.021437396	F/C-	male
MIP-1β	30.88	1.489677292	F/C-	male
MIP-1β	124.25	2.094296397	F/C-	male
MIP-2	176.26	2.246153766	F/C+	female
MIP-2	176.26	2.246153766	F/C+	female
MIP-2	188.39	2.275057846	F/C+	female
MIP-2	198.94	2.298722114	F/C+	female
MIP-2	211.35	2.325002252	F/C+	female
MIP-2	201.36	2.303973203	F/C+	female
MIP-2	176.26	2.246153766	F/C-	female
MIP-2	182.78	2.261928673	F/C-	female
MIP-2	186.13	2.269816377	F/C-	female
MIP-2	190.69	2.280327919	F/C-	female
MIP-2	216.52	2.335498018	F/C-	female
MIP-2	181.68	2.259307121	F/C-	female
MIP-2	174.14	2.24089854	F/C-	female
MIP-2	180.58	2.256669649	F/C-	female
MIP-2	216.52	2.335498018	F/C+	male
MIP-2	221.83	2.346020279	F/C+	male
MIP-2	181.68	2.259307121	F/C+	male
MIP-2	840.99	2.924790832	F/C+	male
MIP-2	158.08	2.198876927	F/C+	male
MIP-2	177.33	2.248782214	F/C+	male
MIP-2	253.41	2.403823749	F/C+	male
MIP-2	177.33	2.248782214	F/C+	male
MIP-2	923.16	2.965276978	F/C+	male
MIP-2	208.8	2.319730494	F/C+	male
MIP-2	211.35	2.325002252	F/C+	male
MIP-2	195.36	2.290835647	F/C-	male
MIP-2	359.94	2.556230112	F/C-	male
MIP-2	307.55	2.487915731	F/C-	male
MIP-2	187.26	2.272445019	F/C-	male
MIP-2	186.13	2.269816377	F/C-	male
MIP-2	203.81	2.309225489	F/C-	male
MIP-2	206.29	2.314478176	F/C-	male
MIP-2	216.52	2.335498018	F/C-	male
MIP-2	4,091.61	3.611894231	F/C-	male
MIP-2	211.35	2.325002252	F/C-	male
MIP-2	194.18	2.288204497	F/C-	male
MIP-2	201.36	2.303973203	F/C-	male
MIP-2	171.01	2.233021507	F/C-	male
RANTES	177.83	2.250005028	F/C+	female
RANTES	218.42	2.339292403	F/C+	female
RANTES	51.32	1.710286648	F/C+	female
RANTES	173.42	2.239099182	F/C+	female
RANTES	193.84	2.287443401	F/C+	female
RANTES	104.76	2.02019549	F/C+	female
RANTES	168.29	2.22605831	F/C-	female
RANTES	86.62	1.937618179	F/C-	female
RANTES	68.3	1.834420704	F/C-	female
RANTES	194.47	2.288852614	F/C-	female
RANTES	66.01	1.819609733	F/C-	female
RANTES	126.33	2.101506496	F/C-	female
RANTES	52.67	1.721563318	F/C-	female
RANTES	163.08	2.212400703	F/C-	female
RANTES	307.29	2.487548427	F/C+	male
RANTES	151.49	2.180383966	F/C+	male
RANTES	162.57	2.211040406	F/C+	male
RANTES	358.23	2.554161953	F/C+	male
RANTES	67.16	1.827110687	F/C+	male
RANTES	78.58	1.895312024	F/C+	male
RANTES	73.82	1.868174041	F/C+	male
RANTES	56.92	1.755264891	F/C+	male
RANTES	369.31	2.567391067	F/C+	male
RANTES	270.55	2.432247538	F/C+	male
RANTES	89.52	1.951920074	F/C+	male
RANTES	94.45	1.975201962	F/C-	male
RANTES	145.43	2.162654004	F/C-	male
RANTES	84.65	1.927626962	F/C-	male
RANTES	52.34	1.718833718	F/C-	male
RANTES	80.64	1.906550519	F/C-	male
RANTES	550.22	2.740536373	F/C-	male
RANTES	79.1	1.898176483	F/C-	male
RANTES	232	2.365487985	F/C-	male
RANTES	1,486.95	3.172296365	F/C-	male
RANTES	77.54	1.889525797	F/C-	male
RANTES	59.43	1.77400573	F/C-	male
RANTES	95.38	1.979457318	F/C-	male
RANTES	46.38	1.666330744	F/C-	male
TNFα	48.7	1.687528961	F/C+	female
TNFα	24.88	1.395850376	F/C+	female
TNFα	15.21	1.182129214	F/C+	female
TNFα	55.77	1.746400644	F/C+	female
TNFα	5.6	0.748188027	F/C+	female
TNFα	23.53	1.371621927	F/C+	female
TNFα	36.97	1.567849451	F/C-	female
TNFα	32.02	1.505421328	F/C-	female
TNFα	17.92	1.253338005	F/C-	female
TNFα	15.99	1.203848464	F/C-	female
TNFα	28.05	1.447932866	F/C-	female
TNFα	23.15	1.364550995	F/C-	female
TNFα	42.74	1.630834518	F/C-	female
TNFα	22.26	1.34752516	F/C-	female
TNFα	13.59	1.133219457	F/C+	male
TNFα	7.61	0.8813846568	F/C+	male
TNFα	46.39	1.666424373	F/C+	male
TNFα	20.02	1.301464073	F/C+	male
TNFα	10.74	1.031004281	F/C+	male
TNFα	150.88	2.178631675	F/C+	male
TNFα	14.42	1.15896526	F/C+	male
TNFα	12.39	1.093071306	F/C+	male
TNFα	406.84	2.609423646	F/C+	male
TNFα	12.91	1.110926242	F/C+	male
TNFα	11.12	1.046104787	F/C+	male
TNFα	15.99	1.203848464	F/C-	male
TNFα	14.09	1.148910993	F/C-	male
TNFα	16.75	1.224014811	F/C-	male
TNFα	11.49	1.060320029	F/C-	male
TNFα	10.36	1.015359755	F/C-	male
TNFα	40.86	1.611298362	F/C-	male
TNFα	21.61	1.334654767	F/C-	male
TNFα	16.75	1.224014811	F/C-	male
TNFα	566.59	2.753268905	F/C-	male
TNFα	15.37	1.186673867	F/C-	male
TNFα	12.39	1.093071306	F/C-	male
TNFα	4.42	0.6454222693	F/C-	male
TNFα	36.57	1.56312496	F/C-	male
VEGF	1.53	0.1846914308	F/C+	female
VEGF	1.17	0.06818586175	F/C+	female
VEGF	0.76	-0.1191864077	F/C+	female
VEGF	1.27	0.103803721	F/C+	female
VEGF	12.85	1.108903128	F/C+	female
VEGF	1.02	0.008600171762	F/C+	female
VEGF	1.03	0.01283722471	F/C-	female
VEGF	0.6	-0.2218487496	F/C-	female
VEGF	0.79	-0.1023729087	F/C-	female
VEGF	0.44	-0.3565473235	F/C-	female
VEGF	0.42	-0.3767507096	F/C-	female
VEGF	0.87	-0.06048074738	F/C-	female
VEGF	0.79	-0.1023729087	F/C-	female
VEGF	0.94	-0.0268721464	F/C-	female
VEGF	1.03	0.01283722471	F/C+	male
VEGF	1.02	0.008600171762	F/C+	male
VEGF	0.86	-0.06550154876	F/C+	male
VEGF	17.66	1.246990699	F/C+	male
VEGF	1.01	0.004321373783	F/C+	male
VEGF	0.74	-0.1307682803	F/C+	male
VEGF	0.77	-0.1135092748	F/C+	male
VEGF	0.59	-0.2291479884	F/C+	male
VEGF	9.23	0.965201701	F/C+	male
VEGF	9.69	0.9863237771	F/C+	male
VEGF	11.4	1.056904851	F/C+	male
VEGF	0.64	-0.193820026	F/C-	male
VEGF	1.25	0.09691001301	F/C-	male
VEGF	1.03	0.01283722471	F/C-	male
VEGF	0.96	-0.01772876696	F/C-	male
VEGF	1.13	0.05307844348	F/C-	male
VEGF	1.55	0.1903316982	F/C-	male
VEGF	0.84	-0.07572071394	F/C-	male
VEGF	1.06	0.02530586526	F/C-	male
VEGF	110.98	2.04524472	F/C-	male
VEGF	0.56	-0.251811973	F/C-	male
VEGF	0.63	-0.2006594505	F/C-	male
VEGF	0.54	-0.2676062402	F/C-	male
VEGF	0.38	-0.4202164034	F/C-	male
