# Supplementary material for: Late-life dietary folate restriction reduces biosynthesis without compromising healthspan in mice
Source: Life Sci Alliance. 2024 Jul 23;7(10):e202402868. doi: 10.26508/lsa.202402868 (PMC11266815; doi:10.26508/lsa.202402868)
Supplement: Supplementary file 14 [file LSA-2024-02868_SdataFS11.zip › LSA-2024-02868_SdataFS11.ods]

## Sheet: FigureS11
Slide Label	Sex	Diet	Score	Organ
501	female	F/C-	4	spleen
503	female	F/C-	0.25	spleen
505	female	F/C-	2	spleen
506	female	F/C+	1	spleen
507	female	F/C-	4	spleen
508	female	F/C-	4	spleen
1311	female	F/C-	0.5	spleen
1326	female	F/C+	4	spleen
1331	female	F/C+	1	spleen
1332	female	F/C+	1	spleen
1339	female	F/C-	0.5	spleen
1342	male	F/C+	0.25	spleen
1343	male	F/C+	0.25	spleen
1348	male	F/C+	0	spleen
1350	male	F/C-	0	spleen
1352	male	F/C+	0	spleen
1354	male	F/C+	0.5	spleen
1355	male	F/C-	2	spleen
1356	male	F/C-	0	spleen
1357	male	F/C-	0.5	spleen
1360	male	F/C+	0	spleen
1361	male	F/C-	0.5	spleen
1362	male	F/C-	0.25	spleen
1363	male	F/C+	0.25	spleen
1364	male	F/C-	3	spleen
1365	male	F/C-	1.5	spleen
1366	male	F/C+	0.25	spleen
1367	male	F/C-	0	spleen
1369	male	F/C-	0.25	spleen
1372	male	F/C-	0	spleen
1375	male	F/C+	0.5	spleen
1377	male	F/C-	0.5	spleen
1379	male	F/C+	1	spleen
1382	male	F/C-	0	spleen
1384	female	F/C+	1	spleen
1385	female	F/C-	3.5	spleen
1335	female	F/C+	2	spleen
1370/71	male	F/C+	0.75	spleen
1370/71*	male	F/C+	0.25	spleen
501	female	F/C-	3	liver
503	female	F/C-	2	liver
505	female	F/C-	1	liver
506	female	F/C+	1	liver
507	female	F/C-	4	liver
508	female	F/C-	3	liver
1311	female	F/C-	0.5	liver
1326	female	F/C+	4	liver
1331	female	F/C+	1	liver
1332	female	F/C+	3	liver
1339	female	F/C-	0	liver
1342	male	F/C+	0.25	liver
1343	male	F/C+	0	liver
1348	male	F/C+	0.25	liver
1350	male	F/C-	0	liver
1352	male	F/C+	0.75	liver
1354	male	F/C+	2.5	liver
1355	male	F/C-	3	liver
1356	male	F/C-	0	liver
1357	male	F/C-	0.5	liver
1360	male	F/C+	0	liver
1361	male	F/C-	0.25	liver
1362	male	F/C-	0.25	liver
1363	male	F/C+	0	liver
1364	male	F/C-	3	liver
1365	male	F/C-	0.5	liver
1366	male	F/C+	0.25	liver
1367	male	F/C-	0	liver
1369	male	F/C-	0.5	liver
1372	male	F/C-	0	liver
1375	male	F/C+	2	liver
1377	male	F/C-	2	liver
1379	male	F/C+	0.5	liver
1382	male	F/C-	0	liver
1384	female	F/C+	0.75	liver
1385	female	F/C-	3.5	liver
1335	female	F/C+	0.5	liver
1370/71	male	F/C+	0	liver
1370/71*	male	F/C+	0	liver
501	female	F/C-	0.75	kidney
503	female	F/C-	0	kidney
505	female	F/C-	4	kidney
506	female	F/C+	0	kidney
507	female	F/C-	4	kidney
508	female	F/C-	2	kidney
1311	female	F/C-	0.5	kidney
1326	female	F/C+	0.5	kidney
1331	female	F/C+	0.5	kidney
1332	female	F/C+	0.25	kidney
1339	female	F/C-	0	kidney
1342	male	F/C+	0.25	kidney
1343	male	F/C+	0	kidney
1348	male	F/C+	0.5	kidney
1350	male	F/C-	1	kidney
1352	male	F/C+	0	kidney
1354	male	F/C+	0.5	kidney
1355	male	F/C-	1.5	kidney
1356	male	F/C-	1	kidney
1357	male	F/C-	2	kidney
1360	male	F/C+	0	kidney
1361	male	F/C-	2.5	kidney
1362	male	F/C-	0	kidney
1363	male	F/C+	0	kidney
1364	male	F/C-	2	kidney
1365	male	F/C-	0.75	kidney
1366	male	F/C+	0	kidney
1367	male	F/C-	3	kidney
1369	male	F/C-	0	kidney
1372	male	F/C-	0	kidney
1375	male	F/C+	3	kidney
1377	male	F/C-	1	kidney
1379	male	F/C+	0.5	kidney
1382	male	F/C-	1	kidney
1384	female	F/C+	0.1	kidney
1385	female	F/C-	3.5	kidney
1335	female	F/C+	2	kidney
1370/71	male	F/C+	0	kidney
1370/71*	male	F/C+	0	kidney
501	female	F/C-	4	lung
503	female	F/C-	0.75	lung
505	female	F/C-	0.75	lung
506	female	F/C+	4	lung
507	female	F/C-	3	lung
508	female	F/C-	0	lung
1311	female	F/C-	4	lung
1326	female	F/C+	4	lung
1331	female	F/C+	3	lung
1332	female	F/C+	4	lung
1339	female	F/C-	1	lung
1342	male	F/C+	0.25	lung
1343	male	F/C+	0	lung
1348	male	F/C+	0	lung
1350	male	F/C-	0	lung
1352	male	F/C+	0	lung
1354	male	F/C+	0.25	lung
1355	male	F/C-	3	lung
1356	male	F/C-	0.25	lung
1357	male	F/C-	0.5	lung
1360	male	F/C+	0	lung
1361	male	F/C-	0.5	lung
1362	male	F/C-	1	lung
1363	male	F/C+	4	lung
1364	male	F/C-	0.25	lung
1365	male	F/C-	3	lung
1366	male	F/C+	0	lung
1367	male	F/C-	0	lung
1369	male	F/C-	0.25	lung
1372	male	F/C-	2	lung
1375	male	F/C+	3	lung
1377	male	F/C-	0	lung
1379	male	F/C+	3	lung
1382	male	F/C-	0	lung
1384	female	F/C+	0	lung
1385	female	F/C-	0.5	lung
1335	female	F/C+	3	lung
1370/71	male	F/C+	2.5	lung
1370/71*	male	F/C+	0	lung
501	female	F/C-	0	heart
503	female	F/C-	0	heart
505	female	F/C-	0	heart
506	female	F/C+	0	heart
507	female	F/C-	0	heart
508	female	F/C-	0	heart
1311	female	F/C-	0	heart
1326	female	F/C+	0	heart
1331	female	F/C+	0	heart
1332	female	F/C+	0	heart
1339	female	F/C-	0	heart
1342	male	F/C+	0	heart
1343	male	F/C+	0	heart
1348	male	F/C+	0	heart
1350	male	F/C-	0	heart
1352	male	F/C+	0	heart
1354	male	F/C+	0	heart
1355	male	F/C-	0	heart
1356	male	F/C-	0	heart
1357	male	F/C-	0	heart
1360	male	F/C+	0	heart
1361	male	F/C-	0	heart
1362	male	F/C-	0	heart
1363	male	F/C+	0	heart
1364	male	F/C-	0	heart
1365	male	F/C-	0	heart
1366	male	F/C+	0	heart
1367	male	F/C-	0	heart
1369	male	F/C-	0	heart
1372	male	F/C-	0	heart
1375	male	F/C+	0	heart
1377	male	F/C-	0	heart
1379	male	F/C+	0	heart
1382	male	F/C-	0	heart
1384	female	F/C+	0	heart
1385	female	F/C-	0	heart
1335	female	F/C+	0	heart
1370/71	male	F/C+	0	heart
1370/71*	male	F/C+	0	heart
501	female	F/C-	0	intestine
503	female	F/C-	0	intestine
505	female	F/C-	0	intestine
506	female	F/C+	0	intestine
507	female	F/C-	0	intestine
508	female	F/C-	1	intestine
1311	female	F/C-	0	intestine
1326	female	F/C+	0	intestine
1331	female	F/C+	0	intestine
1332	female	F/C+	1	intestine
1339	female	F/C-	0	intestine
1342	male	F/C+	0	intestine
1343	male	F/C+	0	intestine
1348	male	F/C+	0	intestine
1350	male	F/C-	0	intestine
1352	male	F/C+	0	intestine
1354	male	F/C+	0	intestine
1355	male	F/C-	0	intestine
1356	male	F/C-	0	intestine
1357	male	F/C-	0	intestine
1360	male	F/C+	0	intestine
1361	male	F/C-	0	intestine
1362	male	F/C-	0	intestine
1363	male	F/C+	0	intestine
1364	male	F/C-	0	intestine
1365	male	F/C-	0	intestine
1366	male	F/C+	0	intestine
1367	male	F/C-	0	intestine
1369	male	F/C-	0	intestine
1372	male	F/C-	0	intestine
1375	male	F/C+	0	intestine
1377	male	F/C-	0.75	intestine
1379	male	F/C+	0	intestine
1382	male	F/C-	0	intestine
1384	female	F/C+	0	intestine
1385	female	F/C-	1	intestine
1335	female	F/C+	1	intestine
1370/71	male	F/C+	0.25	intestine
1370/71*	male	F/C+	0	intestine
501	female	F/C-	0	skin
503	female	F/C-	0	skin
505	female	F/C-	0	skin
506	female	F/C+	0	skin
507	female	F/C-	0	skin
508	female	F/C-	0	skin
1311	female	F/C-	0	skin
1326	female	F/C+	0.25	skin
1331	female	F/C+	0	skin
1332	female	F/C+	0.25	skin
1339	female	F/C-	0	skin
1342	male	F/C+	0	skin
1343	male	F/C+	0	skin
1348	male	F/C+	0	skin
1350	male	F/C-	0	skin
1352	male	F/C+	0	skin
1354	male	F/C+	0	skin
1355	male	F/C-	0	skin
1356	male	F/C-	0	skin
1357	male	F/C-	0	skin
1360	male	F/C+	0	skin
1361	male	F/C-	0	skin
1362	male	F/C-	0	skin
1363	male	F/C+	0	skin
1364	male	F/C-	0	skin
1365	male	F/C-	0	skin
1366	male	F/C+	0	skin
1367	male	F/C-	0	skin
1369	male	F/C-	0	skin
1372	male	F/C-	0	skin
1375	male	F/C+	0	skin
1377	male	F/C-		skin
1379	male	F/C+	0	skin
1382	male	F/C-	0	skin
1384	female	F/C+	0	skin
1385	female	F/C-	0	skin
1335	female	F/C+	0	skin
1370/71	male	F/C+	0	skin
1370/71*	male	F/C+	0	skin
501	female	F/C-	0.4	brain
503	female	F/C-	0.4	brain
505	female	F/C-	0.75	brain
506	female	F/C+	0.4	brain
507	female	F/C-	0.5	brain
508	female	F/C-	0.25	brain
1311	female	F/C-	0.25	brain
1326	female	F/C+	0.3	brain
1331	female	F/C+	0.25	brain
1332	female	F/C+	0	brain
1339	female	F/C-	0.5	brain
1342	male	F/C+	0.5	brain
1343	male	F/C+	0.25	brain
1348	male	F/C+	0.25	brain
1350	male	F/C-	0.25	brain
1352	male	F/C+	0.25	brain
1354	male	F/C+	0.4	brain
1355	male	F/C-	0.25	brain
1356	male	F/C-	0.4	brain
1357	male	F/C-	0.3	brain
1360	male	F/C+	0.1	brain
1361	male	F/C-	0.25	brain
1362	male	F/C-	0.25	brain
1363	male	F/C+	0.25	brain
1364	male	F/C-	0.5	brain
1365	male	F/C-	0.5	brain
1366	male	F/C+	0.4	brain
1367	male	F/C-	0.25	brain
1369	male	F/C-	0.25	brain
1372	male	F/C-	0.5	brain
1375	male	F/C+	0.25	brain
1377	male	F/C-	0.2	brain
1379	male	F/C+	0.25	brain
1382	male	F/C-	0.25	brain
1384	female	F/C+	0.5	brain
1385	female	F/C-	0.25	brain
1335	female	F/C+	0.5	brain
1370/71	male	F/C+	0.5	brain
1370/71*	male	F/C+	0.4	brain
501	female	F/C-	0	muscle
503	female	F/C-	0	muscle
505	female	F/C-	0	muscle
506	female	F/C+	0	muscle
507	female	F/C-	0	muscle
508	female	F/C-	1	muscle
1311	female	F/C-	0	muscle
1326	female	F/C+	0	muscle
1331	female	F/C+	0	muscle
1332	female	F/C+	0	muscle
1339	female	F/C-	0	muscle
1342	male	F/C+	0	muscle
1343	male	F/C+	0	muscle
1348	male	F/C+	0	muscle
1350	male	F/C-	0	muscle
1352	male	F/C+	0	muscle
1354	male	F/C+	0	muscle
1355	male	F/C-	0	muscle
1356	male	F/C-	0	muscle
1357	male	F/C-	0	muscle
1360	male	F/C+	0	muscle
1361	male	F/C-	0	muscle
1362	male	F/C-	0	muscle
1363	male	F/C+	0	muscle
1364	male	F/C-	0	muscle
1365	male	F/C-	0	muscle
1366	male	F/C+	0	muscle
1367	male	F/C-	0	muscle
1369	male	F/C-	0	muscle
1372	male	F/C-	0	muscle
1375	male	F/C+	0	muscle
1377	male	F/C-	0	muscle
1379	male	F/C+	0	muscle
1382	male	F/C-	0	muscle
1384	female	F/C+	0	muscle
1385	female	F/C-	0	muscle
1335	female	F/C+	0	muscle
1370/71	male	F/C+	0	muscle
1370/71*	male	F/C+	0	muscle
