# Supplementary material for: Late-life dietary folate restriction reduces biosynthesis without compromising healthspan in mice
Source: Life Sci Alliance. 2024 Jul 23;7(10):e202402868. doi: 10.26508/lsa.202402868 (PMC11266815; doi:10.26508/lsa.202402868)
Supplement: Supplementary file 15 [file LSA-2024-02868_SdataFS12.zip › LSA-2024-02868_SdataFS12.ods]

## Sheet: FigureS12A
Sex	Diet	delta
male	F/C+	-48.8
male	F/C+	-50.8
male	F/C+	-48.5
male	F/C+	46.4
male	F/C+	-46.8
male	F/C+	-51.6
male	F/C+	-56.6
male	F/C+	-41.9
male	F/C+	25.7
male	F/C+	-51.5
male	F/C+	-50.6
male	F/C+	-52.4
male	F/C-	2
male	F/C-	-53
male	F/C-	-44
male	F/C-	9.8
male	F/C-	-51.8
male	F/C-	-32.5
male	F/C-	11.1
male	F/C-	-49
male	F/C-	-56.9
male	F/C-	-51.6
male	F/C-	-32
male	F/C-	-60.3
male	F/C-	20.4
female	F/C+	23.9
female	F/C+	-50.7
female	F/C+	-40.7
female	F/C+	-34.3
female	F/C+	-46.8
female	F/C+	-46
female	F/C-	-29.9
female	F/C-	-27.3
female	F/C-	-48.2
female	F/C-	-44.6
female	F/C-	-39.7
female	F/C-	-36.3
female	F/C-	23.8
female	F/C-	-35.8

## Sheet: FigureS12B
sample_number	sample_ID	amount	Sex	Diet
1	501	3.904	female	F/C-
2	503	3.85	female	F/C-
3	505	7.071	female	F/C-
4	506	2.062	female	F/C+
5	507		female	F/C-
6	508	3.377	female	F/C-
7	1311	3.061	female	F/C-
8	1326	2.331	female	F/C+
9	1331	2.682	female	F/C+
10	1332	3.742	female	F/C+
11	1335	5.453	female	F/C+
12	1339	6.352	female	F/C-
13	1342		male	F/C+
14	1343	1.574	male	F/C+
15	1348	1.405	male	F/C+
16	1350		male	F/C-
17	1352		male	F/C+
18	1354	4.687	male	F/C+
19	1355	4.891	male	F/C-
20	1356	2.604	male	F/C-
21	1357	1.627	male	F/C-
22	1360		male	F/C+
23	1361	3.836	male	F/C-
24	1362		male	F/C-
25	1363	4.592	male	F/C+
26	1364	0.991	male	F/C-
27	1365	2.932	male	F/C-
28	1366		male	F/C+
29	1367		male	F/C-
30	1369	0.754	male	F/C-
31	1370	4.09	male	F/C+
32	1371	4.15	male	F/C+
33	1372		male	F/C-
34	1375	2.353	male	F/C+
35	1377	4.708	male	F/C-
36	1379	2.034	male	F/C+
37	1382	1.313	male	F/C-
38	1384	0.739	female	F/C+
39	1385	2.187	female	F/C-
