# Supplementary material for: Late-life dietary folate restriction reduces biosynthesis without compromising healthspan in mice
Source: Life Sci Alliance. 2024 Jul 23;7(10):e202402868. doi: 10.26508/lsa.202402868 (PMC11266815; doi:10.26508/lsa.202402868)
Supplement: Supplementary file 16 [file LSA-2024-02868_SdataF6.zip › LSA-2024-02868_SdataF6.ods]

## Sheet: Figure6A
aa	amount	nmol/mL	percent	Diet	Sex
ALA	4.44	740	16.2	F/C-	female
ALA	5.46	910	14.1	F/C-	female
ALA	4.91	818.3333333	13.7	F/C-	female
ALA	4.85	808.3333333	13.4	F/C+	female
ALA	5.52	920	15.4	F/C-	female
ALA	3.89	648.3333333	15.6	F/C-	female
ALA	5.33	888.3333333	16.3	F/C-	female
ALA	7.09	1181.666667	19.2	F/C+	female
ALA	4.56	760	17.8	F/C+	female
ALA	6.69	1115	20.1	F/C-	female
ALA	3.91	651.6666667	14.8	F/C+	male
ALA	4.38	730	16.8	F/C+	male
ALA	7.44	1240	21.7	F/C+	male
ALA	8.28	1380	22.4	F/C+	male
ALA	6.32	1053.333333	19.2	F/C+	male
ALA	6.9	1150	16.6	F/C-	male
ALA	5.21	868.3333333	19.4	F/C+	male
ALA	5.56	926.6666667	16.4	F/C+	male
ALA	6.18	1030	18.6	F/C+	male
ALA	5.29	881.6666667	15.3	F/C+	male
ALA	7.7	1283.333333	14.8	F/C+	male
ALA	5.68	946.6666667	14.9	F/C+	male
ALA	5.2	866.6666667	15.6	F/C+	female
ALA	5.45	908.3333333	16.9	F/C-	female
ALA	7.43	1238.333333	16.4	F/C+	female
ALA	3.31	551.6666667	10.3	F/C-	male
ALA	4.12	686.6666667	13.4	F/C-	male
ALA	4.79	798.3333333	13.9	F/C-	male
ALA	3.5	583.3333333	12.5	F/C-	male
ALA	8.6	1433.333333	18.2	F/C-	male
ALA	6.9	1150	13.5	F/C-	male
ALA	11.91	1985	16.8	F/C-	male
ALA	9.04	1506.666667	15.7	F/C-	male
ALA	6.02	1003.333333	13	F/C-	male
ALA	3.79	631.6666667	10	F/C-	male
ALA	4.64	773.3333333	11.5	F/C-	male
ALA	8.69	1448.333333	14.7	F/C-	male
ALA	4.64	773.3333333	11.5	F/C-	male
ALA	8.69	1448.333333	14.7	F/C-	male
ARG	0.96	160	3.5	F/C-	female
ARG	2.21	368.3333333	5.7	F/C-	female
ARG	1.46	243.3333333	4.1	F/C-	female
ARG	0.79	131.6666667	2.2	F/C+	female
ARG	1.19	198.3333333	3.3	F/C-	female
ARG	1.26	210	5	F/C-	female
ARG	0.9	150	2.8	F/C-	female
ARG	0.6	100	1.6	F/C+	female
ARG	1.19	198.3333333	4.6	F/C+	female
ARG	0.24	40	0.7	F/C-	female
ARG	1.16	193.3333333	4.4	F/C+	male
ARG	1.17	195	4.5	F/C+	male
ARG	1.45	241.6666667	4.2	F/C+	male
ARG	1.56	260	4.2	F/C+	male
ARG	1.17	195	3.6	F/C+	male
ARG	0.9	150	2.2	F/C-	male
ARG	1.18	196.6666667	4.4	F/C+	male
ARG	0.78	130	2.3	F/C+	male
ARG	1.06	176.6666667	3.2	F/C+	male
ARG	1.58	263.3333333	4.6	F/C+	male
ARG	1.51	251.6666667	2.9	F/C+	male
ARG	1.73	288.3333333	4.5	F/C+	male
ARG	0.17	28.33333333	0.5	F/C+	female
ARG	1.8	300	5.6	F/C-	female
ARG	0.34	56.66666667	0.7	F/C+	female
ARG	1.35	225	4.2	F/C-	male
ARG	0.95	158.3333333	3.1	F/C-	male
ARG	1.18	196.6666667	3.4	F/C-	male
ARG	1.19	198.3333333	4.2	F/C-	male
ARG	0.94	156.6666667	2	F/C-	male
ARG	1.24	206.6666667	2.4	F/C-	male
ARG	1.05	175	1.5	F/C-	male
ARG	0.32	53.33333333	0.6	F/C-	male
ARG	1.44	240	3.1	F/C-	male
ARG	1.43	238.3333333	3.8	F/C-	male
ARG	1.36	226.6666667	3.4	F/C-	male
ARG	1.52	253.3333333	2.6	F/C-	male
ARG	1.36	226.6666667	3.4	F/C-	male
ARG	1.52	253.3333333	2.6	F/C-	male
ASN	0.24	40	0.9	F/C-	female
ASN	0.3	50	0.8	F/C-	female
ASN	0.3	50	0.8	F/C-	female
ASN	0.38	63.33333333	1.1	F/C+	female
ASN	0.36	60	1	F/C-	female
ASN	0.21	35	0.8	F/C-	female
ASN	0.51	85	1.5	F/C-	female
ASN	0.44	73.33333333	1.2	F/C+	female
ASN	0.32	53.33333333	1.2	F/C+	female
ASN	0.2	33.33333333	0.6	F/C-	female
ASN	0.34	56.66666667	1.3	F/C+	male
ASN	0.36	60	1.4	F/C+	male
ASN	0.5	83.33333333	1.5	F/C+	male
ASN	0.56	93.33333333	1.5	F/C+	male
ASN	0.46	76.66666667	1.4	F/C+	male
ASN	1.02	170	2.5	F/C-	male
ASN	0.3	50	1.1	F/C+	male
ASN	0.62	103.3333333	1.8	F/C+	male
ASN	0.26	43.33333333	0.8	F/C+	male
ASN	0.54	90	1.5	F/C+	male
ASN	1.26	210	2.4	F/C+	male
ASN	0.56	93.33333333	1.5	F/C+	male
ASN	0.23	38.33333333	0.7	F/C+	female
ASN	0.41	68.33333333	1.3	F/C-	female
ASN	0.37	61.66666667	0.8	F/C+	female
ASN	0.41	68.33333333	1.3	F/C-	male
ASN	0.39	65	1.3	F/C-	male
ASN	0.47	78.33333333	1.4	F/C-	male
ASN	0.28	46.66666667	1	F/C-	male
ASN	0.59	98.33333333	1.3	F/C-	male
ASN	1.14	190	2.2	F/C-	male
ASN	0.87	145	1.2	F/C-	male
ASN	0.84	140	1.5	F/C-	male
ASN	0.71	118.3333333	1.5	F/C-	male
ASN	0.46	76.66666667	1.2	F/C-	male
ASN	0.53	88.33333333	1.3	F/C-	male
ASN	0.91	151.6666667	1.5	F/C-	male
ASN	0.53	88.33333333	1.3	F/C-	male
ASN	0.91	151.6666667	1.5	F/C-	male
ASP	0.66	110	2.4	F/C-	female
ASP	1.53	255	4	F/C-	female
ASP	1.09	181.6666667	3	F/C-	female
ASP	0.85	141.6666667	2.3	F/C+	female
ASP	0.39	65	1.1	F/C-	female
ASP	0.38	63.33333333	1.5	F/C-	female
ASP	0.71	118.3333333	2.2	F/C-	female
ASP	0.59	98.33333333	1.6	F/C+	female
ASP	0.3	50	1.2	F/C+	female
ASP	0.56	93.33333333	1.7	F/C-	female
ASP	0.63	105	2.4	F/C+	male
ASP	0.39	65	1.5	F/C+	male
ASP	0.32	53.33333333	0.9	F/C+	male
ASP	0.35	58.33333333	0.9	F/C+	male
ASP	0.16	26.66666667	0.5	F/C+	male
ASP	0.5	83.33333333	1.2	F/C-	male
ASP	0.53	88.33333333	2	F/C+	male
ASP	0.22	36.66666667	0.6	F/C+	male
ASP	0.66	110	2	F/C+	male
ASP	0.42	70	1.2	F/C+	male
ASP	1.19	198.3333333	2.3	F/C+	male
ASP	0.44	73.33333333	1.2	F/C+	male
ASP	0.77	128.3333333	2.3	F/C+	female
ASP	0.98	163.3333333	3	F/C-	female
ASP	1.13	188.3333333	2.5	F/C+	female
ASP	0.34	56.66666667	1.1	F/C-	male
ASP	0.21	35	0.7	F/C-	male
ASP	0.45	75	1.3	F/C-	male
ASP	0.22	36.66666667	0.8	F/C-	male
ASP	0.84	140	1.8	F/C-	male
ASP	0.42	70	0.8	F/C-	male
ASP	1.53	255	2.2	F/C-	male
ASP	0.61	101.6666667	1.1	F/C-	male
ASP	0.68	113.3333333	1.5	F/C-	male
ASP	0.38	63.33333333	1	F/C-	male
ASP	0.34	56.66666667	0.8	F/C-	male
ASP	0.81	135	1.4	F/C-	male
ASP	0.34	56.66666667	0.8	F/C-	male
ASP	0.81	135	1.4	F/C-	male
GLN	1.93	321.6666667	7.1	F/C-	female
GLN	2.93	488.3333333	7.6	F/C-	female
GLN	3.31	551.6666667	9.2	F/C-	female
GLN	4.42	736.6666667	12.2	F/C+	female
GLN	4.69	781.6666667	13.1	F/C-	female
GLN	2.67	445	10.7	F/C-	female
GLN	3.16	526.6666667	9.7	F/C-	female
GLN	3.56	593.3333333	9.7	F/C+	female
GLN	2.32	386.6666667	9	F/C+	female
GLN	3.29	548.3333333	9.9	F/C-	female
GLN	2.06	343.3333333	7.8	F/C+	male
GLN	2.53	421.6666667	9.7	F/C+	male
GLN	3.2	533.3333333	9.4	F/C+	male
GLN	2.81	468.3333333	7.6	F/C+	male
GLN	2.66	443.3333333	8.1	F/C+	male
GLN	4.79	798.3333333	11.5	F/C-	male
GLN	2.29	381.6666667	8.5	F/C+	male
GLN	2.56	426.6666667	7.5	F/C+	male
GLN	2.17	361.6666667	6.5	F/C+	male
GLN	2.64	440	7.6	F/C+	male
GLN	4.88	813.3333333	9.4	F/C+	male
GLN	3.51	585	9.2	F/C+	male
GLN	3.26	543.3333333	9.8	F/C+	female
GLN	3.07	511.6666667	9.5	F/C-	female
GLN	8.44	1406.666667	18.6	F/C+	female
GLN	7.28	1213.333333	22.7	F/C-	male
GLN	8.11	1351.666667	26.3	F/C-	male
GLN	6.7	1116.666667	19.5	F/C-	male
GLN	6.49	1081.666667	23.1	F/C-	male
GLN	7.6	1266.666667	16.1	F/C-	male
GLN	13.09	2181.666667	25.7	F/C-	male
GLN	10.37	1728.333333	14.7	F/C-	male
GLN	10.5	1750	18.3	F/C-	male
GLN	10.33	1721.666667	22.3	F/C-	male
GLN	5.74	956.6666667	15.2	F/C-	male
GLN	8.28	1380	20.4	F/C-	male
GLN	11.09	1848.333333	18.8	F/C-	male
GLN	8.28	1380	20.4	F/C-	male
GLN	11.09	1848.333333	18.8	F/C-	male
GLU	1.2	200	4.4	F/C-	female
GLU	2.42	403.3333333	6.3	F/C-	female
GLU	1.83	305	5.1	F/C-	female
GLU	1.68	280	4.6	F/C+	female
GLU	0.77	128.3333333	2.1	F/C-	female
GLU	0.72	120	2.9	F/C-	female
GLU	1.18	196.6666667	3.6	F/C-	female
GLU	1.19	198.3333333	3.2	F/C+	female
GLU	0.47	78.33333333	1.8	F/C+	female
GLU	1.22	203.3333333	3.7	F/C-	female
GLU	1.08	180	4.1	F/C+	male
GLU	0.7	116.6666667	2.7	F/C+	male
GLU	0.58	96.66666667	1.7	F/C+	male
GLU	0.68	113.3333333	1.8	F/C+	male
GLU	0.58	96.66666667	1.8	F/C+	male
GLU	1.78	296.6666667	4.3	F/C-	male
GLU	1.21	201.6666667	4.5	F/C+	male
GLU	0.55	91.66666667	1.6	F/C+	male
GLU	1.56	260	4.7	F/C+	male
GLU	1.07	178.3333333	3.1	F/C+	male
GLU	2.39	398.3333333	4.6	F/C+	male
GLU	0.88	146.6666667	2.3	F/C+	male
GLU	2.11	351.6666667	6.3	F/C+	female
GLU	0.92	153.3333333	2.8	F/C-	female
GLU	2.18	363.3333333	4.8	F/C+	female
GLU	0.8	133.3333333	2.5	F/C-	male
GLU	0.68	113.3333333	2.2	F/C-	male
GLU	1.07	178.3333333	3.1	F/C-	male
GLU	0.8	133.3333333	2.9	F/C-	male
GLU	1.91	318.3333333	4	F/C-	male
GLU	1.78	296.6666667	3.5	F/C-	male
GLU	5.05	841.6666667	7.1	F/C-	male
GLU	2.43	405	4.2	F/C-	male
GLU	2.2	366.6666667	4.8	F/C-	male
GLU	1.08	180	2.9	F/C-	male
GLU	1.04	173.3333333	2.6	F/C-	male
GLU	1.69	281.6666667	2.9	F/C-	male
GLU	1.04	173.3333333	2.6	F/C-	male
GLU	1.69	281.6666667	2.9	F/C-	male
GLY	2.35	391.6666667	8.6	F/C-	female
GLY	3.12	520	8.1	F/C-	female
GLY	2.55	425	7.1	F/C-	female
GLY	3.26	543.3333333	9	F/C+	female
GLY	2.21	368.3333333	6.1	F/C-	female
GLY	2.21	368.3333333	8.8	F/C-	female
GLY	2.35	391.6666667	7.2	F/C-	female
GLY	5.01	835	13.6	F/C+	female
GLY	1.84	306.6666667	7.2	F/C+	female
GLY	2.81	468.3333333	8.4	F/C-	female
GLY	2.04	340	7.7	F/C+	male
GLY	1.74	290	6.7	F/C+	male
GLY	2.41	401.6666667	7	F/C+	male
GLY	2.75	458.3333333	7.4	F/C+	male
GLY	4.32	720	13.2	F/C+	male
GLY	2.92	486.6666667	7	F/C-	male
GLY	2.69	448.3333333	10	F/C+	male
GLY	2.23	371.6666667	6.6	F/C+	male
GLY	2.47	411.6666667	7.4	F/C+	male
GLY	2.48	413.3333333	7.2	F/C+	male
GLY	3.4	566.6666667	6.5	F/C+	male
GLY	2.33	388.3333333	6.1	F/C+	male
GLY	2.82	470	8.4	F/C+	female
GLY	2.37	395	7.3	F/C-	female
GLY	2.78	463.3333333	6.1	F/C+	female
GLY	1.6	266.6666667	5	F/C-	male
GLY	1.6	266.6666667	5.2	F/C-	male
GLY	2.23	371.6666667	6.5	F/C-	male
GLY	1.88	313.3333333	6.7	F/C-	male
GLY	3.61	601.6666667	7.6	F/C-	male
GLY	2.53	421.6666667	5	F/C-	male
GLY	4.87	811.6666667	6.9	F/C-	male
GLY	3.82	636.6666667	6.7	F/C-	male
GLY	2.45	408.3333333	5.3	F/C-	male
GLY	1.64	273.3333333	4.4	F/C-	male
GLY	2.28	380	5.6	F/C-	male
GLY	3.1	516.6666667	5.3	F/C-	male
GLY	2.28	380	5.6	F/C-	male
GLY	3.1	516.6666667	5.3	F/C-	male
HIS	0.44	73.33333333	1.6	F/C-	female
HIS	0.41	68.33333333	1.1	F/C-	female
HIS	0.51	85	1.4	F/C-	female
HIS	0.64	106.6666667	1.8	F/C+	female
HIS	0.68	113.3333333	1.9	F/C-	female
HIS	0.54	90	2.2	F/C-	female
HIS	0.48	80	1.5	F/C-	female
HIS	0.7	116.6666667	1.9	F/C+	female
HIS	0.51	85	2	F/C+	female
HIS	0.54	90	1.6	F/C-	female
HIS	0.46	76.66666667	1.7	F/C+	male
HIS	0.42	70	1.6	F/C+	male
HIS	0.66	110	1.9	F/C+	male
HIS	0.84	140	2.3	F/C+	male
HIS	0.73	121.6666667	2.2	F/C+	male
HIS	0.87	145	2.1	F/C-	male
HIS	0.58	96.66666667	2.1	F/C+	male
HIS	0.82	136.6666667	2.4	F/C+	male
HIS	0.65	108.3333333	1.9	F/C+	male
HIS	0.63	105	1.8	F/C+	male
HIS	1.38	230	2.6	F/C+	male
HIS	0.87	145	2.3	F/C+	male
HIS	0.61	101.6666667	1.8	F/C+	female
HIS	0.47	78.33333333	1.4	F/C-	female
HIS	1.09	181.6666667	2.4	F/C+	female
HIS	0.95	158.3333333	3	F/C-	male
HIS	0.98	163.3333333	3.2	F/C-	male
HIS	0.9	150	2.6	F/C-	male
HIS	0	0	0	F/C-	male
HIS	0.95	158.3333333	2	F/C-	male
HIS	1.36	226.6666667	2.7	F/C-	male
HIS	1.03	171.6666667	1.5	F/C-	male
HIS	1.37	228.3333333	2.4	F/C-	male
HIS	1.08	180	2.3	F/C-	male
HIS	1.12	186.6666667	3	F/C-	male
HIS	1.11	185	2.7	F/C-	male
HIS	1.86	310	3.2	F/C-	male
HIS	1.11	185	2.7	F/C-	male
HIS	1.86	310	3.2	F/C-	male
ILE	0.57	95	2.1	F/C-	female
ILE	0.65	108.3333333	1.7	F/C-	female
ILE	0.75	125	2.1	F/C-	female
ILE	0.95	158.3333333	2.6	F/C+	female
ILE	0.92	153.3333333	2.6	F/C-	female
ILE	0.48	80	1.9	F/C-	female
ILE	0.56	93.33333333	1.7	F/C-	female
ILE	0.61	101.6666667	1.6	F/C+	female
ILE	0.52	86.66666667	2	F/C+	female
ILE	0.58	96.66666667	1.8	F/C-	female
ILE	0.58	96.66666667	2.2	F/C+	male
ILE	0.61	101.6666667	2.3	F/C+	male
ILE	0.61	101.6666667	1.8	F/C+	male
ILE	0.7	116.6666667	1.9	F/C+	male
ILE	0.7	116.6666667	2.1	F/C+	male
ILE	0.93	155	2.2	F/C-	male
ILE	0.71	118.3333333	2.6	F/C+	male
ILE	0.98	163.3333333	2.9	F/C+	male
ILE	0.75	125	2.3	F/C+	male
ILE	0.69	115	2	F/C+	male
ILE	0.98	163.3333333	1.9	F/C+	male
ILE	0.81	135	2.1	F/C+	male
ILE	0.83	138.3333333	2.5	F/C+	female
ILE	0.46	76.66666667	1.4	F/C-	female
ILE	0.67	111.6666667	1.5	F/C+	female
ILE	0.64	106.6666667	2	F/C-	male
ILE	0.59	98.33333333	1.9	F/C-	male
ILE	0.62	103.3333333	1.8	F/C-	male
ILE	0.59	98.33333333	2.1	F/C-	male
ILE	0.86	143.3333333	1.8	F/C-	male
ILE	0.94	156.6666667	1.8	F/C-	male
ILE	1.13	188.3333333	1.6	F/C-	male
ILE	0.91	151.6666667	1.6	F/C-	male
ILE	0.77	128.3333333	1.7	F/C-	male
ILE	0.58	96.66666667	1.5	F/C-	male
ILE	0.63	105	1.6	F/C-	male
ILE	1.16	193.3333333	2	F/C-	male
ILE	0.63	105	1.6	F/C-	male
ILE	1.16	193.3333333	2	F/C-	male
LEU	0.89	148.3333333	3.2	F/C-	female
LEU	1.22	203.3333333	3.2	F/C-	female
LEU	1.39	231.6666667	3.9	F/C-	female
LEU	1.55	258.3333333	4.3	F/C+	female
LEU	1.46	243.3333333	4.1	F/C-	female
LEU	0.95	158.3333333	3.8	F/C-	female
LEU	0.98	163.3333333	3	F/C-	female
LEU	0.97	161.6666667	2.6	F/C+	female
LEU	0.81	135	3.1	F/C+	female
LEU	1	166.6666667	3	F/C-	female
LEU	1.05	175	4	F/C+	male
LEU	1.09	181.6666667	4.2	F/C+	male
LEU	1.17	195	3.4	F/C+	male
LEU	1.3	216.6666667	3.5	F/C+	male
LEU	1.19	198.3333333	3.6	F/C+	male
LEU	1.69	281.6666667	4.1	F/C-	male
LEU	1.24	206.6666667	4.6	F/C+	male
LEU	1.68	280	4.9	F/C+	male
LEU	1.33	221.6666667	4	F/C+	male
LEU	1.3	216.6666667	3.7	F/C+	male
LEU	1.79	298.3333333	3.4	F/C+	male
LEU	1.57	261.6666667	4.1	F/C+	male
LEU	1.46	243.3333333	4.4	F/C+	female
LEU	1	166.6666667	3.1	F/C-	female
LEU	1.29	215	2.8	F/C+	female
LEU	1.19	198.3333333	3.7	F/C-	male
LEU	1.24	206.6666667	4	F/C-	male
LEU	1.3	216.6666667	3.8	F/C-	male
LEU	1.22	203.3333333	4.3	F/C-	male
LEU	1.49	248.3333333	3.2	F/C-	male
LEU	1.59	265	3.1	F/C-	male
LEU	2.2	366.6666667	3.1	F/C-	male
LEU	1.73	288.3333333	3	F/C-	male
LEU	1.39	231.6666667	3	F/C-	male
LEU	1.12	186.6666667	3	F/C-	male
LEU	1.23	205	3	F/C-	male
LEU	2.12	353.3333333	3.6	F/C-	male
LEU	1.23	205	3	F/C-	male
LEU	2.12	353.3333333	3.6	F/C-	male
LYS	3.05	508.3333333	11.1	F/C-	female
LYS	4.44	740	11.5	F/C-	female
LYS	5.05	841.6666667	14.1	F/C-	female
LYS	4.85	808.3333333	13.4	F/C+	female
LYS	6.46	1076.666667	18	F/C-	female
LYS	3.96	660	15.8	F/C-	female
LYS	4.49	748.3333333	13.7	F/C-	female
LYS	3.89	648.3333333	10.6	F/C+	female
LYS	3.43	571.6666667	13.3	F/C+	female
LYS	4.14	690	12.4	F/C-	female
LYS	2.75	458.3333333	10.4	F/C+	male
LYS	2.84	473.3333333	10.9	F/C+	male
LYS	3.45	575	10.1	F/C+	male
LYS	3.93	655	10.6	F/C+	male
LYS	3.67	611.6666667	11.2	F/C+	male
LYS	4.06	676.6666667	9.8	F/C-	male
LYS	3.02	503.3333333	11.2	F/C+	male
LYS	4.03	671.6666667	11.8	F/C+	male
LYS	3.47	578.3333333	10.4	F/C+	male
LYS	4.31	718.3333333	12.4	F/C+	male
LYS	5.58	930	10.7	F/C+	male
LYS	5.46	910	14.3	F/C+	male
LYS	3.06	510	9.1	F/C+	female
LYS	5.07	845	15.7	F/C-	female
LYS	5.02	836.6666667	11.1	F/C+	female
LYS	3.47	578.3333333	10.8	F/C-	male
LYS	2.25	375	7.3	F/C-	male
LYS	2.83	471.6666667	8.2	F/C-	male
LYS	2.28	380	8.1	F/C-	male
LYS	3.97	661.6666667	8.4	F/C-	male
LYS	3.67	611.6666667	7.2	F/C-	male
LYS	4.91	818.3333333	6.9	F/C-	male
LYS	4.77	795	8.3	F/C-	male
LYS	3.7	616.6666667	8	F/C-	male
LYS	2.02	336.6666667	5.4	F/C-	male
LYS	2.33	388.3333333	5.8	F/C-	male
LYS	5.45	908.3333333	9.2	F/C-	male
LYS	2.33	388.3333333	5.8	F/C-	male
LYS	5.45	908.3333333	9.2	F/C-	male
MET	0.49	81.66666667	1.8	F/C-	female
MET	0.55	91.66666667	1.4	F/C-	female
MET	0.47	78.33333333	1.3	F/C-	female
MET	0.51	85	1.4	F/C+	female
MET	0.57	95	1.6	F/C-	female
MET	0.31	51.66666667	1.2	F/C-	female
MET	0.61	101.6666667	1.9	F/C-	female
MET	0.67	111.6666667	1.8	F/C+	female
MET	0.48	80	1.9	F/C+	female
MET	0.68	113.3333333	2	F/C-	female
MET	0.48	80	1.8	F/C+	male
MET	0.56	93.33333333	2.1	F/C+	male
MET	0.7	116.6666667	2.1	F/C+	male
MET	0.79	131.6666667	2.1	F/C+	male
MET	0.71	118.3333333	2.2	F/C+	male
MET	0.79	131.6666667	1.9	F/C-	male
MET	0.55	91.66666667	2	F/C+	male
MET	0.75	125	2.2	F/C+	male
MET	0.58	96.66666667	1.7	F/C+	male
MET	0.77	128.3333333	2.2	F/C+	male
MET	1.06	176.6666667	2	F/C+	male
MET	0.98	163.3333333	2.6	F/C+	male
MET	0.45	75	1.3	F/C+	female
MET	0.45	75	1.4	F/C-	female
MET	0.66	110	1.5	F/C+	female
MET	0.46	76.66666667	1.4	F/C-	male
MET	0.44	73.33333333	1.4	F/C-	male
MET	0.61	101.6666667	1.8	F/C-	male
MET	0.43	71.66666667	1.5	F/C-	male
MET	0.64	106.6666667	1.4	F/C-	male
MET	0.72	120	1.4	F/C-	male
MET	1.04	173.3333333	1.5	F/C-	male
MET	0.91	151.6666667	1.6	F/C-	male
MET	0.73	121.6666667	1.6	F/C-	male
MET	0.56	93.33333333	1.5	F/C-	male
MET	0.64	106.6666667	1.6	F/C-	male
MET	0.94	156.6666667	1.6	F/C-	male
MET	0.64	106.6666667	1.6	F/C-	male
MET	0.94	156.6666667	1.6	F/C-	male
PHE	0.64	106.6666667	2.3	F/C-	female
PHE	0.73	121.6666667	1.9	F/C-	female
PHE	0.74	123.3333333	2.1	F/C-	female
PHE	0.85	141.6666667	2.4	F/C+	female
PHE	0.79	131.6666667	2.2	F/C-	female
PHE	0.59	98.33333333	2.3	F/C-	female
PHE	0.57	95	1.7	F/C-	female
PHE	0.59	98.33333333	1.6	F/C+	female
PHE	0.56	93.33333333	2.2	F/C+	female
PHE	0.74	123.3333333	2.2	F/C-	female
PHE	0.55	91.66666667	2.1	F/C+	male
PHE	0.61	101.6666667	2.3	F/C+	male
PHE	0.67	111.6666667	2	F/C+	male
PHE	0.76	126.6666667	2	F/C+	male
PHE	0.72	120	2.2	F/C+	male
PHE	1.05	175	2.5	F/C-	male
PHE	0.71	118.3333333	2.6	F/C+	male
PHE	0.91	151.6666667	2.7	F/C+	male
PHE	0.83	138.3333333	2.5	F/C+	male
PHE	0.73	121.6666667	2.1	F/C+	male
PHE	1.5	250	2.9	F/C+	male
PHE	0.9	150	2.3	F/C+	male
PHE	0.86	143.3333333	2.6	F/C+	female
PHE	0.48	80	1.5	F/C-	female
PHE	0.79	131.6666667	1.7	F/C+	female
PHE	0.64	106.6666667	2	F/C-	male
PHE	0.65	108.3333333	2.1	F/C-	male
PHE	0.7	116.6666667	2	F/C-	male
PHE	0.64	106.6666667	2.3	F/C-	male
PHE	0.77	128.3333333	1.6	F/C-	male
PHE	1.12	186.6666667	2.2	F/C-	male
PHE	1.17	195	1.7	F/C-	male
PHE	0.9	150	1.6	F/C-	male
PHE	0.81	135	1.8	F/C-	male
PHE	0.66	110	1.7	F/C-	male
PHE	0.6	100	1.5	F/C-	male
PHE	1.1	183.3333333	1.9	F/C-	male
PHE	0.6	100	1.5	F/C-	male
PHE	1.1	183.3333333	1.9	F/C-	male
PRO	0.92	153.3333333	3.4	F/C-	female
PRO	0.9	150	2.3	F/C-	female
PRO	0.96	160	2.7	F/C-	female
PRO	1.06	176.6666667	2.9	F/C+	female
PRO	1.44	240	4	F/C-	female
PRO	0.57	95	2.3	F/C-	female
PRO	0.83	138.3333333	2.5	F/C-	female
PRO	1.77	295	4.8	F/C+	female
PRO	0.81	135	3.1	F/C+	female
PRO	1.21	201.6666667	3.6	F/C-	female
PRO	0.82	136.6666667	3.1	F/C+	male
PRO	0.57	95	2.2	F/C+	male
PRO	1.05	175	3.1	F/C+	male
PRO	1.1	183.3333333	3	F/C+	male
PRO	1.37	228.3333333	4.2	F/C+	male
PRO	2.06	343.3333333	4.9	F/C-	male
PRO	0.75	125	2.8	F/C+	male
PRO	1.75	291.6666667	5.1	F/C+	male
PRO	1.03	171.6666667	3.1	F/C+	male
PRO	1.23	205	3.6	F/C+	male
PRO	2.34	390	4.5	F/C+	male
PRO	1.56	260	4.1	F/C+	male
PRO	0.99	165	3	F/C+	female
PRO	1.08	180	3.3	F/C-	female
PRO	1.13	188.3333333	2.5	F/C+	female
PRO	0.56	93.33333333	1.7	F/C-	male
PRO	0.69	115	2.3	F/C-	male
PRO	1	166.6666667	2.9	F/C-	male
PRO	0.69	115	2.5	F/C-	male
PRO	1.66	276.6666667	3.5	F/C-	male
PRO	1.83	305	3.6	F/C-	male
PRO	1.93	321.6666667	2.7	F/C-	male
PRO	1.79	298.3333333	3.1	F/C-	male
PRO	1.28	213.3333333	2.8	F/C-	male
PRO	0.77	128.3333333	2	F/C-	male
PRO	0.9	150	2.2	F/C-	male
PRO	2.6	433.3333333	4.4	F/C-	male
PRO	0.9	150	2.2	F/C-	male
PRO	2.6	433.3333333	4.4	F/C-	male
SER	0.95	158.3333333	3.5	F/C-	female
SER	1.45	241.6666667	3.8	F/C-	female
SER	1.29	215	3.6	F/C-	female
SER	1.23	205	3.4	F/C+	female
SER	1.1	183.3333333	3.1	F/C-	female
SER	0.7	116.6666667	2.8	F/C-	female
SER	1.48	246.6666667	4.5	F/C-	female
SER	1.47	245	4	F/C+	female
SER	1.06	176.6666667	4.1	F/C+	female
SER	1.06	176.6666667	3.2	F/C-	female
SER	1	166.6666667	3.8	F/C+	male
SER	1.25	208.3333333	4.8	F/C+	male
SER	1.54	256.6666667	4.5	F/C+	male
SER	1.7	283.3333333	4.6	F/C+	male
SER	1.38	230	4.2	F/C+	male
SER	1.42	236.6666667	3.4	F/C-	male
SER	1.42	236.6666667	5.3	F/C+	male
SER	1.37	228.3333333	4	F/C+	male
SER	1.49	248.3333333	4.5	F/C+	male
SER	1.64	273.3333333	4.7	F/C+	male
SER	2.51	418.3333333	4.8	F/C+	male
SER	1.74	290	4.5	F/C+	male
SER	1.14	190	3.4	F/C+	female
SER	1.05	175	3.2	F/C-	female
SER	1.66	276.6666667	3.7	F/C+	female
SER	1.17	195	3.7	F/C-	male
SER	1.06	176.6666667	3.4	F/C-	male
SER	1.24	206.6666667	3.6	F/C-	male
SER	1	166.6666667	3.6	F/C-	male
SER	1.63	271.6666667	3.5	F/C-	male
SER	2.34	390	4.6	F/C-	male
SER	3.06	510	4.3	F/C-	male
SER	2.44	406.6666667	4.2	F/C-	male
SER	1.97	328.3333333	4.3	F/C-	male
SER	1.36	226.6666667	3.6	F/C-	male
SER	1.59	265	3.9	F/C-	male
SER	1.68	280	2.8	F/C-	male
SER	1.59	265	3.9	F/C-	male
SER	1.68	280	2.8	F/C-	male
THR	1.24	206.6666667	4.5	F/C-	female
THR	1.62	270	4.2	F/C-	female
THR	1.66	276.6666667	4.6	F/C-	female
THR	1.56	260	4.3	F/C+	female
THR	1.56	260	4.4	F/C-	female
THR	0.8	133.3333333	3.2	F/C-	female
THR	2.37	395	7.2	F/C-	female
THR	1.88	313.3333333	5.1	F/C+	female
THR	1.5	250	5.8	F/C+	female
THR	1.7	283.3333333	5.1	F/C-	female
THR	1.4	233.3333333	5.3	F/C+	male
THR	1.5	250	5.8	F/C+	male
THR	2.36	393.3333333	6.9	F/C+	male
THR	2.61	435	7.1	F/C+	male
THR	2.14	356.6666667	6.5	F/C+	male
THR	1.94	323.3333333	4.7	F/C-	male
THR	2	333.3333333	7.5	F/C+	male
THR	2.88	480	8.5	F/C+	male
THR	1.4	233.3333333	4.2	F/C+	male
THR	2.72	453.3333333	7.8	F/C+	male
THR	2.85	475	5.5	F/C+	male
THR	2.78	463.3333333	7.3	F/C+	male
THR	1.3	216.6666667	3.9	F/C+	female
THR	1.93	321.6666667	6	F/C-	female
THR	2.48	413.3333333	5.5	F/C+	female
THR	1.86	310	5.8	F/C-	male
THR	1.38	230	4.5	F/C-	male
THR	1.68	280	4.9	F/C-	male
THR	1.44	240	5.1	F/C-	male
THR	2.55	425	5.4	F/C-	male
THR	2.24	373.3333333	4.4	F/C-	male
THR	3.94	656.6666667	5.6	F/C-	male
THR	3.34	556.6666667	5.8	F/C-	male
THR	2.35	391.6666667	5.1	F/C-	male
THR	1.98	330	5.2	F/C-	male
THR	2.47	411.6666667	6.1	F/C-	male
THR	2.59	431.6666667	4.4	F/C-	male
THR	2.47	411.6666667	6.1	F/C-	male
THR	2.59	431.6666667	4.4	F/C-	male
TRP	4.26	710	15.6	F/C-	female
TRP	5.87	978.3333333	15.2	F/C-	female
TRP	4.97	828.3333333	13.9	F/C-	female
TRP	3.99	665	11	F/C+	female
TRP	2.79	465	7.8	F/C-	female
TRP	3.05	508.3333333	12.2	F/C-	female
TRP	3.74	623.3333333	11.4	F/C-	female
TRP	3.37	561.6666667	9.1	F/C+	female
TRP	2.81	468.3333333	10.9	F/C+	female
TRP	4.18	696.6666667	12.5	F/C-	female
TRP	3.85	641.6666667	14.6	F/C+	male
TRP	3.03	505	11.7	F/C+	male
TRP	3.54	590	10.3	F/C+	male
TRP	3.33	555	9	F/C+	male
TRP	1.84	306.6666667	5.6	F/C+	male
TRP	3.84	640	9.2	F/C-	male
TRP	0	0	0	F/C+	male
TRP	2.61	435	7.7	F/C+	male
TRP	4.57	761.6666667	13.8	F/C+	male
TRP	3.53	588.3333333	10.2	F/C+	male
TRP	4.66	776.6666667	9	F/C+	male
TRP	3.04	506.6666667	8	F/C+	male
TRP	5.59	931.6666667	16.7	F/C+	female
TRP	3.33	555	10.3	F/C-	female
TRP	5.3	883.3333333	11.7	F/C+	female
TRP	3.56	593.3333333	11.1	F/C-	male
TRP	2.95	491.6666667	9.6	F/C-	male
TRP	3.87	645	11.2	F/C-	male
TRP	3.05	508.3333333	10.9	F/C-	male
TRP	5.47	911.6666667	11.6	F/C-	male
TRP	3.81	635	7.5	F/C-	male
TRP	8.99	1498.333333	12.7	F/C-	male
TRP	7.94	1323.333333	13.8	F/C-	male
TRP	5.11	851.6666667	11	F/C-	male
TRP	10.21	1701.666667	27.1	F/C-	male
TRP	7.68	1280	19	F/C-	male
TRP	7.22	1203.333333	12.2	F/C-	male
TRP	7.68	1280	19	F/C-	male
TRP	7.22	1203.333333	12.2	F/C-	male
TYR	0.65	108.3333333	2.4	F/C-	female
TYR	0.95	158.3333333	2.5	F/C-	female
TYR	0.63	105	1.8	F/C-	female
TYR	0.72	120	2	F/C+	female
TYR	0.71	118.3333333	2	F/C-	female
TYR	0.39	65	1.5	F/C-	female
TYR	0.76	126.6666667	2.3	F/C-	female
TYR	0.94	156.6666667	2.5	F/C+	female
TYR	0.54	90	2.1	F/C+	female
TYR	0.86	143.3333333	2.6	F/C-	female
TYR	0.62	103.3333333	2.4	F/C+	male
TYR	0.62	103.3333333	2.4	F/C+	male
TYR	0.76	126.6666667	2.2	F/C+	male
TYR	0.86	143.3333333	2.3	F/C+	male
TYR	1.03	171.6666667	3.1	F/C+	male
TYR	1.52	253.3333333	3.7	F/C-	male
TYR	0.65	108.3333333	2.4	F/C+	male
TYR	1.05	175	3.1	F/C+	male
TYR	0.73	121.6666667	2.2	F/C+	male
TYR	0.9	150	2.6	F/C+	male
TYR	2.22	370	4.3	F/C+	male
TYR	0.98	163.3333333	2.6	F/C+	male
TYR	0.66	110	2	F/C+	female
TYR	0.41	68.33333333	1.3	F/C-	female
TYR	0.6	100	1.3	F/C+	female
TYR	0.61	101.6666667	1.9	F/C-	male
TYR	0.59	98.33333333	1.9	F/C-	male
TYR	0.77	128.3333333	2.3	F/C-	male
TYR	0.57	95	2	F/C-	male
TYR	0.98	163.3333333	2.1	F/C-	male
TYR	1.45	241.6666667	2.8	F/C-	male
TYR	1.6	266.6666667	2.3	F/C-	male
TYR	1.21	201.6666667	2.1	F/C-	male
TYR	1.05	175	2.3	F/C-	male
TYR	0.99	165	2.6	F/C-	male
TYR	0.84	140	2.1	F/C-	male
TYR	1.23	205	2.1	F/C-	male
TYR	0.84	140	2.1	F/C-	male
TYR	1.23	205	2.1	F/C-	male
VAL	1.49	248.3333333	5.5	F/C-	female
VAL	1.83	305	4.7	F/C-	female
VAL	1.96	326.6666667	5.5	F/C-	female
VAL	2.11	351.6666667	5.8	F/C+	female
VAL	2.28	380	6.3	F/C-	female
VAL	1.36	226.6666667	5.4	F/C-	female
VAL	1.73	288.3333333	5.3	F/C-	female
VAL	1.5	250	4.1	F/C+	female
VAL	1.64	273.3333333	6.4	F/C+	female
VAL	1.62	270	4.9	F/C-	female
VAL	1.64	273.3333333	6.2	F/C+	male
VAL	1.64	273.3333333	6.3	F/C+	male
VAL	1.84	306.6666667	5.4	F/C+	male
VAL	2.08	346.6666667	5.6	F/C+	male
VAL	1.67	278.3333333	5.1	F/C+	male
VAL	2.56	426.6666667	6.2	F/C-	male
VAL	1.86	310	6.9	F/C+	male
VAL	2.65	441.6666667	7.8	F/C+	male
VAL	2.05	341.6666667	6.2	F/C+	male
VAL	2.16	360	6.2	F/C+	male
VAL	2.87	478.3333333	5.5	F/C+	male
VAL	2.37	395	6.2	F/C+	male
VAL	1.94	323.3333333	5.8	F/C+	female
VAL	1.62	270	5	F/C-	female
VAL	2.01	335	4.4	F/C+	female
VAL	1.85	308.3333333	5.8	F/C-	male
VAL	1.93	321.6666667	6.3	F/C-	male
VAL	2.02	336.6666667	5.9	F/C-	male
VAL	1.81	301.6666667	6.4	F/C-	male
VAL	2.2	366.6666667	4.7	F/C-	male
VAL	2.84	473.3333333	5.6	F/C-	male
VAL	4.04	673.3333333	5.7	F/C-	male
VAL	2.59	431.6666667	4.5	F/C-	male
VAL	2.23	371.6666667	4.8	F/C-	male
VAL	1.82	303.3333333	4.8	F/C-	male
VAL	1.98	330	4.9	F/C-	male
VAL	3.25	541.6666667	5.5	F/C-	male
VAL	1.98	330	4.9	F/C-	male
VAL	3.25	541.6666667	5.5	F/C-	male

## Sheet: Figure6B
Sex	metabolite	log2def_complete	-log10p
females	tartaric acid	-4.697416063	0.9038330059
females	Ile-Pro	-4.127547895	0.07667299847
females	Acetylcarnitine	-3.41321283	0.4419079334
females	anserine	-3.318647815	0.06378473239
females	4-Aminomethylcyclohexanecarboxylic acid	-2.69296533	1.139586238
females	Inosine-5-monophosphate	-2.624172273	0.9977860894
females	Tauromuricholic acid	-2.516046013	0.4874973843
females	Tauroursodeoxycholic acid	-2.172800255	0.1085118481
females	5-Aminosalicylic acid	-1.911877045	0.9505713591
females	salicylamide	-1.908200007	0.5846858953
females	putrescine	-1.891823917	0.349983554
females	Gln-Gln	-1.85099993	0.3010299957
females	taurine	-1.834382262	0.2894093832
females	TMAO	-1.790536212	1.252338072
females	N-alpha-methylhistamine	-1.732533782	0.3458748411
females	sucrose	-1.72823744	0.01428976552
females	Creatinine	-1.6303024	0.3313066759
females	n-acetyl-histamine	-1.415745038	1.815134817
females	palmitoleic acid	-1.361073304	0.6473236848
females	Adenine	-1.238104426	0.7774194989
females	2-monoolein	-1.235389681	0.1982111231
females	taurocholic acid	-1.230203704	0.1125398992
females	oleic acid	-1.22753823	0.3282769108
females	o-succinylcarnitine	-1.218538048	0.1658892417
females	LPC 22:6	-1.188516354	1.517049202
females	creatinine	-1.181749355	0.5645181187
females	Folinic acid	-1.180295415	0.3652815782
females	Adipic acid	-1.098833271	0.6997117542
females	1-monoolein	-1.061424111	0.2636102624
females	Ala-His	-0.9670340156	0.01352583484
females	methionine sulfone	-0.9232582761	0.05524791438
females	cholic acid	-0.9135610243	0.03054295035
females	histidine	-0.8728846609	0.3010299957
females	Betaine	-0.8561738016	0.8577736286
females	hexanoyl-carnitine	-0.8346337002	1.727984641
females	carnosine	-0.8327309966	0.1433256503
females	5-methylthioadenosine	-0.8119980939	0.9587430108
females	ornithine	-0.7848685173	0.3085831336
females	methylimidazoleacetic acid	-0.771478128	1.40616978
females	5'-deoxy-5'-methylthioadenosine	-0.7533653749	0.8313327591
females	glycerol-3-galactoside	-0.7531294598	0.5310382325
females	Ile-Gln	-0.7377045717	0.6365763865
females	taurocholic acid	-0.70959636	0.3766803728
females	inosine-5-monophosphate	-0.6980969577	0.5371191845
females	glycocholic acid	-0.6958085451	1.062545119
females	3-hydroxybutyrylcarnitine	-0.6904614383	0.1775584715
females	glutamine	-0.6838698636	0.263365183
females	2-mercaptobenzothiazole	-0.6518363894	0.3183889929
females	Histamine	-0.6490724509	0.4284632508
females	Isobutyryl-L-carnitine	-0.6429884298	0.2432243213
females	Alanine	-0.6351299014	0.07044918345
females	LPC 16:1	-0.6030646846	1.201175602
females	AMP	-0.5669024918	0.503079793
females	Creatine	-0.5668529617	0.8555634737
females	1-Oleoyl-sn-glycero-3-phosphocholine	-0.5664142926	1.191803884
females	cis-gondoic acid	-0.5477084294	0.1581574773
females	4-aminobutyric acid	-0.5440860409	0.3942750546
females	1-Hydroxy-2-naphthoic acid	-0.5411193516	0.7019294331
females	3-Phosphonopropionic acid	-0.5347207814	0.3144859785
females	(2R)-3-Hydroxyisovaleroylcarnitine	-0.5285181203	1.624723976
females	LPC 18:1	-0.5178583051	0.6916707656
females	perseitol	-0.5002657993	0.2822389506
females	2'-Deoxyguanosine 5'-monophosphate	-0.4897651356	0.3845090212
females	Uridine-5-diphosphoacetylgalactosamine	-0.4842807225	1.213074825
females	1-Palmitoyl-2-docosahexaenoyl-sn-glycero-3-phosphocholine	-0.4601993221	0.4952194768
females	ribitol	-0.4322590346	0.06536554483
females	propionylcarnitine	-0.4303628043	0.01421590338
females	tryptophan	-0.4199738442	0.7759297904
females	indole-3-propionic acid	-0.3916428282	0.7170368514
females	adenosine	-0.384641897	0.6629053251
females	malonyl-carnitine	-0.3787054074	0.7116238663
females	fructose	-0.3669810445	0.02137557166
females	5'-Methylthioadenosine	-0.3624456601	0.2988009344
females	meperidinic acid	-0.3613304606	0.0322987163
females	glycerol-alpha-phosphate	-0.3608880087	0.5911383474
females	guanidinosuccinate	-0.3565685813	0.01950527553
females	allantoic acid	-0.3438328848	0.4227635924
females	nicotinamide	-0.3365243103	1.138853251
females	N-Methylthreonine	-0.3347112307	0.9825677812
females	Guanosine monophosphate (GMP)	-0.3295860125	0.4543706796
females	L-Saccharopine	-0.3277495176	0.05873496595
females	cytidine	-0.3258938278	0.9242792862
females	aminocarnitine	-0.3240450421	1.046576142
females	Pantothenic acid	-0.3207632785	0.5503382222
females	phenylalanine	-0.3191431254	0.1269128058
females	vanillin-4-sulfate	-0.315969697	0.2625096832
females	succinic acid	-0.3009911783	0.04778975672
females	beta-alanine	-0.288211756	0.2482392424
females	2-Oleoyl-1-palmitoyl-sn-glycero-3-phosphocholine	-0.2859944236	0.4247331852
females	LPC 17:1	-0.2740530642	0.8177658595
females	4-hydroxybutyric acid	-0.2706549564	0.4882862522
females	3-oxocholic acid	-0.2687680855	0.137933557
females	Ser-His	-0.2658282008	0.2014418992
females	1-monopalmitin	-0.2640408756	0.03954383399
females	1-Palmitoyl-2-arachidonoyl-sn-glycero-3-phosphocholine	-0.2622457288	0.173892295
females	glycerophosphocholine	-0.2515130865	0.7788968206
females	Biliverdin	-0.2433996961	0.2373609158
females	lactose	-0.2294529689	0
females	Ferulic acid	-0.2240347134	0.3920611442
females	sophorose	-0.2232402162	0.1687550292
females	Pantothenic acid	-0.2195144894	0.3198661865
females	N-Carbobenzyloxyleucine	-0.2106270639	0.6194189886
females	2-(N-morpholino)ethanesulfonic acid	-0.210079444	0.2930477504
females	homoserine	-0.199501278	0.3697036046
females	S-Adenosylmethionine (SAM)	-0.1885961235	0.08780497343
females	carnitine	-0.1866328322	0.5969290264
females	phosphogluconic acid	-0.1743901489	0.2400735697
females	chenodeoxycholic acid	-0.1729737059	0.3592323057
females	xanthosine	-0.1676686311	0.1200424673
females	ST 24:1;O4	-0.1663632613	0.01870635764
females	ethanolamine	-0.1613866162	0.2186381417
females	Ile-Arg	-0.1600843793	0.2465426738
females	NEPSILON,NEPSILON,NEPSILON-TRIMETHYLLYSINE	-0.1526513635	0.09250834205
females	1-kestose	-0.146541048	0.04977686564
females	maltose	-0.1454851863	0.01343285892
females	beta-glycerolphosphate	-0.1428842891	0.09654336504
females	glutamate	-0.1305132568	0.04388990366
females	glycerol	-0.1280918661	0.0681711899
females	phenylacetylglycine	-0.122883876	0.2851833312
females	Uridine-5-diphosphoacetylglucosamine	-0.1194011292	0.4464188065
females	galactitol	-0.1161180413	0.008924173243
females	palmitic acid	-0.1084466434	0.04904139642
females	Leu-His	-0.1078834024	0.0368527251
females	PC p-16:0_4:0	-0.1077958651	0.3490758328
females	myristic acid	-0.1027759232	0.03698356627
females	xylonolactone	-0.09723825003	0.2118701242
females	Indole-3-carboxaldehyde	-0.09279423676	0.05714288612
females	Val-His	-0.08455594937	0.01505504237
females	gluconic acid	-0.07403114174	0.008173447916
females	N-methyl-UMP	-0.07208737931	0.01128101039
females	pyruvic acid	-0.06835877283	0.03611600827
females	3-Aminopiperidine-2,6-dione	-0.06650087852	0.06657952155
females	gamma-Glutamyl-cysteine	-0.06160613351	0.1037963351
females	linoleic acid	-0.05753352816	0.04722718562
females	2-aminobutyric acid	-0.05482744482	0.02037897923
females	4-Hydroxyphenyllactic acid	-0.0540391328	0.02486666634
females	flavin adenine	-0.0480233245	0.04014100909
females	Hexadecyltrimethylammonium cation	-0.03272695008	0.09271917998
females	methionine	-0.03136846846	0.05830806573
females	UMP	-0.02916863002	0.01112685494
females	trehalose	-0.0281923746	0.03605218203
females	xylulose	-0.02350906529	0.03224159895
females	p-toluenesulfonic acid	-0.02065076017	0.09306910183
females	beta-alanine	0.001230599167	0.6419879383
females	isethionate	0.001812820441	0.1927969525
females	LPC 20:2	0.004654404786	0.1043980344
females	N-acetylaspartic acid	0.01493704575	0.5422285902
females	Glu-Glu	0.01632737065	0.3806523738
females	4-(decan-4-yl)benzenesulfonic acid	0.01848396369	0.01120340237
females	Arg-Glu	0.01852227583	0.111799414
females	3,6-anhydro-D-galactose	0.01891749098	0.07481644062
females	1-Hexadecanoyl-2-octadecadienoyl-sn-glycero-3-phosphocholine	0.02445295993	0.5182180989
females	xanthine	0.02620233377	0.2355578916
females	Thr-Gln	0.02933258229	0.1491077694
females	arachidonic acid	0.02997586843	0.01647521449
females	docosahexaenoic acid	0.03718548454	0.04617012195
females	pentadecylamine	0.03839131983	0.09837970809
females	cysteine	0.03980031281	0.2322961997
females	2-Hydroxyquinoline	0.04575540456	0.03624434142
females	phosphoethanolamine	0.04684686372	0.9810830121
females	fructose-1-phosphate	0.04865177256	0.044441944
females	3-Hydroxy-2-((9Z,12Z)-octadeca-9,12-dienoyloxy)propyl 2-(trimethylazaniumyl)ethyl phosphate	0.05045387319	0.05308579203
females	tris(2-butoxyethyl) phosphate	0.05635655877	0.1786752543
females	glycine	0.05805599183	1.277276407
females	adenosine-5-monophosphate	0.06283123991	0.008924173243
females	Asn-His	0.06797643142	0.1171832719
females	Lys-Gln	0.07637490646	0.08421574236
females	asparagine	0.08246351502	0.06928402658
females	Pro-Glu	0.08477480751	0.1027623636
females	glyceraldehyde	0.08860340324	0.04575749056
females	2-naphthalenesulfonate	0.09476149267	0.08139140085
females	Glucose	0.09725444107	0.04139268515
females	xylose	0.09729959186	0.04315691703
females	1-Palmitoyl-sn-glycero-3-phosphocholine	0.09775002975	0.2865037425
females	2-hydroxybutyric acid	0.09816702503	0.0802077741
females	Gentisinic acid	0.1050221724	0.02674601719
females	Thiazolidine-4-carboxylic acid	0.1080357054	0.2339785946
females	uridine-5-monophosphate	0.1098378577	0.07477212714
females	L-DOPA	0.1099072466	0.1531149537
females	Gly-Gly-Val	0.1138306449	0.1222706247
females	Ser-Asp	0.1169845737	0.05904478262
females	Thr-Asp	0.1189422189	0.07348693525
females	myo-inositol	0.1190780559	0.02724691514
females	sorbose	0.1195666361	0.07122558761
females	Ser-Thr	0.1211010542	0.06596477792
females	LPI 18:1	0.1211243667	0.06583082888
females	fructose-6-phosphate	0.1219311649	0.04731161127
females	Glu-His	0.1241769039	0.2966505184
females	azelaic acid	0.1265108983	0.03985742825
females	succinate	0.1279098425	0.08243218962
females	xylose	0.129709843	0.7155596579
females	Gln-Glu	0.1346042317	0.08036865479
females	N8-acetylspermidine	0.1349380311	0.2546800159
females	inosine	0.1408530881	1.071882007
females	galactose	0.1429747582	0.1809024103
females	Thr-Thr	0.1458368328	0.07403290233
females	His-Ala	0.1469555859	0.1424630816
females	6-hydroxynicotinonitrile	0.1507288132	0.0980081033
females	Ser-Glu	0.1524700753	0.1269263578
females	LPI 20:4	0.1551315172	0.08698495049
females	1-Stearoyl-2-hydroxy-sn-glycero-3-phosphocholine	0.158422809	0.1915562658
females	inositol-4-monophosphate	0.1605676208	0.4107032543
females	Phe-Lys	0.161021504	0.09181345598
females	tyrosine	0.1627304895	0.5248595673
females	1-Heptadecanoyl-sn-glycero-3-phosphocholine	0.1637530601	0.3032476744
females	p-coumaric acid	0.1669337663	0.1371943322
females	indole-3-lactate	0.170657302	0.2290478513
females	CDP-choline	0.178118589	0.09451618534
females	Choline	0.1786422537	0.2223448028
females	tyr-arg	0.1798686167	0.01416708476
females	Thr-Gly	0.1800600265	0.05152072467
females	Diethyloxalpropionate	0.1810830094	0.1902583438
females	Arg-Met	0.1838209931	0.1349000559
females	pentono-gamma-lactone	0.1851037113	0.3437564646
females	oxoproline	0.1894780598	0.2779391366
females	phe-arg	0.1895508965	0.02063000154
females	polymaltose	0.189730905	0.1366468392
females	1-Oleoyl-2-palmitoyl-sn-glycero-3-phosphocholine	0.1923303586	0.183105092
females	N-Methylproline	0.1930570732	0.119109193
females	sorbitol	0.1940620373	0.00898572362
females	Val-Ser	0.1950072961	0.2283645421
females	Phe-Ala	0.1957653364	0.07712506271
females	methionine sulfoxide	0.1969425321	0.116619602
females	tocopherol	0.200538073	0.08706825654
females	Lys-Asn	0.2023020476	0.01046543367
females	ribonic acid	0.2042213857	0.231992232
females	Lys-Gly	0.204943812	0.085366623
females	isoleucine	0.2079806844	0.439149021
females	Ala-Gln	0.2128851085	0.01037612965
females	lactitol / maltitol	0.2178271309	0.1691423991
females	Gln-Asn	0.2187609156	0.1873139632
females	glucose-6-phosphate	0.2194368819	0.09599087088
females	valine	0.2202163472	0.001477193523
females	threonine	0.2213729125	0.3146264116
females	Indoxyl sulfate	0.2217850562	0.2690560325
females	alanine	0.2249235726	0.1449418431
females	Cortisone	0.2268149032	0.6214981005
females	proline	0.2268401091	0.09616699405
females	FA 18:1+3O	0.2290525782	0.006641846266
females	dehydroascorbic acid	0.2305251825	0.15427361
females	Ala-Phe	0.2318377056	0.04756671086
females	xylitol	0.2336423359	0.2460177824
females	LysoPC(0:0/18:0)	0.2343475357	0.4705242497
females	lysine	0.2375386332	0.7255290329
females	3-aminoisobutyric acid	0.2378965477	0.5890084238
females	Ala-Ala	0.2394538392	0.06192031891
females	hypoxanthine	0.2397679422	0.6636420421
females	Asn-Arg	0.2419378757	0.02970041278
females	mannose	0.243320334	0.2240702096
females	nicotinamide	0.2564851271	0.3601821715
females	5,6-dihydroxy-8Z,11Z,14Z-eicosatrienoic acid	0.2569500788	0.09913147303
females	O-Phosphocholine	0.2580554408	0.253073541
females	leucine	0.2582335903	0.2937061377
females	alpha-aminoadipic acid	0.2600500189	0.119069803
females	phosphoenolpyruvate	0.2605245843	1.490623725
females	hyocholic acid	0.2620425395	0.3328123682
females	uridine	0.2661685517	0.7155596579
females	1,7-Dimethyluric acid	0.2666180901	0.1994501045
females	Leu-Asn	0.267642486	0.06570912997
females	3-Hydroxyvaleric acid	0.2683076433	0.1330982239
females	Urocanic acid	0.2702840123	0.1006378855
females	Val-Gly	0.2725820524	0.1091444694
females	LPC 16:0	0.2740439195	0.5029435664
females	4-Hydroxyphenylpyruvic acid	0.274964015	0.1572374529
females	Flavin adenine dinucleotide	0.2773477235	0.3582877168
females	Glu-Thr	0.2785678418	0.2024898018
females	isothreonic acid	0.2802521527	0.4705574852
females	Glu-Asp	0.290240086	0.4426409201
females	methionine sulfoxide	0.2931016119	0.2843938683
females	Phe-Val	0.2935927378	0.2021874694
females	Lys-Thr	0.2972160145	0.1121038981
females	Asn-Glu	0.2986145704	0.457084348
females	Leu-Val	0.3044982553	0.0993007996
females	His-Val	0.3051299164	0.2201374829
females	1-Methylnicotinamide	0.3109161795	0.7148191725
females	uridine	0.3127978465	0.9777236053
females	Asp-Met	0.3151001201	0.1912250022
females	uridine	0.3154990692	0.8214620051
females	Ala-Ser	0.3180592039	0.1159387529
females	Pro-Asp	0.3184106051	0.6248828157
females	butane-2,3-diol	0.3241086932	0.9361291884
females	N-Acetyl-D-glucosamine	0.3248717496	0.3953669488
females	Ile-Thr	0.3311822757	0.0469757087
females	Lys-Ala	0.3342965582	0.01886893122
females	maltotriose	0.3369091202	0.005918926114
females	N,N-epsiloN-dimethyl-lysine	0.3373522727	0.566732029
females	Ser-Ala	0.3403052668	0.04234742102
females	Threonine	0.3443956136	0.8616302759
females	dihydrocholesterol	0.3475572645	0.6491415514
females	Val-Lys	0.3487276901	0.4228066751
females	azelaic acid	0.349127505	0.51243672
females	Val-Thr	0.3503859904	0.1539613627
females	OPHTHALMIC ACID	0.3550546171	0.9127827983
females	erythritol	0.356032232	1.256003026
females	methanolphosphate	0.3590316175	0.7478896453
females	deoxycarnitine	0.3623470687	1.000735469
females	glycolic acid	0.3632684494	0.3510760347
females	sedoheptulose	0.3633048625	0.216019206
females	cholesterol	0.3659407508	1.076216767
females	N-Methylglutamic acid	0.3678554046	0.272447678
females	Erucamide	0.3681353202	0.3443407503
females	SM d18:1_24:1	0.3721329348	0.6108934039
females	Gly-Gln	0.3786679179	0.5628066923
females	.beta.-Gentiobiose	0.3809286308	0.1779198701
females	N-epsilon-Acetyllysine	0.3816251998	0.292939602
females	panose	0.3817278337	0.04396792471
females	Gly-Asn	0.3846837719	0.3830318277
females	valeryl-carnitine	0.3880183729	0.3408171541
females	Ala-Thr	0.3883955324	0.03309778643
females	2-Aminoethanethiol	0.3904050591	0.7955102477
females	Asp-Asp	0.3906959707	0.8502992337
females	Lys-Ser	0.3928406542	0.2377605733
females	Ile-Asp	0.3960432622	0.5022055977
females	serine	0.4003032792	0.4110165293
females	Pipecolic acid	0.4012467701	0.3806523738
females	5-HEPE	0.4027017112	0.3010299957
females	N-Acetylmannosamine	0.4029072814	0.5714582079
females	N-fructosyl isoleucine	0.4029272463	0.2025117535
females	PI 18:1_18:1	0.404001883	1.017179838
females	Arg-Ser	0.4066712998	0.05170682309
females	pantothenic acid	0.4082040492	0.5890950141
females	urea	0.4156228751	0.8370890295
females	Glucuronic acid A	0.4159678894	0.2411985945
females	gamma-Aminobutyric Acid (GABA)	0.4169465282	0.3774183415
females	ser-pro	0.4233196479	0.1885166561
females	Ser-Val	0.4236199494	0.01791158931
females	UDP-N-acetylglucosamine	0.4253942218	0.9661417328
females	Gly-Met	0.4293235126	0.09215958425
females	N-Acetylhistidine	0.4300479764	0.2023509599
females	Taurine	0.4316736532	0.8125460887
females	Tyr-Val	0.4353875415	0.8915081144
females	4-Trimethylammoniobutanoic acid	0.4368436197	1.768638101
females	leucyl-leucine	0.4368793338	0.5345868479
females	2,5-dihydroxypyrazine	0.4369943408	0.6629053251
females	Ala-Lys	0.4401904259	0.1244449395
females	threonic acid	0.4406497934	1.001469695
females	heptanoic acid	0.4407687169	0.273743022
females	Xylitol	0.4430094972	1.188854505
females	2-Pyridone	0.44430654	0.4822870953
females	Gly-Ile	0.4472088806	0.05133879501
females	glutathione	0.4487180407	0.2995502856
females	Benzylsuccinic acid	0.4505080635	1.406910265
females	fucose	0.4516540671	1.007424018
females	urea	0.4531934072	0.40764949
females	Ortophosphate	0.4532708764	0.3458104454
females	Tyr-His	0.4584099401	0.7355392068
females	8-Oxo-2-deoxyadenosine	0.4617898687	0.1355649639
females	Val-Phe	0.4633921241	0.1232158319
females	homocitrulline	0.4699575855	0.3635751143
females	Gly-His	0.4723013656	0.6617319964
females	N-acetylgalactosamine	0.4732014288	0.5732882487
females	Pro-Ile	0.4785809569	0.2085591472
females	2-phenylmalonaldehyde	0.4824480446	1.080655932
females	Glutathione (oxidized)	0.4832936442	0.623102594
females	maleic acid	0.4845176207	0.7607771542
females	2-Oleoyl-1-stearoyl-sn-glycero-3-phosphoserine	0.4848054363	1.033423755
females	PS 18:0_20:4	0.4848548478	0.590321588
females	1-Stearoyl-2-arachidonoyl-sn-glycero-3-phosphoserine	0.4870881562	0.5444350021
females	gluconolactone	0.4878503769	1.278753601
females	Guanidine	0.4890687642	0.349983554
females	Gly-Arg	0.4907807945	0.201175602
females	6-Hydroxynicotinic acid	0.4998940306	0.3114238639
females	5-hydroxyindoleacetate	0.5013604282	1.595496222
females	Pro-Lys	0.5057925295	0.2456308593
females	Arginine	0.5070849413	0.4540303956
females	2-(5-Oxovaleryl)phosphatidylcholine	0.5085896013	0.5948094977
females	(dehydro)ornithine	0.5105002895	1.44344926
females	Citrulline	0.5110186817	0.5116987511
females	Gln-Phe	0.5112646771	0.5084009219
females	glucose	0.5146567271	0.9082646209
females	Pseudouridine	0.5174400133	1.119975317
females	Guanosine	0.5196768094	0.4126122441
females	Phosphocholine	0.5206449459	0.2250448174
females	tryptophanamide	0.521950569	0.6087472926
females	aspartate	0.523744801	0.8023690632
females	lactic acid	0.5243236324	0.3556811994
females	Met-Val	0.5252914543	0.5268090389
females	1-monostearin	0.5256043906	0.7407315171
females	1-Methyladenosine	0.527662312	1.064751531
females	1-Palmitoyl-2-linoleoyl-sn-glycero-3-phosphocholine	0.5282252427	1.29299404
females	Abietic acid	0.528919122	0.791795131
females	PI 16:0_18:1	0.5297069438	0.2816290015
females	Thr-Arg	0.5339705415	0.1511454249
females	ribose	0.5349146545	0.6663115738
females	adenosine	0.5352609023	0.174619073
females	Gly-Asp	0.5373133637	1.082858613
females	trans-traumatic acid	0.5391964362	0.83413965
females	N-acetylneuraminic acid	0.5407101168	0.675955641
females	2-naphthalenol	0.5417764522	0.250287301
females	2-Hydroxy-3-methylbutyric acid	0.5450504944	0.6201582134
females	Ile-Ala	0.5457095775	0.006745002421
females	3-hydroxybutyric acid	0.5526397512	0.9286884051
females	Inosine	0.5542483102	4
females	Citric acid	0.558558487	1.213812794
females	Phosphotyrosine	0.5609194603	1.223829572
females	glucose-1-phosphate	0.5615392516	0.6910010747
females	arg-pro	0.5616295605	0.1188372808
females	ribose-5-phosphate	0.5628991396	1.254540753
females	Ile-Glu	0.5647724972	0.8063274674
females	Adenylosuccinic acid	0.5651408388	0.2322961997
females	Val-Gln	0.5683860967	0.2279743022
females	Glutamine	0.5721347407	1.51484279
females	Glucosamine-6-phosphate	0.5727098501	0.608050355
females	Glucose-1-phosphate	0.5757280125	1.385457313
females	LPE 16:0	0.5777441324	1.135169646
females	Leucine	0.5789271678	1.239373095
females	glu-val	0.5793539635	0.775216817
females	Ser-Lys	0.582767803	0.4232826179
females	arg-ala	0.5833360345	0.02504050321
females	D-Pyroglutamic acid	0.5838225423	1.989746366
females	N-nitroimidazolidi-N-2-imine	0.5847287138	1.990486851
females	Thr-Ala	0.5863960884	0.9890046155
females	heptadecanoic acid	0.5866445521	0.8077996536
females	lauric acid	0.5924220437	1.992700761
females	Phosphoenolpyruvic acid	0.5951527609	0.1104124834
females	N-acetyl-lactosamine	0.595351381	1.090346244
females	Val-Asn	0.5956102338	0.7078637176
females	N-Acetylneuraminic acid	0.597636615	0.3506952068
females	5-(Galactosylhydroxy)-L-lysine	0.5991426551	1.008893713
females	Ornithine	0.5995446075	0.771587481
females	Thiamine cation	0.604542438	0.3942750546
females	Isoleucine	0.610910051	0.9927007611
females	Glu-Lys	0.611685157	0.7940280124
females	methylsuccinic acid	0.6118441196	1.770115295
females	Gly-Glu	0.6144200326	1.080655932
females	dodecanol	0.6152508263	0.5705131948
females	pipecolinic acid	0.6188664666	1.252338072
females	citric acid	0.6195893049	0.8885637337
females	Valine	0.6200792037	1.090346244
females	His-Thr	0.6204538479	0.2344014871
females	Tryptophan	0.6226650034	1.627658409
females	4-Methyl-5-thiazoleethanol	0.625013588	0.5174776137
females	his-ile	0.6253085242	0.4191293077
females	SM 18:0;2O/24:2	0.6257892546	2.772321707
females	3-hydroxyanthranilic acid	0.6333494862	1.190331698
females	ribulose-5-phosphate	0.6367995404	0.9729811573
females	2-alpha-Mannobiose	0.6413320067	0.3425694267
females	Allantoin	0.642196456	0.7969874412
females	LPI 18:0	0.6460770573	0.8717502348
females	glycine	0.6476608315	1.255272505
females	Malonic acid	0.6620715327	1.046576142
females	6-Oxopiperidine-2-carboxylic acid	0.6621400828	0.306187073
females	Asn-Val	0.6641623241	0.8858309814
females	Norleucine	0.6656686867	1.079919215
females	maltotriose	0.6669627179	0.3431532016
females	E-N-Deoxyfructosyllysine	0.6686895272	0.5228787453
females	Oleic acid	0.6701102296	0.009643143013
females	Leu-Leu	0.6734295736	0.8008943775
females	Tyr-Ala	0.6818549523	0.2142828775
females	Val-Arg	0.6819739488	0.203102729
females	tyrosine	0.6855826917	1.819543936
females	HYPOXANTHINE	0.6867012045	1.0428525
females	Proline	0.6903595874	1.034762106
females	Lysine	0.6906320439	1.098017437
females	histidine	0.6913630066	0.8185076094
females	SM 22:1;2O/12:0	0.6943581732	1.562292865
females	Tetradonium cation	0.6949443136	0.2560142551
females	arachidic acid	0.6983080586	2.772321707
females	cholesterol	0.7121033228	0.3994097038
females	Phenylalanine	0.7161665988	1.281692999
females	DG 18:2_18:2	0.7165370682	0.567240977
females	Val-Asp	0.7235410017	0.6477358399
females	S-Adenosyl-homocysteine	0.7255046653	1.471291711
females	His-Tyr	0.7268070317	0.6982394837
females	pelargonic acid	0.7268611424	0.7886892418
females	aconitic acid	0.7300014282	1.922057826
females	Met-Ala	0.7309920961	0.08961077428
females	glutamic acid	0.7333738635	1.692406235
females	Xanthine	0.7366874751	1.213812794
females	2-hydroxyglutaric acid	0.7381301645	1.189593729
females	13-HODE	0.7392444741	0.7359535706
females	Betaine aldehyde cation	0.7416252396	0.5029435664
females	Epigallocatechin	0.743098372	0.8073714548
females	Tyr-Asp	0.7514563836	1.349949637
females	hypotaurine	0.7531759173	0.7262645021
females	phosphoglycolic acid	0.7536392716	1.053373982
females	Cellotetraose	0.7577051456	0.786282959
females	Glu-Met	0.7580299254	0.4065773647
females	asparagine	0.7606575339	0.8480424206
females	Asp-Gly	0.7678866916	0.7572780702
females	N-acetylmannosamine	0.7749228584	0.8539766009
females	octadecanol	0.7764885725	1.727984641
females	His-His	0.7804370792	0.7418500008
females	Cystathionine	0.7841429686	0.8173449713
females	PI 18:0_20:4	0.7918060387	0.4371337297
females	2-deoxypentitol	0.7942716805	2.770115295
females	serine	0.8034182145	1.627658409
females	2-hydroxybutanoic acid	0.8060453613	1.657644128
females	7,8-Dihydrobiopterin	0.8167054269	1.199695892
females	N-Acetylmethionine	0.8197328036	2.165837625
females	glutaric acid	0.8210466331	2.768638101
females	phosphate	0.8326229155	1.116164812
females	Salicylic acid	0.8477832574	0.3774183415
females	Glucose-6-phosphate	0.847801517	0.8525093886
females	N-Methylalanine	0.8524959373	1.118374967
females	Pyroglutamic acid	0.8590964652	1.280960013
females	Methionine	0.8625525543	1.626193671
females	saccharic acid	0.8651909018	2.067442843
females	Thr-Val	0.8676262497	0.04551343633
females	itaconic acid	0.8729395359	1.280960013
females	pyroGlu-Val	0.8755906668	0.3099237088
females	maleimide	0.8784141547	1.373647472
females	thymine	0.8794194411	1.867762025
females	FA 18:2+2O	0.8802755153	1.816609502
females	levoglucosan	0.8803752559	1.517782188
females	Met-Gln	0.8849340125	0.8103359336
females	uridine	0.8977769931	0.9586741243
females	2-(naphthalen-2-yloxy)propanoic acid	0.9084068583	1.031224791
females	myo-inositol	0.9116635224	1.683497318
females	adipic acid	0.9166019426	1.46686762
females	cerotinic acid	0.9267970613	0.6974953188
females	cholesterol 3-sulfate	0.9286881948	0.4443556459
females	Glu-Gly	0.9316071224	0.8313327591
females	Maltotriose	0.9343150761	0.4445161507
females	N-Acetylserine	0.9429892944	1.867762025
females	Verbascose	0.9434384663	0.6673069961
females	Cytidine-5'-monophosphate	0.944693284	0.7907834604
females	PI 18:1_18:2	0.9552913186	0.7991938531
females	nicotinic acid	0.9607568181	2.474216264
females	terephthalic acid	0.9695261787	4
females	pyrophosphate	0.9699871001	1.598425707
females	thymidine	0.9704702558	1.773054693
females	Lactamide	0.9892456441	0.3384857893
females	3-hydroxybutyric acid	0.9922149816	0.6894568553
females	triethanolamine	1.00067523	0.9825677812
females	uracil	1.000707503	0.5518933819
females	Uridine diphosphate galactose	1.005256006	0.2729081657
females	N-Glycolylneuraminic acid	1.008270848	1.263488123
females	arabitol	1.013107739	1.138853251
females	Gluconic acid	1.081242413	1.06180715
females	L-Cysteine-glutathione disulfide	1.085110634	0.7026978768
females	N-Lauroylsarcosine	1.085984472	0.3298419377
females	2-(2,6-dimethylmorpholin-4-yl)ethanol	1.11779196	0.2766974176
females	tri(propylene glycol) methyl ether	1.117831549	1.469085299
females	alpha-Galactosamine-1-phosphate	1.132964732	1.32369398
females	2-acetylpyrazine	1.141520021	1.170994702
females	Geranic acid	1.163001232	0.6880666412
females	methylmaleic acid	1.176984848	1.770852012
females	Linoleic acid	1.178800855	0.2916120648
females	2-monopalmitin	1.179078711	2.295200452
females	SDMA	1.190063102	0.7004522395
females	Docosatetraenoic acid	1.190761841	0.3285649221
females	4-Guanidinobutyric acid	1.200338873	0.6779925046
females	glyceric acid	1.212875282	0.6682675562
females	LPI 16:0	1.219694386	0.6163497569
females	lignoceric acid	1.224537768	1.0096267
females	Thymidine	1.228677911	1.426954645
females	Met-Thr	1.231405726	0.4505747662
females	Aspartic acid	1.251774713	0.9447772091
females	caproic acid	1.253229759	1.177573494
females	riboflavin	1.259674506	1.469085299
females	3-hydroxypyridine sulfate	1.26692905	0.7366915393
females	Uridine 5'-diphosphate	1.270289401	1.372175286
females	3-Deoxyuridine	1.278875571	1.725763181
females	Asp-Gln	1.285424476	2.46612587
females	Glutathione (reduced)	1.288270234	0.2929669129
females	Ethylhexadecyldimethylammonium cation	1.312677269	1.006687301
females	benzoic acid	1.328318628	4
females	cholesterone	1.353532579	1.306240103
females	3-phosphoglycerate	1.377148871	1.079919215
females	Orotic acid	1.37830024	1.538928405
females	malic acid	1.390641609	2.073351702
females	campesterol	1.396191875	1.0096267
females	N,N-Dimethylarginine	1.402019717	0.6521060305
females	gamma-glutamyl-alanine	1.406648758	1.565257343
females	fumaric acid	1.40820592	2.773786445
females	glucuronic acid lactone	1.419191525	1.214549511
females	glycolic acid	1.422944965	1.815134817
females	cysteine-S-sulfate	1.424843432	0.4698586359
females	malonic acid	1.439238283	1.145388811
females	4-pyridoxic acid	1.443456239	1.180522874
females	PI 16:0_20:4	1.464326229	0.7863668683
females	N6-Succinyladenosine	1.466183429	1.920570515
females	Maltotetraose	1.488479108	0.3570183953
females	phthalic acid	1.498462304	2.773786445
females	Ascorbic acid	1.544266882	0.5129069167
females	6,7-Dihydroxycoumarin	1.566206132	0.009676198484
females	Glutaric acid	1.627065474	1.261262869
females	uric acid	1.653307813	0.8577736286
females	Eicosenoic acid	1.680646286	0.09839224816
females	N-Acetylglutamic acid	1.700443762	0.8077996536
females	Nervonic acid	1.70084865	0.3674821446
females	Cystine	1.76824416	0.5335413777
females	PI 34:2	1.797791838	0.6690067809
females	gamma-Glutamylmethionine	1.887941814	1.40764949
females	Gln-Tyr	1.991550371	0.7356281955
females	ethanolamine	2.009107989	0.6072346251
females	pseudo uridine	2.035611803	0.4259687323
females	gamma-Glutamylglutamine	2.236480652	0.8655481143
males	tartaric acid	-5.131170782	0.4763968267
males	Gentisinic acid	-4.280177076	0.6438879141
males	Ile-Pro	-3.599980598	0.7480430446
males	1-monoolein	-3.302739802	0.2931269831
males	1-monopalmitin	-3.254081658	0.05561620718
males	lignoceric acid	-3.004813684	0.4271788041
males	vanillin-4-sulfate	-2.259300516	0.3318226191
males	palmitoleic acid	-2.190607213	0.1242143086
males	2-monoolein	-2.015015481	0.0410303201
males	Inosine-5-monophosphate	-2.012868031	4
males	Acetylcarnitine	-1.997648141	0.2485101221
males	oleic acid	-1.918274397	0.02231455602
males	anserine	-1.893173851	0.8379075698
males	pseudo uridine	-1.854040795	0.487392211
males	cis-gondoic acid	-1.660197426	0.5870951242
males	histidine	-1.583229328	0.09347969164
males	myristic acid	-1.583190405	0.1999350226
males	6-Oxopiperidine-2-carboxylic acid	-1.530365505	0.4449883625
males	Tauroursodeoxycholic acid	-1.475389441	0.2434007163
males	TMAO	-1.460442427	2.476396827
males	arachidic acid	-1.41503882	0.251087545
males	succinic acid	-1.41220426	0.6438879141
males	taurocholic acid	-1.388674943	0.02155196673
males	alpha-aminoadipic acid	-1.322804367	0.5733068397
males	1-monostearin	-1.279925356	0.07758909651
males	2-monopalmitin	-1.254284983	0.6805168094
males	adenosine-5-monophosphate	-1.254122064	2.175366831
males	3-hydroxypyridine sulfate	-1.250654161	1.498673221
males	6,7-Dihydroxycoumarin	-1.225535592	0.1742824498
males	cerotinic acid	-1.182483467	0.4510909615
males	citric acid	-1.182415749	1.823184313
males	palmitic acid	-1.139001005	0.3864917153
males	5'-deoxy-5'-methylthioadenosine	-1.135560734	1.823184313
males	dehydroascorbic acid	-1.122771179	1.013998829
males	phthalic acid	-1.108809064	1.300305568
males	1-Methylnicotinamide	-1.089078556	2.777426822
males	taurocholic acid	-1.072291783	0.05644107825
males	N-methyl-UMP	-1.064947758	1.999275572
males	5-methylthioadenosine	-1.062644325	1.736034137
males	ribose-5-phosphate	-1.014421985	4
males	azelaic acid	-1.006375186	0.5760296981
males	uric acid	-1.00453882	0.2575988286
males	adipic acid	-0.9984766493	1.272276844
males	N-alpha-methylhistamine	-0.9872672115	0.1667666593
males	Creatine	-0.9702378982	0.6013355633
males	Alanine	-0.9639263427	0.9141039622
males	Histamine	-0.9615258641	0.01399882885
males	xylonolactone	-0.9561596014	4
males	ribulose-5-phosphate	-0.9500108894	1.498673221
males	3-aminoisobutyric acid	-0.9485510115	0.85834873
males	Folinic acid	-0.9239898196	0.2223323738
males	o-succinylcarnitine	-0.9031836379	0.390036996
males	terephthalic acid	-0.8580361228	1.006574811
males	pyrophosphate	-0.8473933129	2.777426822
males	fructose-6-phosphate	-0.8451497362	2.777426822
males	glucose-6-phosphate	-0.8367720077	4
males	N-Methylthreonine	-0.8322098577	0.3760262816
males	phosphoethanolamine	-0.8254395799	0.7774268223
males	homoserine	-0.8204451835	1.435004142
males	tocopherol	-0.8123418348	1.777426822
males	glutathione	-0.8114976548	1.197643226
males	linoleic acid	-0.8010244423	0.7817916278
males	glutaric acid	-0.7981989155	1.105328964
males	Betaine	-0.7940122348	2.300305568
males	UDP-N-acetylglucosamine	-0.7808185958	2.175366831
males	Indole-3-carboxaldehyde	-0.7637791414	0.07585883736
males	myo-inositol	-0.7299065842	1.455207528
males	heptanoic acid	-0.7265075437	0.7521209571
males	(2R)-3-Hydroxyisovaleroylcarnitine	-0.7201574421	1.57330684
males	glucose-1-phosphate	-0.7120415673	1.601335563
males	glycerol	-0.6918657584	0.007311527594
males	adenosine	-0.6902411578	0.8429283713
males	creatinine	-0.662475373	1.124214309
males	glycerol-alpha-phosphate	-0.6510287242	0.4156989864
males	thymine	-0.6490717024	0.3990289214
males	methylimidazoleacetic acid	-0.646925184	1.932328782
males	inosine-5-monophosphate	-0.6355112833	1.143958367
males	2-hydroxybutanoic acid	-0.6344587059	0.7400003245
males	Orotic acid	-0.6242882515	1.045033063
males	5'-Methylthioadenosine	-0.6240427888	1.300305568
males	glycocholic acid	-0.6162042248	0.5547103512
males	2-(N-morpholino)ethanesulfonic acid	-0.6132233092	1.631298787
males	saccharic acid	-0.6062173636	1.498673221
males	caproic acid	-0.5966499479	0.4449883625
males	2'-Deoxyguanosine 5'-monophosphate	-0.5955342658	0.9712468485
males	aminocarnitine	-0.593778704	0.8966132302
males	S-Adenosylmethionine (SAM)	-0.5860202765	0.6770562773
males	uridine-5-monophosphate	-0.5601756878	0.6840051373
males	inositol-4-monophosphate	-0.5585461235	0.8480078965
males	cholesterol	-0.5583235448	1.362453474
males	Thymidine	-0.5575351241	0.3256403868
males	AMP	-0.5543807308	0.7951555892
males	cholesterone	-0.5536245357	0.799703217
males	Phosphocholine	-0.5404265186	0.06730945726
males	pelargonic acid	-0.5368664429	0.565239218
males	3-hydroxybutyrylcarnitine	-0.5340651	0.447013049
males	tris(2-butoxyethyl) phosphate	-0.5240809291	0.3333820265
males	beta-glycerolphosphate	-0.5240473234	0.8089438739
males	NEPSILON,NEPSILON,NEPSILON-TRIMETHYLLYSINE	-0.5096154003	0.05069961336
males	Ethylhexadecyldimethylammonium cation	-0.5084473661	0.193095598
males	2-hydroxyglutaric acid	-0.485007459	0.4252443043
males	thymidine	-0.4847976005	0.5521175407
males	nicotinic acid	-0.4825578574	1.777426822
males	beta-alanine	-0.4797593457	0.6503220239
males	UMP	-0.4694656775	0.6438879141
males	flavin adenine	-0.4620937752	1.476396827
males	Adenylosuccinic acid	-0.4581995198	0.5343887737
males	Phosphoenolpyruvic acid	-0.4559557695	0.6344120221
males	aconitic acid	-0.4547598864	2.777426822
males	ribonic acid	-0.4433304507	1.286065129
males	deoxycarnitine	-0.438361423	0.3641270583
males	indole-3-lactate	-0.4382051353	1.143958367
males	butane-2,3-diol	-0.4258635911	0.6840051373
males	Adipic acid	-0.4233653387	0.478573746
males	phosphate	-0.4211133548	0.8689418036
males	threonic acid	-0.4139420287	1.069856646
males	maleic acid	-0.4071114608	0.7360341372
males	4-Aminomethylcyclohexanecarboxylic acid	-0.4063594429	2.078456818
males	malonyl-carnitine	-0.3945799717	0.8480078965
males	4-Trimethylammoniobutanoic acid	-0.3913944695	0.2791162686
males	perseitol	-0.3781895046	0.1699717992
males	L-DOPA	-0.3776803709	0.510255094
males	heptadecanoic acid	-0.3732108262	0.3777531009
males	1-Hydroxy-2-naphthoic acid	-0.3716082539	0.4156989864
males	hypotaurine	-0.3680432966	0.4851707511
males	lauric acid	-0.3655092114	0.2589128825
males	Guanosine monophosphate (GMP)	-0.3652676074	0.9449179095
males	2,5-dihydroxypyrazine	-0.3650093304	1.736034137
males	fucose	-0.3630425113	0.8480078965
males	homocitrulline	-0.3429493668	0.8531475362
males	3-hydroxybutyric acid	-0.3428479161	0.213945737
males	glycolic acid	-0.327080691	0.666837112
males	Cystathionine	-0.326431864	0.9780862727
males	tri(propylene glycol) methyl ether	-0.3258490724	0.0890070004
males	carnitine	-0.3214962148	1.300305568
males	methionine sulfone	-0.3115869163	1.476396827
males	guanidinosuccinate	-0.311157069	0.3641270583
males	Ala-His	-0.3095949284	0.453144367
males	3-Hydroxy-2-((9Z,12Z)-octadeca-9,12-dienoyloxy)propyl 2-(trimethylazaniumyl)ethyl phosphate	-0.3054984514	0.4156989864
males	phosphoenolpyruvate	-0.295367094	0.3574710739
males	N-Methylglutamic acid	-0.2831283438	0.3396762596
males	benzoic acid	-0.2800204151	0.3641270583
males	PI 18:1_18:1	-0.278602072	0.7360341372
males	nicotinamide	-0.2784357765	0.8042989688
males	LPC 22:6	-0.2768294244	0.463559602
males	methanolphosphate	-0.2747474988	0.183034272
males	Cellotetraose	-0.2742483273	0.4851707511
males	4-Hydroxyphenyllactic acid	-0.272372384	0.6220907849
males	gamma-Glutamyl-cysteine	-0.2713685373	0.1797316365
males	Arginine	-0.2587208648	0.02003079359
males	Citrulline	-0.2493545426	0.5368775742
males	sedoheptulose	-0.2466087074	0.9023655591
males	lactic acid	-0.2435386071	0.8089438739
males	urea	-0.2411594935	0.7129688331
males	PI 16:0_18:1	-0.2402481312	0.4986732215
males	pentono-gamma-lactone	-0.2397561362	0.2988603268
males	Ile-Gln	-0.2372404824	0.3882607381
males	Glu-Asp	-0.2366668449	0.5573187343
males	nicotinamide	-0.2357116722	0.8531475362
males	Geranic acid	-0.2301870567	0.09437978417
males	glucose	-0.2281766193	0.6601555268
males	methionine sulfoxide	-0.2225513838	0.4310738479
males	azelaic acid	-0.2168910802	0.1635850005
males	Adenine	-0.2104207823	0.2223323738
males	2-Aminoethanethiol	-0.2065137025	0.3777531009
males	2-deoxypentitol	-0.2063380687	0.3708866419
males	Gln-Glu	-0.1965682364	0.1146689907
males	3,6-anhydro-D-galactose	-0.1926331147	0.52700682
males	N-epsilon-Acetyllysine	-0.1879414845	0.474230765
males	5-Aminosalicylic acid	-0.1814257212	1.272276844
males	xylose	-0.1749101332	0.5197482475
males	2-Hydroxyquinoline	-0.1747728468	0.1329882329
males	Glutathione (reduced)	-0.1718792037	0.006574810731
males	n-acetyl-histamine	-0.1674742781	0.5343887737
males	sorbitol	-0.1524695916	0.3624534744
males	pantothenic acid	-0.1488165936	0.2211243217
males	Tauromuricholic acid	-0.1487668983	0.1604264812
males	Met-Gln	-0.1475806283	0.1399370929
males	LPC 16:1	-0.1467095897	0.2321197059
males	N-acetylaspartic acid	-0.1447008652	0.3365177403
males	Benzylsuccinic acid	-0.1444847838	0.05726751901
males	isothreonic acid	-0.140946734	0.2549825889
males	LysoPC(0:0/18:0)	-0.1353794344	0.2902884469
males	LPC 18:1	-0.1345319443	0.85834873
males	pipecolinic acid	-0.1300642786	0.647093054
males	Ortophosphate	-0.1229381271	0.04342753587
males	Creatinine	-0.1195312428	0.4138148425
males	hyocholic acid	-0.1189401297	0.2080529128
males	Maltotetraose	-0.1116572445	0.1742824498
males	ser-pro	-0.1024694342	0.01700433897
males	Gln-Asn	-0.1015205635	0.06393627929
males	E-N-Deoxyfructosyllysine	-0.1008568101	0.06646370342
males	glyceraldehyde	-0.1004535028	0.1732007693
males	2-aminobutyric acid	-0.1000491427	0.1034848238
males	cholesterol 3-sulfate	-0.09958320875	0.1562505406
males	malonic acid	-0.09620701086	0.02614771842
males	xylitol	-0.08998731512	0.03706413289
males	levoglucosan	-0.08985696526	0.01399882885
males	Diethyloxalpropionate	-0.08919951375	0.06561959336
males	Ser-Asp	-0.08521261672	0.1165613444
males	O-Phosphocholine	-0.07011855204	0.02923879539
males	PC p-16:0_4:0	-0.0692577478	0.3090794919
males	Val-Lys	-0.06599778896	0.07327630555
males	Threonine	-0.06464859455	0.478573746
males	Lys-Asn	-0.06243199092	0.1156141369
males	uridine	-0.06134703738	0.1490378923
males	3-phosphoglycerate	-0.05931586805	0.0410303201
males	Cytidine-5'-monophosphate	-0.05926127895	0.08811796327
males	methylmaleic acid	-0.05924925869	0.510255094
males	dihydrocholesterol	-0.05183428308	0.1897158573
males	pentadecylamine	-0.05160649962	0.1389375654
males	p-coumaric acid	-0.043885972	0.0605890991
males	lactitol / maltitol	-0.04022334314	0.2655434614
males	oxoproline	-0.036532129	0.2127607582
males	LPC 20:2	-0.03367629267	0.03313383927
males	Uridine-5-diphosphoacetylgalactosamine	-0.0334337265	0.03548774464
males	N-Acetyl-D-glucosamine	-0.03183253504	0.2917053959
males	uridine	-0.0314177041	0.07758909651
males	1-Stearoyl-2-hydroxy-sn-glycero-3-phosphocholine	-0.03024184552	0.04422955726
males	fumaric acid	-0.02986637293	0.03627522352
males	N-Acetylmannosamine	-0.02939548778	0.2945532388
males	Lys-Gly	-0.02932092307	0.154177532
males	Pro-Glu	-0.02673980623	0.1053289645
males	N,N-epsiloN-dimethyl-lysine	-0.02651825012	0.1300438523
males	phenylacetylglycine	-0.02545781942	0.3691868571
males	Pantothenic acid	-0.0254398698	0.408210965
males	campesterol	-0.02430440637	0.1521143714
males	N-Glycolylneuraminic acid	-0.02422518881	0.1071809693
males	urea	-0.02306106169	0.6982455764
males	2-(5-Oxovaleryl)phosphatidylcholine	-0.02262993769	0.9385777318
males	fructose-1-phosphate	-0.01692214969	0.1127848468
males	3-Phosphonopropionic acid	-0.01597422344	0.185250065
males	arachidonic acid	-0.01522277212	0.05069961336
males	2-Oleoyl-1-stearoyl-sn-glycero-3-phosphoserine	-0.01242530189	0.1721217762
males	1-Palmitoyl-sn-glycero-3-phosphocholine	-0.01238065792	0.1203709696
males	FA 18:1+3O	-0.01191539584	0.1271192992
males	carnosine	-0.01177038797	0.1203709696
males	trans-traumatic acid	-0.01106743407	0.461456477
males	polymaltose	-0.01087162749	0.1625296064
males	6-hydroxynicotinonitrile	-0.002907353415	0.4656729613
males	LPC 17:1	-0.001848260398	0.113725897
males	xylose	-0.0007477075125	0.3333820265
males	3-Deoxyuridine	-0.0005730764135	0.724348379
males	lysine	0.0006044971636	0.1490378923
males	galactitol	0.00256108276	0.3476745424
males	Glucose	0.003469934487	0.3918205488
males	2-Pyridone	0.004734634984	0.193095598
males	N-Acetylglutamic acid	0.005399039948	0.2057179906
males	LPI 20:4	0.007431227918	0.3180343346
males	sorbose	0.008959254128	0.3829751415
males	N-acetylneuraminic acid	0.01130862909	0.1184619797
males	LPC 16:0	0.01219974522	0.2104004562
males	Arg-Glu	0.01227835878	0.07156311008
males	FA 18:2+2O	0.01749720004	0.00878872115
males	salicylamide	0.01800002707	0.2104004562
males	pyruvic acid	0.01932834958	0.003640377404
males	Gly-Asn	0.02178498623	0.02079071415
males	(dehydro)ornithine	0.02284170699	0.04988556535
males	phosphogluconic acid	0.02452151986	0.03001501452
males	Nervonic acid	0.02564378825	0.07327630555
males	gamma-Aminobutyric Acid (GABA)	0.02614616131	0.02769050681
males	Ile-Asp	0.02659340306	0.1657035144
males	meperidinic acid	0.02689107685	0.1222883876
males	asparagine	0.02691075796	0.07932627678
males	erythritol	0.02757880312	0.04664454673
males	Taurine	0.02906490419	0.1099738695
males	inosine	0.03122039147	0.1213286204
males	4-hydroxybutyric acid	0.0325035154	0.06900592226
males	beta-alanine	0.03586308294	0.2668818122
males	succinate	0.03905605486	0.3003055677
males	HYPOXANTHINE	0.04061288912	0.2791162686
males	maltotriose	0.04152821193	0.1290668114
males	Verbascose	0.04244692205	0.08634533025
males	Valine	0.04361048154	0.03391705767
males	2-mercaptobenzothiazole	0.04381535923	0.2080529128
males	1-Oleoyl-sn-glycero-3-phosphocholine	0.04513324279	0.1222883876
males	3-hydroxybutyric acid	0.04685904214	0.03785447794
males	glu-val	0.04688630459	0.2421327023
males	Asn-Glu	0.04730720405	0.03627522352
males	Pantothenic acid	0.04904482598	0.7282087996
males	myo-inositol	0.05415532989	0.1942280484
males	Pro-Asp	0.05800992948	0.183034272
males	phosphoglycolic acid	0.05817403613	0.1290668114
males	Tyr-Val	0.05823712146	0.0323520308
males	His-Val	0.05951586383	0.1429495522
males	PS 18:0_20:4	0.05997719203	0.0605890991
males	.beta.-Gentiobiose	0.06056476564	0.1399370929
males	1,7-Dimethyluric acid	0.06061127088	0.05069961336
males	2-Hydroxy-3-methylbutyric acid	0.06076970387	0.08194514589
males	Tryptophan	0.06156606162	0.01549898396
males	Uridine diphosphate galactose	0.06182870294	0.2057179906
males	4-aminobutyric acid	0.06455668697	0.05809553539
males	gluconic acid	0.0647722563	0.01625100923
males	glycine	0.06687047305	0.4941255937
males	Uridine-5-diphosphoacetylglucosamine	0.06864675465	0.151086455
males	propionylcarnitine	0.06870517941	0.1184619797
males	tryptophanamide	0.06912893557	0.02537837458
males	Asp-Met	0.07016813757	0.06477712077
males	Lysine	0.07079853788	0.3256403868
males	2-phenylmalonaldehyde	0.07383751185	0.1657035144
males	L-Saccharopine	0.07501401711	0.1593787257
males	2-alpha-Mannobiose	0.07703863004	0.151086455
males	LPI 18:0	0.07710268438	0.1786363156
males	N-Acetylserine	0.078484966	0.0698566463
males	LPI 18:1	0.07953299176	0.08634533025
males	Pro-Ile	0.08068423874	0.1459830534
males	Thr-Asp	0.08154250705	0.2010854722
males	Ser-Ala	0.08246554001	0.2860651285
males	Maltotriose	0.08333306546	0.1614767707
males	alanine	0.08394523086	0.06225946452
males	Ascorbic acid	0.08419449364	0.03313383927
males	Lys-Ser	0.08862166538	0.4918695134
males	Leucine	0.08919000654	0.09528174604
males	1-Heptadecanoyl-sn-glycero-3-phosphocholine	0.08929991338	0.1786363156
males	Gln-Phe	0.08996225912	0.3591255311
males	glycolic acid	0.09160250946	0.7321038436
males	Val-Asp	0.09186537346	0.004372129029
males	valeryl-carnitine	0.0981846344	0.02769050681
males	Phenylalanine	0.1009871186	0.1165613444
males	Guanosine	0.102116122	0.4851707511
males	N-fructosyl isoleucine	0.1041895401	0.1625296064
males	Citric acid	0.1050101817	0.09618558499
males	2-hydroxybutyric acid	0.1065084488	0.03001501452
males	5-(Galactosylhydroxy)-L-lysine	0.1111098657	0.08019747965
males	malic acid	0.1139458954	0.05809553539
males	putrescine	0.1161009701	0.3847298691
males	Methionine	0.116606321	0.02614771842
males	Gly-Arg	0.1180534706	0.1775437503
males	Malonic acid	0.1194456064	0.3333820265
males	Asn-Arg	0.1194536687	0.6535751814
males	glycerophosphocholine	0.1208492457	0.3918205488
males	Tyr-Asp	0.1208725769	0.02691842752
males	Pro-Lys	0.1243754774	0.4063589601
males	Linoleic acid	0.124580453	0.3492920284
males	docosahexaenoic acid	0.1246492459	0.01175826763
males	hexanoyl-carnitine	0.1256383592	0.2804971743
males	5-hydroxyindoleacetate	0.1269527461	0.05644107825
males	Flavin adenine dinucleotide	0.1286342135	0.03864626392
males	3-hydroxyanthranilic acid	0.1290562153	0.1635850005
males	tyrosine	0.130977599	0.2115790037
males	alpha-Galactosamine-1-phosphate	0.1315275275	0.02079071415
males	Norleucine	0.1325948619	0.002180562629
males	phe-arg	0.1356850273	0.2988603268
males	1-Stearoyl-2-arachidonoyl-sn-glycero-3-phosphoserine	0.1360313195	0.132004553
males	gluconolactone	0.1361308224	0.2247586063
males	Glu-Thr	0.1415508328	0.1389375654
males	Glutathione (oxidized)	0.1476073912	0.2370973476
males	N6-Succinyladenosine	0.1560338612	0.02846396113
males	Asp-Gly	0.1582978472	0.9645134658
males	Ornithine	0.162561144	0.3046703731
males	PI 18:0_20:4	0.1633981288	0.2589128825
males	lactose	0.1635095201	0.6438879141
males	Inosine	0.1635842671	0.4986732215
males	Val-Arg	0.1640581189	0.3743063012
males	Proline	0.1678865891	0.0907905531
males	Ser-Glu	0.1715309915	0.3743063012
males	histidine	0.1719653183	0.4369827076
males	gamma-Glutamylglutamine	0.1759658987	0.598449875
males	Val-Gln	0.1766434239	0.1919660929
males	S-Adenosyl-homocysteine	0.1803999497	0.2804971743
males	PI 34:2	0.1806669617	0.1459830534
males	13-HODE	0.1821737282	1.546977901
males	uridine	0.1834950621	0.546977901
males	Phe-Lys	0.1854061773	0.1657035144
males	Isoleucine	0.1893365067	0.2199196205
males	2-acetylpyrazine	0.1906793874	0.1242143086
males	CDP-choline	0.1942638003	0.1667666593
males	Choline	0.2007724539	0.2022389774
males	Ser-Lys	0.2032020842	0.1071809693
males	1-kestose	0.2061954854	0.03627522352
males	Ala-Ser	0.2084786579	0.2945532388
males	7,8-Dihydrobiopterin	0.208969787	0.3658071164
males	Ala-Thr	0.2114825798	0.08546171965
males	N-Acetylneuraminic acid	0.2137772917	0.1863622154
males	SM 22:1;2O/12:0	0.2142344844	1.455207528
males	4-Methyl-5-thiazoleethanol	0.2173808151	0.4369827076
males	2-(naphthalen-2-yloxy)propanoic acid	0.2180670797	0.07327630555
males	Lys-Gln	0.2195144879	0.4449883625
males	3-oxocholic acid	0.2201869314	0.07758909651
males	Pseudouridine	0.2210006183	0.3794868137
males	tyr-arg	0.2214019648	0.7645895977
males	ethanolamine	0.2220945085	0.7321038436
males	adenosine	0.2246087047	0.03313383927
males	Asp-Asp	0.2247605946	0.7951555892
males	Glucose-6-phosphate	0.2259182229	0.1480172233
males	cytidine	0.2310377093	0.9141039622
males	Thiamine cation	0.2318830959	0.5149757326
males	mannose	0.2348432981	0.04422955726
males	Glucose-1-phosphate	0.235426648	0.4593634874
males	1-Oleoyl-2-palmitoyl-sn-glycero-3-phosphocholine	0.2355956801	0.4252443043
males	Phosphotyrosine	0.2364166271	0.4963934552
males	Asn-His	0.2369007812	0.5009650182
males	octadecanol	0.2373152714	0.0698566463
males	riboflavin	0.2375994669	0.2057179906
males	arg-pro	0.2377106276	0.3525451857
males	Xanthine	0.2378643039	0.2080529128
males	Xylitol	0.2386597252	0.6568528912
males	galactose	0.2427247883	0.06646370342
males	SDMA	0.2427984067	0.1764539267
males	1-Methyladenosine	0.2427986101	0.8280368157
males	3-Hydroxyvaleric acid	0.2472324368	0.01700433897
males	ethanolamine	0.2506648663	0.85834873
males	Glu-His	0.2508489224	0.5221543173
males	serine	0.2510727319	0.3287205025
males	Thiazolidine-4-carboxylic acid	0.2520491386	0.544430712
males	Ile-Glu	0.2560873438	0.4330345487
males	indole-3-propionic acid	0.2561593015	0.8689418036
males	PI 18:1_18:2	0.2587310238	0.2628790698
males	Epigallocatechin	0.2598725702	0.2127607582
males	Biliverdin	0.2602102615	0.07327630555
males	Gly-Asp	0.2647099679	0.213945737
males	glycine	0.2699417603	0.4194919753
males	Thr-Arg	0.2703409498	0.3003055677
males	Val-Gly	0.2709098101	0.1213286204
males	Isobutyryl-L-carnitine	0.2731689755	0.1242143086
males	5,6-dihydroxy-8Z,11Z,14Z-eicosatrienoic acid	0.2733040471	0.4941255937
males	Allantoin	0.2742833581	0.9200943259
males	Arg-Ser	0.2811498229	0.6634834702
males	Gly-Met	0.2819513925	0.2549825889
males	Ser-Thr	0.2828912853	0.2668818122
males	Glu-Lys	0.2849125408	1.164642966
males	Glucosamine-6-phosphate	0.2863746164	0.1689007888
males	Eicosenoic acid	0.2866486505	0.2655434614
males	pyroGlu-Val	0.2872712009	0.449047219
males	2-naphthalenesulfonate	0.293772188	0.3210607893
males	Urocanic acid	0.2983104747	0.1261488084
males	aspartate	0.3037220414	0.1552127994
males	Thr-Gly	0.3063372083	0.2846664334
males	tryptophan	0.30887167	1.096185585
males	2-naphthalenol	0.3114391564	0.1062539797
males	N-nitroimidazolidi-N-2-imine	0.3134910671	0.9261684737
males	N-Carbobenzyloxyleucine	0.3189439756	0.1808297268
males	Glutamine	0.3204348133	0.8480078965
males	His-Thr	0.3220922838	0.5573187343
males	Lys-Thr	0.3231419397	0.1389375654
males	D-Pyroglutamic acid	0.3264958919	0.8966132302
males	Glu-Glu	0.3287789245	0.2472271242
males	N,N-Dimethylarginine	0.3311399711	0.1689007888
males	LPE 16:0	0.3337933165	0.4350041416
males	Tyr-His	0.3345923504	0.2151339579
males	Indoxyl sulfate	0.3361072144	0.478573746
males	His-His	0.3369340286	0.7603934831
males	xylulose	0.3409120109	0.7817916278
males	glyceric acid	0.3427678856	1.021551967
males	N-acetyl-lactosamine	0.3451134855	0.6130739667
males	Docosatetraenoic acid	0.3454695399	0.2549825889
males	gamma-Glutamylmethionine	0.3465209634	0.4310738479
males	Oleic acid	0.3530278075	0.4963934552
males	8-Oxo-2-deoxyadenosine	0.3559521564	0.1034848238
males	Ala-Lys	0.3582580387	0.2917053959
males	Gly-His	0.3623913005	0.03864626392
males	glutamate	0.363314561	0.2235437957
males	Ser-His	0.3643419778	0.1841407553
males	uridine	0.3648127259	0.4138148425
males	Gln-Gln	0.3658949762	0.0410303201
males	N-Methylproline	0.3683213068	0.4008498653
males	valine	0.3720495038	0.544430712
males	Val-Asn	0.3748159456	0.529453556
males	proline	0.3811347639	0.3428579183
males	Gly-Ile	0.3855079624	0.02846396113
males	threonine	0.385515892	0.7862007467
males	Thr-Ala	0.394106261	1.061423479
males	Asp-Gln	0.3953647535	0.7282087996
males	Aspartic acid	0.3974748357	0.7603934831
males	arg-ala	0.4021585006	0.4194919753
males	Gly-Glu	0.4026574921	0.3396762596
males	trehalose	0.4064640735	0.390036996
males	glutamic acid	0.4163978146	1.546977901
males	N-Acetylmethionine	0.4203911293	1.57330684
males	Cortisone	0.4249237291	0.1999350226
males	4-pyridoxic acid	0.4326629286	0.5733068397
males	ribose	0.4390450728	0.8853322196
males	Val-Ser	0.4415086778	0.2187182519
males	5-HEPE	0.4424634988	0.7480430446
males	Pyroglutamic acid	0.4457067882	1.736034137
males	Glu-Gly	0.4470700464	0.3287205025
males	Val-Thr	0.4534705302	0.08282162345
males	isoleucine	0.4562904232	1.476396827
males	1-Palmitoyl-2-linoleoyl-sn-glycero-3-phosphocholine	0.4568196729	1.823184313
males	maleimide	0.4594909627	0.8379075698
males	N-acetylmannosamine	0.4635881937	1.455207528
males	N-Methylalanine	0.463735772	1.932328782
males	Leu-His	0.4658607853	0.05233230133
males	Gluconic acid	0.4713361684	0.4510909615
males	Erucamide	0.4824348469	0.1261488084
males	Abietic acid	0.4902374931	1.315028825
males	Ala-Gln	0.4910485806	0.4510909615
males	Gly-Gln	0.4940300001	0.637547736
males	Ala-Phe	0.5078507541	0.6568528912
males	DG 18:2_18:2	0.5143048164	0.5899061015
males	Glucuronic acid A	0.5149205091	0.8379075698
males	Phe-Ala	0.519344381	0.3076048064
males	SM 18:0;2O/24:2	0.5234977847	1.999275572
males	maltose	0.5254612134	0.487392211
males	Thr-Gln	0.5274975655	0.5495401178
males	2-Oleoyl-1-palmitoyl-sn-glycero-3-phosphocholine	0.5305414498	2.175366831
males	Thr-Thr	0.5322661997	0.2523820154
males	isethionate	0.5334707092	0.4510909615
males	1-Hexadecanoyl-2-octadecadienoyl-sn-glycero-3-phosphocholine	0.5346208788	1.631298787
males	glycerol-3-galactoside	0.5411447683	1.164642966
males	itaconic acid	0.5412600926	0.3954097798
males	cholesterol	0.543678392	1.245947905
males	N-Acetylhistidine	0.5440255011	0.8379075698
males	LPI 16:0	0.5454912037	0.2175201973
males	Uridine 5'-diphosphate	0.5503602507	0.4449883625
males	His-Tyr	0.5534743149	0.5055852158
males	Ala-Ala	0.5556087304	0.3225819624
males	tyrosine	0.5644156116	1.999275572
males	his-ile	0.5662519137	0.1819306006
males	Lys-Ala	0.5671081621	0.2777397398
males	SM d18:1_24:1	0.5710102243	1.932328782
males	Val-Phe	0.5779330312	0.2485101221
males	His-Ala	0.5785997451	0.09709130897
males	N-acetylgalactosamine	0.5892420056	2.300305568
males	cysteine-S-sulfate	0.6168652112	0.5149757326
males	leucine	0.6289799608	1.66348347
males	Tyr-Ala	0.6328371413	0.2446724434
males	6-Hydroxynicotinic acid	0.6696917406	0.4252443043
males	3-Aminopiperidine-2,6-dione	0.6763839292	0.4963934552
males	hypoxanthine	0.6860294008	1.154177532
males	methylsuccinic acid	0.6879347681	0.05975631939
males	Ferulic acid	0.6892506843	0.604240554
males	methionine	0.6901749617	0.8280368157
males	N8-acetylspermidine	0.6912549761	0.9023655591
males	cysteine	0.7132666885	0.2485101221
males	panose	0.7134878276	1.245947905
males	asparagine	0.7172167246	2.300305568
males	1-Palmitoyl-2-docosahexaenoyl-sn-glycero-3-phosphocholine	0.7220170764	0.4572805363
males	uracil	0.7239517052	0.999275572
males	allantoic acid	0.7253757343	0.7951555892
males	cholic acid	0.7330194934	0.3256403868
males	PI 16:0_20:4	0.7370022203	0.85834873
males	4-(decan-4-yl)benzenesulfonic acid	0.7408873806	0.3225819624
males	Betaine aldehyde cation	0.7458211077	0.8042989688
males	Hexadecyltrimethylammonium cation	0.7510999099	0.666837112
males	fructose	0.7565423071	0.4291219594
males	gamma-glutamyl-alanine	0.7568864051	0.2959841939
males	methionine sulfoxide	0.7673862229	1.124214309
males	xanthine	0.7741583203	2.078456818
males	Gly-Gly-Val	0.7822092103	0.2271984694
males	maltotriose	0.7915113912	1.300305568
males	OPHTHALMIC ACID	0.7942123861	1.455207528
males	Pipecolic acid	0.8053640607	1.736034137
males	sophorose	0.8502434588	1.362453474
males	Met-Ala	0.8639451856	0.1222883876
males	Guanidine	0.8649653895	0.7480430446
males	Arg-Met	0.8710375685	0.1764539267
males	4-Guanidinobutyric acid	0.8783171041	0.4963934552
males	Asn-Val	0.8810431384	0.27092179
males	phenylalanine	0.888891236	1.498673221
males	Glu-Met	0.8918568006	0.8480078965
males	Ile-Arg	0.8979737567	0.1300438523
males	xanthosine	0.9042234623	0.637547736
males	1-Palmitoyl-2-arachidonoyl-sn-glycero-3-phosphocholine	0.9160812064	0.744003067
males	taurine	0.9167857154	0.06142347877
males	Met-Val	0.9170417201	0.3380941286
males	chenodeoxycholic acid	0.9355721103	0.1689007888
males	4-Hydroxyphenylpyruvic acid	0.94964681	0.7092409606
males	Met-Thr	0.9624063124	0.01625100923
males	ribitol	0.9757397405	0.7282087996
males	Val-His	1.027613601	0.0898978612
males	Leu-Asn	1.033772056	0.185250065
males	L-Cysteine-glutathione disulfide	1.050738938	0.5815271701
males	arabitol	1.065339826	0.1469989474
males	dodecanol	1.074404984	0.09981986969
males	2-(2,6-dimethylmorpholin-4-yl)ethanol	1.098522051	0.4656729613
males	glutamine	1.14	0.01175826763
males	leucyl-leucine	1.153604856	0.08194514589
males	triethanolamine	1.176149437	0.5173554344
males	Thr-Val	1.285369964	0.3492920284
males	Gln-Tyr	1.339332782	0.3225819624
males	p-toluenesulfonic acid	1.395828946	0.390036996
males	ornithine	1.400772028	1.221124322
males	Ile-Thr	1.448292461	0.2127607582
males	Leu-Val	1.471915854	0.2832722284
males	Salicylic acid	1.496796143	0.7167289821
males	Ile-Ala	1.506073465	0.1090409057
males	Ser-Val	1.50925783	0.2223323738
males	ST 24:1;O4	1.564029296	0.2846664334
males	sucrose	1.610845569	0.8183854302
males	serine	1.689776706	2.476396827
males	Cystine	1.73350079	0.3857660768
males	glucuronic acid lactone	1.994348371	0.2175201973
males	Leu-Leu	2.306624845	0.3318226191
males	N-Lauroylsarcosine	2.320393506	0.7817916278
males	Lactamide	2.376620357	0.744003067
males	Glutaric acid	2.471663342	0.6101094877
males	Phe-Val	2.531214993	1.435004142
males	Tetradonium cation	2.569902513	0.6220907849

## Sheet: Figure6C
metabolite_set	Total	Hits	Expect	enrichment	p_value	FDR	log10p
Warburg Effect	58	5	0.906	5.51876379690949	0.00132	0.0433	2.87942606879415
Methionine Metabolism	43	5	0.672	7.44047619047619	3.20E-04	0.0157	3.49485002168009
Pentose Phosphate Pathway	29	5	0.453	11.037527593819	4.49E-05	0.0044	4.34775365899668
