# Supplementary material for: Late-life dietary folate restriction reduces biosynthesis without compromising healthspan in mice
Source: Life Sci Alliance. 2024 Jul 23;7(10):e202402868. doi: 10.26508/lsa.202402868 (PMC11266815; doi:10.26508/lsa.202402868)
Supplement: Supplementary file 17 [file LSA-2024-02868_SdataF7.zip › LSA-2024-02868_SdataF7.ods]

## Sheet: Figure7A
sample_number	sample_ID	amount	Sex	Diet
1	501	3.904	female	F/C-
2	503	3.85	female	F/C-
3	505	7.071	female	F/C-
4	506	2.062	female	F/C+
5	507		female	F/C-
6	508	3.377	female	F/C-
7	1311	3.061	female	F/C-
8	1326	2.331	female	F/C+
9	1331	2.682	female	F/C+
10	1332	3.742	female	F/C+
11	1335	5.453	female	F/C+
12	1339	6.352	female	F/C-
13	1342		male	F/C+
14	1343	1.574	male	F/C+
15	1348	1.405	male	F/C+
16	1350		male	F/C-
17	1352		male	F/C+
18	1354	4.687	male	F/C+
19	1355	4.891	male	F/C-
20	1356	2.604	male	F/C-
21	1357	1.627	male	F/C-
22	1360		male	F/C+
23	1361	3.836	male	F/C-
24	1362		male	F/C-
25	1363	4.592	male	F/C+
26	1364	0.991	male	F/C-
27	1365	2.932	male	F/C-
28	1366		male	F/C+
29	1367		male	F/C-
30	1369	0.754	male	F/C-
31	1370	4.09	male	F/C+
32	1371	4.15	male	F/C+
33	1372		male	F/C-
34	1375	2.353	male	F/C+
35	1377	4.708	male	F/C-
36	1379	2.034	male	F/C+
37	1382	1.313	male	F/C-
38	1384	0.739	female	F/C+
39	1385	2.187	female	F/C-

## Sheet: Figure7B
Analysis Type:	PANTHER Overrepresentation Test (Released 20231017)
Annotation Version and Release Date:	GO Ontology database DOI: 10.5281/zenodo.7942786 Released 2023-01-05
Analyzed List:	male_underexpressed in F/C- (Mus musculus)
Reference List:	Mus musculus (all genes in database)
Test Type:	FISHER
Correction:	FDR
GO biological process complete	Mus musculus - REFLIST (21983)	male_underexpressed in F/C- (165)	male_underexpressed in F/C- (expected)	male_underexpressed in F/C- (fold Enrichment)	male_underexpressed in F/C- (raw P-value)	male_underexpressed in F/C- (FDR)
peptide biosynthetic process (GO:0043043)	400	13	3	4.33	1.40E-05	2.44E-02
translation (GO:0006412)	376	12	2.82	4.25	3.59E-05	5.12E-02
amide biosynthetic process (GO:0043604)	507	14	3.81	3.68	3.75E-05	4.90E-02
cellular biosynthetic process (GO:0044249)	1973	33	14.81	2.23	1.39E-05	2.73E-02
organic substance biosynthetic process (GO:1901576)	2348	37	17.62	2.1	1.26E-05	2.82E-02
biosynthetic process (GO:0009058)	2413	37	18.11	2.04	2.65E-05	4.16E-02
cellular nitrogen compound metabolic process (GO:0034641)	3063	46	22.99	2	2.78E-06	7.27E-03
cellular metabolic process (GO:0044237)	5494	72	41.24	1.75	1.95E-07	1.02E-03
nitrogen compound metabolic process (GO:0006807)	6307	79	47.34	1.67	2.41E-07	9.43E-04
organic substance metabolic process (GO:0071704)	7635	94	57.31	1.64	8.51E-09	1.33E-04
primary metabolic process (GO:0044238)	6917	84	51.92	1.62	3.11E-07	9.76E-04
metabolic process (GO:0008152)	8025	96	60.23	1.59	2.14E-08	1.68E-04

## Sheet: Figure7C
Analysis Type:	PANTHER Overrepresentation Test (Released 20231017)
Annotation Version and Release Date:	GO Ontology database DOI: 10.5281/zenodo.7942786 Released 2023-01-05
Analyzed List:	female_underexpressed in F/C- (Mus musculus)
Reference List:	Mus musculus (all genes in database)
Test Type:	FISHER
Correction:	FDR
GO biological process complete	Mus musculus - REFLIST (21983)	female_underexpressed in F/C- (490)	female_underexpressed in F/C- (expected)	female_underexpressed in F/C- (fold Enrichment)	female_underexpressed in F/C- (raw P-value)	female_underexpressed in F/C- (FDR)
peptide biosynthetic process (GO:0043043)	400	25	8.92	2.8	8.07E-06	4.86E-03
translation (GO:0006412)	376	23	8.38	2.74	2.54E-05	1.25E-02
peptide metabolic process (GO:0006518)	487	27	10.86	2.49	3.73E-05	1.72E-02
amide biosynthetic process (GO:0043604)	507	27	11.3	2.39	5.83E-05	2.54E-02
cellular nitrogen compound biosynthetic process (GO:0044271)	1438	60	32.05	1.87	5.47E-06	4.09E-03
cellular biosynthetic process (GO:0044249)	1973	77	43.98	1.75	2.29E-06	2.11E-03
cellular nitrogen compound metabolic process (GO:0034641)	3063	118	68.27	1.73	3.73E-09	7.30E-06
gene expression (GO:0010467)	2083	78	46.43	1.68	8.57E-06	4.97E-03
nucleobase-containing compound metabolic process (GO:0006139)	2534	91	56.48	1.61	6.55E-06	4.28E-03
heterocycle metabolic process (GO:0046483)	2680	95	59.74	1.59	7.63E-06	4.79E-03
cellular aromatic compound metabolic process (GO:0006725)	2751	96	61.32	1.57	1.33E-05	7.19E-03
biosynthetic process (GO:0009058)	2413	84	53.79	1.56	5.75E-05	2.57E-02
organic cyclic compound metabolic process (GO:1901360)	2991	101	66.67	1.51	2.66E-05	1.26E-02
nitrogen compound metabolic process (GO:0006807)	6307	207	140.58	1.47	3.19E-10	9.99E-07
protein metabolic process (GO:0019538)	3700	121	82.47	1.47	1.43E-05	7.47E-03
cellular component organization or biogenesis (GO:0071840)	5577	181	124.31	1.46	2.42E-08	3.79E-05
cellular component organization (GO:0016043)	5366	173	119.61	1.45	9.96E-08	1.20E-04
primary metabolic process (GO:0044238)	6917	221	154.18	1.43	4.87E-10	1.09E-06
organonitrogen compound metabolic process (GO:1901564)	4668	149	104.05	1.43	2.65E-06	2.31E-03
cellular metabolic process (GO:0044237)	5494	175	122.46	1.43	2.19E-07	2.29E-04
macromolecule metabolic process (GO:0043170)	5853	185	130.46	1.42	1.26E-07	1.41E-04
organic substance metabolic process (GO:0071704)	7635	240	170.18	1.41	1.97E-10	7.73E-07
metabolic process (GO:0008152)	8025	251	178.88	1.4	6.40E-11	3.34E-07
cellular process (GO:0009987)	14977	390	333.84	1.17	2.45E-08	3.48E-05
biological_process (GO:0008150)	20677	482	460.89	1.05	5.69E-06	4.06E-03
