# Supplementary material for: Late-life dietary folate restriction reduces biosynthesis without compromising healthspan in mice
Source: Life Sci Alliance. 2024 Jul 23;7(10):e202402868. doi: 10.26508/lsa.202402868 (PMC11266815; doi:10.26508/lsa.202402868)
Supplement: Supplementary file 19 [file LSA-2024-02868_SdataFS13.2.zip › LSA-2024-02868_SdataFS13.2.ods]

## Sheet: FigureS13
mouse_ID	Sex	Diet	P-RPS6 signal_normalized
501	female	F/C-	2.16701570415638
1385	female	F/C-	0.870897721112364
1311	female	F/C-	0.0284279088456021
503	female	F/C-	0.705680831721159
505	female	F/C-	0.303848236149977
1339	female	F/C-	1.173921192479
507	female	F/C-	0.822756795480082
508	female	F/C-	3.87564280300721
1355	male	F/C-	1.1147223164074
1350	male	F/C-	0.21020456162364
1362	male	F/C-	0.140317438883626
1356	male	F/C-	0.25468873626059
1361	male	F/C-	1.28177925930351
1365	male	F/C-	1.07364151000311
1377	male	F/C-	1.24357329857959
1382	male	F/C-	0.740189147197813
1357	male	F/C-	0.292869664778068
1369	male	F/C-	0.29155983096038
1372	male	F/C-	0.59696469586515
1367	male	F/C-	0.0650880399616087
1364	male	F/C-	4.17944989191758
1326	female	F/C+	0.34029329967963
1384	female	F/C+	0.585981180595226
1332	female	F/C+	0.72323591817729
506	female	F/C+	0.0477431574034523
1335	female	F/C+	0.213407715152959
1331	female	F/C+	2.14114753603968
1343	male	F/C+	1.55861767040894
1342	male	F/C+	1.76877018864062
1348	male	F/C+	0.584796811141545
1354	male	F/C+	0.339769571985698
1352	male	F/C+	0.198703488070368
1363	male	F/C+	1.65735165370878
1360	male	F/C+	2.57306349498257
1366	male	F/C+	1.92116221513187
1375	male	F/C+	0.250932384596127
1379	male	F/C+	0.241193989861888
1370	male	F/C+	0.272977779386013
1371	male	F/C+	2.14761236034351
