# Supplementary material for: Late-life dietary folate restriction reduces biosynthesis without compromising healthspan in mice
Source: Life Sci Alliance. 2024 Jul 23;7(10):e202402868. doi: 10.26508/lsa.202402868 (PMC11266815; doi:10.26508/lsa.202402868)
Supplement: Supplementary file 21 [file LSA-2024-02868_SdataFS14.2.zip › LSA-2024-02868_SdataFS14.2.ods]

## Sheet: FigureS14
mouse_ID	Sex	Diet	ratio_normalized
501	female	F/C-	2.42
1385	female	F/C-	2.45
1311	female	F/C-	1.48
503	female	F/C-	2.36
505	female	F/C-	2.30
1339	female	F/C-	1.91
507	female	F/C-	2.16
508	female	F/C-	1.46
1355	male	F/C-	1.29
1350	male	F/C-	2.22
1362	male	F/C-	1.34
1356	male	F/C-	1.25
1361	male	F/C-	2.55
1365	male	F/C-	3.19
1377	male	F/C-	2.23
1382	male	F/C-	2.30
1357	male	F/C-	1.92
1369	male	F/C-	2.39
1372	male	F/C-	1.76
1367	male	F/C-	3.00
1364	male	F/C-	5.53
1326	female	F/C+	2.08
1384	female	F/C+	3.29
1332	female	F/C+	1.00
506	female	F/C+	1.99
1335	female	F/C+	2.33
1331	female	F/C+	3.45
1343	male	F/C+	3.93
1342	male	F/C+	3.99
1348	male	F/C+	2.34
1354	male	F/C+	1.37
1352	male	F/C+	2.16
1363	male	F/C+	1.67
1360	male	F/C+	1.16
1366	male	F/C+	4.51
1375	male	F/C+	1.46
1379	male	F/C+	2.92
1370	male	F/C+	1.91
1371	male	F/C+	2.97
