# Supplementary material for: Late-life dietary folate restriction reduces biosynthesis without compromising healthspan in mice
Source: Life Sci Alliance. 2024 Jul 23;7(10):e202402868. doi: 10.26508/lsa.202402868 (PMC11266815; doi:10.26508/lsa.202402868)
Supplement: Supplementary file 22 [file LSA-2024-02868_SdataFS15.zip › LSA-2024-02868_SdataFS15.ods]

## Sheet: FigureS15
ID#	value (pg/mL)	Sex	Diet
1326	6909.39	female	F/C+
1332	7352.24	female	F/C+
506	5295.24	female	F/C+
1335	8307.5	female	F/C+
501	5684.36	female	F/C-
503	4721.02	female	F/C-
505	5414.98	female	F/C-
1339	4663.03	female	F/C-
507	4146	female	F/C-
508	2557.74	female	F/C-
1385	3029.99	female	F/C-
1311	6799.22	female	F/C-
1343	3558.31	male	F/C+
1342	3697.81	male	F/C+
1348	2958.14	male	F/C+
1354	3596.27	male	F/C+
1352	10246.38	male	F/C+
1363	2186.24	male	F/C+
1366	2411.07	male	F/C+
1360	5644.59	male	F/C+
1379	4964.92	male	F/C+
1371	1366.26	male	F/C+
1370	2955.56	male	F/C+
1375	3721.6	male	F/C+
1355	1927.83	male	F/C-
1372	3609.45	male	F/C-
1364	5910.85	male	F/C-
1365	4014.58	male	F/C-
1357	5074.11	male	F/C-
1361	1645.12	male	F/C-
1369	5122.41	male	F/C-
1362	2254.21	male	F/C-
1350	3722.9	male	F/C-
1367	1587.63	male	F/C-
1356	4668.03	male	F/C-
1382	5364.63	male	F/C-
